# Supplementary material for: MED12 mutation activates the tryptophan/kynurenine/AHR pathway to promote growth of uterine leiomyomas
Source: JCI Insight. 2023 Sep 22;8(18):e171305. doi: 10.1172/jci.insight.171305 (PMC10561729; doi:10.1172/jci.insight.171305)
Supplement: Supplemental table 2 [file jciinsight-8-171305-s095.xlsx]

## Sheet: Sheet1
	gene_symbol	baseMean	log2FoldChange	lfcSE	stat	pvalue	padj
ENSG00000268895	A1BG-AS1	185.021	0.740369	0.170012	4.35481	1.33183e-05	0.000137928
ENSG00000081760	AACS	469.062	0.338107	0.0965559	3.50167	0.00046235	0.00312668
ENSG00000242908	AADACL2-AS1	11.7142	3.59086	0.660254	5.4386	5.37014e-08	9.05622e-07
ENSG00000109576	AADAT	241.854	0.468584	0.126879	3.69315	0.000221495	0.0016484
ENSG00000115977	AAK1	3392.79	-0.375699	0.121459	-3.09323	0.0019799	0.0109301
ENSG00000087884	AAMDC	187.602	-0.505804	0.142741	-3.54351	0.000394832	0.0027249
ENSG00000127837	AAMP	1196.44	-0.30438	0.078702	-3.8675	0.000109958	0.000890248
ENSG00000205002	AARD	160.476	3.67617	0.453787	8.1011	5.44648e-16	2.78862e-14
ENSG00000090861	AARS1	3307.81	0.547067	0.0837575	6.53155	6.50909e-11	1.73592e-09
ENSG00000266967	AARSD1	95.3577	1.03115	0.263142	3.9186	8.90636e-05	0.000737357
ENSG00000149313	AASDHPPT	834.665	0.275584	0.103399	2.66525	0.00769306	0.0341114
ENSG00000008311	AASS	975.387	-0.362389	0.114246	-3.172	0.00151392	0.00869195
ENSG00000181409	AATK	48.6806	-0.909347	0.270376	-3.36327	0.000770253	0.00487109
ENSG00000154263	ABCA10	338.945	-1.45095	0.266662	-5.44114	5.29401e-08	8.95147e-07
ENSG00000144452	ABCA12	3.97839	2.502	0.870919	2.87283	0.00406813	0.0200495
ENSG00000154265	ABCA5	441.28	-1.08128	0.206402	-5.23868	1.61731e-07	2.49671e-06
ENSG00000154262	ABCA6	616.975	-2.45179	0.176787	-13.8686	9.81424e-44	6.2686e-41
ENSG00000141338	ABCA8	884.431	-3.80925	0.250142	-15.2283	2.29322e-52	2.34357e-49
ENSG00000154258	ABCA9	740.967	-2.33634	0.246985	-9.45947	3.09523e-21	2.8967e-19
ENSG00000085563	ABCB1	842.916	-1.57046	0.13715	-11.4507	2.3335e-30	4.84704e-28
ENSG00000005471	ABCB4	52.622	1.27032	0.382712	3.31926	0.000902572	0.00557363
ENSG00000004846	ABCB5	26.9687	-1.91029	0.362098	-5.27561	1.32316e-07	2.08676e-06
ENSG00000115657	ABCB6	93.7523	0.579501	0.183886	3.15142	0.0016248	0.00923723
ENSG00000197150	ABCB8	914.31	0.751397	0.114279	6.57512	4.86129e-11	1.32129e-09
ENSG00000103222	ABCC1	2548.24	0.855224	0.0952673	8.9771	2.77988e-19	2.0767e-17
ENSG00000124574	ABCC10	548.682	0.332185	0.111466	2.98014	0.00288121	0.0149345
ENSG00000125257	ABCC4	659.736	-0.916157	0.129706	-7.06331	1.62581e-12	5.35283e-11
ENSG00000006071	ABCC8	54.6772	-1.35349	0.36459	-3.71235	0.00020534	0.00154437
ENSG00000118777	ABCG2	2499.9	-0.50586	0.104259	-4.85194	1.2226e-06	1.59925e-05
ENSG00000248487	ABHD14A	100.724	-0.729717	0.160425	-4.54866	5.39895e-06	6.13057e-05
ENSG00000114779	ABHD14B	702.018	-0.305291	0.1178	-2.59162	0.00955262	0.0407038
ENSG00000140526	ABHD2	5273.74	-0.427478	0.125243	-3.41318	0.000642098	0.00415842
ENSG00000108798	ABI3	180.568	-1.15722	0.161376	-7.17096	7.44729e-13	2.55397e-11
ENSG00000154175	ABI3BP	3449.12	-0.872041	0.231042	-3.77439	0.0001604	0.00124108
ENSG00000097007	ABL1	6652.18	-0.355379	0.124973	-2.84364	0.00446012	0.0216268
ENSG00000099204	ABLIM1	3176.81	-2.33048	0.180538	-12.9085	4.03088e-38	1.58438e-35
ENSG00000173210	ABLIM3	524	-2.12023	0.227104	-9.33592	1.00115e-20	8.72981e-19
ENSG00000159842	ABR	2653.3	-0.326826	0.082992	-3.93804	8.21486e-05	0.000686785
ENSG00000174429	ABRA	35.2913	-3.74553	0.694687	-5.39168	6.98002e-08	1.14979e-06
ENSG00000076555	ACACB	2113.32	-0.669343	0.0990076	-6.76052	1.37494e-11	4.01783e-10
ENSG00000111271	ACAD10	558.59	0.450438	0.0878029	5.13011	2.89571e-07	4.26904e-06
ENSG00000115361	ACADL	10.9842	-3.05748	0.597694	-5.11547	3.12963e-07	4.5848e-06
ENSG00000072818	ACAP1	35.4083	-0.812154	0.258522	-3.14153	0.0016807	0.00950215
ENSG00000114331	ACAP2	2540.11	-0.219489	0.0865444	-2.53615	0.0112079	0.0463726
ENSG00000131584	ACAP3	1182.91	0.274078	0.0984409	2.78419	0.00536621	0.0251978
ENSG00000075239	ACAT1	1056.68	-0.333716	0.131762	-2.53273	0.0113179	0.0467838
ENSG00000159640	ACE	498.407	-1.07477	0.244474	-4.39623	1.10145e-05	0.000116285
ENSG00000130234	ACE2	18.1308	-1.30528	0.460203	-2.83631	0.00456388	0.0220546
ENSG00000087085	ACHE	82.3344	1.51136	0.213585	7.07618	1.48186e-12	4.90415e-11
ENSG00000213088	ACKR1	843.593	-2.29701	0.250378	-9.17415	4.5516e-20	3.69171e-18
ENSG00000144648	ACKR2	59.5235	-1.62891	0.273457	-5.95672	2.57349e-09	5.38493e-08
ENSG00000144476	ACKR3	290.923	-0.507298	0.122716	-4.13391	3.56648e-05	0.000327633
ENSG00000129048	ACKR4	56.1977	-2.10551	0.507343	-4.15007	3.3238e-05	0.000308351
ENSG00000122729	ACO1	1479.99	-0.20572	0.08131	-2.53008	0.0114038	0.0470839
ENSG00000184227	ACOT1	101.479	0.551361	0.193028	2.85639	0.00428494	0.0209308
ENSG00000119673	ACOT2	437.842	0.850398	0.197249	4.3113	1.62296e-05	0.000164218
ENSG00000102575	ACP5	391.294	-0.443308	0.163899	-2.70477	0.00683518	0.0309147
ENSG00000183760	ACP7	44.4605	5.14436	0.678621	7.58061	3.43943e-14	1.39927e-12
ENSG00000068366	ACSL4	1717.1	-0.904232	0.0944992	-9.56867	1.08288e-21	1.06821e-19
ENSG00000197142	ACSL5	440.304	-1.90491	0.256943	-7.41375	1.22778e-13	4.68886e-12
ENSG00000154930	ACSS1	550.214	-0.84945	0.149037	-5.69959	1.20099e-08	2.26118e-07
ENSG00000131069	ACSS2	618.803	-0.593009	0.0934952	-6.34267	2.25819e-10	5.51572e-09
ENSG00000111058	ACSS3	883.812	-1.77603	0.641488	-2.76861	0.00562963	0.0262706
ENSG00000159251	ACTC1	1599.04	5.02496	0.530179	9.47785	2.59581e-21	2.44725e-19
ENSG00000184009	ACTG1	32748.6	-0.458256	0.118288	-3.87405	0.00010704	0.00086984
ENSG00000072110	ACTN1	19598	0.380119	0.106788	3.55956	0.000371482	0.0025861
ENSG00000135503	ACVR1B	571.6	-0.448092	0.118962	-3.76666	0.000165444	0.00127516
ENSG00000114739	ACVR2B	943.037	0.37964	0.137984	2.75134	0.00593518	0.0274309
ENSG00000229589	ACVR2B-AS1	99.9217	0.765859	0.286006	2.67778	0.00741123	0.0330684
ENSG00000139567	ACVRL1	832.048	-0.90559	0.162815	-5.56208	2.66584e-08	4.72e-07
ENSG00000137845	ADAM10	2714.77	-0.380693	0.0971147	-3.92004	8.85356e-05	0.000733938
ENSG00000073670	ADAM11	309.914	1.04113	0.130432	7.98216	1.43789e-15	6.97089e-14
ENSG00000148848	ADAM12	1858.92	4.47361	0.271691	16.4658	6.45745e-61	1.03113e-57
ENSG00000143537	ADAM15	1210.25	-1.06881	0.122956	-8.69258	3.54311e-18	2.31516e-16
ENSG00000135074	ADAM19	1451.95	1.33278	0.0988778	13.4791	2.07589e-41	1.06074e-38
ENSG00000008277	ADAM22	1454.58	0.699096	0.232682	3.00451	0.00266006	0.0139581
ENSG00000114948	ADAM23	360.122	1.08675	0.112441	9.66504	4.24463e-22	4.39053e-20
ENSG00000154734	ADAMTS1	10402.7	-1.46828	0.255581	-5.74484	9.20059e-09	1.77945e-07
ENSG00000151388	ADAMTS12	682.537	1.39227	0.161163	8.63891	5.67535e-18	3.64533e-16
ENSG00000160323	ADAMTS13	144.813	0.644655	0.154809	4.16421	3.12437e-05	0.00029147
ENSG00000138316	ADAMTS14	53.4141	1.33955	0.398423	3.36214	0.000773412	0.00488502
ENSG00000166106	ADAMTS15	415.105	-0.592771	0.192975	-3.07176	0.00212801	0.0116038
ENSG00000145808	ADAMTS19	1736.77	0.933008	0.238674	3.90913	9.26283e-05	0.000763752
ENSG00000087116	ADAMTS2	4137.46	1.50926	0.231034	6.53263	6.46264e-11	1.72533e-09
ENSG00000173157	ADAMTS20	9.36419	3.78127	0.716341	5.2786	1.30178e-07	2.0543e-06
ENSG00000158859	ADAMTS4	1198.85	-1.00888	0.277954	-3.62967	0.000283789	0.00204125
ENSG00000049192	ADAMTS6	344.124	-0.456722	0.17429	-2.62047	0.00878078	0.0380625
ENSG00000136378	ADAMTS7	632.553	1.16302	0.132214	8.79649	1.4116e-18	9.72102e-17
ENSG00000134917	ADAMTS8	359.474	1.79062	0.30946	5.78627	7.1968e-09	1.41114e-07
ENSG00000241158	ADAMTS9-AS1	510.765	1.16627	0.259731	4.49028	7.11291e-06	7.85001e-05
ENSG00000241684	ADAMTS9-AS2	614.603	-0.787871	0.163413	-4.82136	1.42582e-06	1.84167e-05
ENSG00000178031	ADAMTSL1	1712.1	-1.82807	0.280361	-6.5204	7.01201e-11	1.8642e-09
ENSG00000156218	ADAMTSL3	777.644	-0.830446	0.232234	-3.5759	0.000349028	0.00244847
ENSG00000143382	ADAMTSL4	459.525	-0.815288	0.206074	-3.95629	7.61218e-05	0.000643858
ENSG00000203804	ADAMTSL4-AS1	93.8219	-1.14973	0.286536	-4.01252	6.00739e-05	0.000522228
ENSG00000237781	ADAMTSL4-AS2	36.7202	-1.02435	0.277364	-3.69318	0.000221467	0.0016484
ENSG00000197381	ADARB1	1736.68	-0.430587	0.164822	-2.61244	0.00898988	0.038765
ENSG00000065457	ADAT1	504.837	0.363052	0.134292	2.70346	0.00686227	0.0309924
ENSG00000138031	ADCY3	2054.63	-0.647435	0.0806632	-8.0264	1.00375e-15	4.96029e-14
ENSG00000129467	ADCY4	738.372	-1.15895	0.165199	-7.01546	2.29195e-12	7.38424e-11
ENSG00000121281	ADCY7	335.493	-0.67174	0.197576	-3.39991	0.000674085	0.00433263
ENSG00000155897	ADCY8	7.59955	2.70093	0.865013	3.12242	0.00179374	0.010033
ENSG00000162104	ADCY9	1459.25	-0.516625	0.101863	-5.07174	3.94196e-07	5.68038e-06
ENSG00000078549	ADCYAP1R1	291.937	-0.675934	0.174975	-3.86304	0.000111986	0.00090485
ENSG00000148700	ADD3	1330.68	-0.728036	0.0987999	-7.36879	1.72178e-13	6.46907e-12
ENSG00000181790	ADGRB1	93.2665	-0.720144	0.264164	-2.72613	0.00640819	0.0293095
ENSG00000121753	ADGRB2	529.109	0.965336	0.180319	5.35348	8.62764e-08	1.39599e-06
ENSG00000174837	ADGRE1	6.69165	1.77557	0.619794	2.86478	0.00417298	0.0204715
ENSG00000123146	ADGRE5	10691.1	1.14313	0.120859	9.45843	3.12612e-21	2.91493e-19
ENSG00000069122	ADGRF5	2587.36	-0.900926	0.14685	-6.13502	8.5146e-10	1.91496e-08
ENSG00000205336	ADGRG1	759.503	-0.782547	0.159889	-4.89433	9.86425e-07	1.31193e-05
ENSG00000156920	ADGRG4	10.3206	-4.5336	0.931289	-4.86809	1.1268e-06	1.48702e-05
ENSG00000072071	ADGRL1	4094.74	0.730575	0.0832793	8.77259	1.74602e-18	1.18326e-16
ENSG00000117114	ADGRL2	1350.05	-0.29866	0.112739	-2.64912	0.00807016	0.0355491
ENSG00000150471	ADGRL3	1869.58	0.565169	0.210712	2.68219	0.00731414	0.0326718
ENSG00000162618	ADGRL4	1097.65	-1.01686	0.137415	-7.39995	1.36232e-13	5.17176e-12
ENSG00000187758	ADH1A	10.2488	-3.06145	0.676045	-4.52847	5.94111e-06	6.7104e-05
ENSG00000196616	ADH1B	2319.07	-3.39247	0.30884	-10.9846	4.53441e-28	8.15843e-26
ENSG00000248144	ADH1C	18.5831	-1.99777	0.505892	-3.949	7.8479e-05	0.00066084
ENSG00000147576	ADHFE1	147.701	-0.527569	0.165719	-3.18352	0.00145496	0.00840631
ENSG00000182551	ADI1	1077.3	-0.590968	0.19242	-3.07124	0.00213174	0.0116177
ENSG00000159346	ADIPOR1	1127.1	-0.319736	0.120447	-2.65459	0.00794059	0.0350629
ENSG00000006831	ADIPOR2	1597.03	-0.236895	0.0813014	-2.91379	0.00357075	0.0179127
ENSG00000148671	ADIRF	801.75	-2.13165	0.198593	-10.7338	7.06466e-27	1.14965e-24
ENSG00000272734	ADIRF-AS1	207.575	-0.644262	0.229476	-2.80753	0.00499224	0.0237561
ENSG00000128165	ADM2	18.9482	2.90359	0.449494	6.45968	1.04922e-10	2.71322e-09
ENSG00000224420	ADM5	30.8381	-1.18795	0.34918	-3.40212	0.00066865	0.00430636
ENSG00000101126	ADNP	4924.46	0.183581	0.0693027	2.64897	0.00807372	0.0355586
ENSG00000181915	ADO	923.22	0.264944	0.0990842	2.67393	0.00749684	0.0333785
ENSG00000163485	ADORA1	79.5706	2.62185	0.364325	7.19644	6.1806e-13	2.15722e-11
ENSG00000150594	ADRA2A	554.846	-0.692054	0.189362	-3.65466	0.000257526	0.00187718
ENSG00000274286	ADRA2B	38.9941	-1.77167	0.371203	-4.77277	1.81706e-06	2.29709e-05
ENSG00000184160	ADRA2C	683.704	-0.909258	0.266189	-3.41583	0.000635874	0.00412648
ENSG00000169252	ADRB2	166.401	-1.81114	0.247334	-7.32264	2.43131e-13	8.96356e-12
ENSG00000239900	ADSL	788.65	0.281976	0.0963801	2.92567	0.0034372	0.0173483
ENSG00000185100	ADSS1	117.201	0.615557	0.230465	2.67093	0.00756403	0.0336268
ENSG00000181026	AEN	468.108	1.0331	0.148575	6.95338	3.56636e-12	1.13189e-10
ENSG00000196526	AFAP1	5207.13	0.698235	0.115704	6.03466	1.59299e-09	3.44036e-08
ENSG00000157510	AFAP1L1	711.916	-0.880644	0.174488	-5.04703	4.48736e-07	6.3835e-06
ENSG00000130396	AFDN	3233.34	-0.649565	0.116174	-5.59129	2.2539e-08	4.05241e-07
ENSG00000172493	AFF1	8563.53	-0.489598	0.145513	-3.36462	0.000766478	0.00485081
ENSG00000155966	AFF2	156.43	1.38612	0.19739	7.02221	2.18387e-12	7.05383e-11
ENSG00000144218	AFF3	1726.45	-0.685868	0.194423	-3.52771	0.000419168	0.0028719
ENSG00000119844	AFTPH	1196.05	-0.244005	0.0782754	-3.11727	0.00182535	0.0101892
ENSG00000135439	AGAP2	325.585	2.12048	0.206192	10.284	8.3217e-25	1.08475e-22
ENSG00000255737	AGAP2-AS1	168.359	0.74795	0.132918	5.62716	1.83201e-08	3.35526e-07
ENSG00000133612	AGAP3	1427.17	0.473709	0.0842992	5.61938	1.91642e-08	3.49484e-07
ENSG00000204305	AGER	117.727	0.601636	0.220966	2.72276	0.00647392	0.0295414
ENSG00000106351	AGFG2	720.771	-0.296675	0.117575	-2.52328	0.0116265	0.0478255
ENSG00000162688	AGL	1936.8	0.398912	0.0978915	4.07504	4.60067e-05	0.000411564
ENSG00000187546	AGMO	3.72282	-2.78561	1.05427	-2.64222	0.00823644	0.036132
ENSG00000155189	AGPAT5	647.133	0.329806	0.131077	2.51613	0.0118652	0.0486823
ENSG00000018510	AGPS	2166.7	-0.287177	0.1016	-2.82656	0.00470517	0.0226005
ENSG00000135744	AGT	51.9167	-1.04295	0.334953	-3.11373	0.00184739	0.0102942
ENSG00000144891	AGTR1	100.294	-1.57548	0.267883	-5.88124	4.07213e-09	8.27863e-08
ENSG00000177674	AGTRAP	232.003	-0.514285	0.146201	-3.51766	0.000435371	0.002967
ENSG00000153207	AHCTF1	2015.82	-0.301323	0.0968166	-3.11231	0.00185631	0.0103349
ENSG00000158467	AHCYL2	610.238	-0.292253	0.105793	-2.76249	0.00573616	0.0266557
ENSG00000126705	AHDC1	3521.9	0.416026	0.138154	3.01133	0.00260102	0.0137017
ENSG00000124942	AHNAK	159430	-0.915311	0.126939	-7.21062	5.56995e-13	1.94674e-11
ENSG00000106546	AHR	2326.74	-0.847002	0.148714	-5.6955	1.23011e-08	2.3058e-07
ENSG00000111732	AICDA	11.2443	2.66759	0.569457	4.68445	2.80719e-06	3.40717e-05
ENSG00000251429	AIDAP2	16.1871	1.69053	0.512475	3.29876	0.00097113	0.00594143
ENSG00000126878	AIF1L	579.635	-0.837865	0.198123	-4.22902	2.34713e-05	0.000227924
ENSG00000042286	AIFM2	246.636	-0.757932	0.16839	-4.50104	6.76214e-06	7.52137e-05
ENSG00000146416	AIG1	288.539	-0.922512	0.136953	-6.73596	1.62856e-11	4.6856e-10
ENSG00000234187	AIMP1P1	16.4526	1.19388	0.409653	2.91438	0.00356398	0.0178919
ENSG00000106305	AIMP2	248.179	0.332791	0.128955	2.58068	0.0098606	0.041793
ENSG00000110711	AIP	714.161	-0.332075	0.108832	-3.05127	0.00227874	0.0122541
ENSG00000147853	AK3	1519.08	-0.692498	0.105546	-6.56107	5.34217e-11	1.44126e-09
ENSG00000233381	AK4P3	2.28021	4.05824	1.37094	2.96019	0.00307445	0.0157634
ENSG00000140057	AK7	33.3374	-1.48065	0.353862	-4.18424	2.86119e-05	0.000270143
ENSG00000023516	AKAP11	5724.54	-0.317993	0.0840669	-3.78261	0.000155191	0.00120589
ENSG00000131016	AKAP12	11861.6	-0.468099	0.140816	-3.32418	0.000886775	0.00549108
ENSG00000179841	AKAP5	262.864	0.630075	0.166945	3.77415	0.000160556	0.00124191
ENSG00000118507	AKAP7	281.965	-0.486777	0.131574	-3.69966	0.00021589	0.00161186
ENSG00000011243	AKAP8L	1079.43	0.362107	0.104543	3.46372	0.000532763	0.00353998
ENSG00000174574	AKIRIN1	1242.49	-0.333537	0.0988172	-3.3753	0.000737366	0.00468864
ENSG00000106948	AKNA	2969.97	-0.892608	0.156206	-5.71431	1.1015e-08	2.09786e-07
ENSG00000117448	AKR1A1	748.174	0.268264	0.0874808	3.06655	0.00216543	0.0117637
ENSG00000053371	AKR7A2	732.355	0.381339	0.116609	3.27024	0.00107457	0.00647963
ENSG00000161618	ALDH16A1	513.589	-0.411996	0.105712	-3.89733	9.72595e-05	0.000798741
ENSG00000059573	ALDH18A1	1248.58	0.447132	0.120931	3.6974	0.000217818	0.00162435
ENSG00000165092	ALDH1A1	2151.77	-3.02471	0.168058	-17.998	2.02063e-72	5.73613e-69
ENSG00000128918	ALDH1A2	2893.77	-1.74369	0.296291	-5.88506	3.97906e-09	8.11341e-08
ENSG00000136010	ALDH1L2	666.59	0.531763	0.143479	3.70622	0.000210374	0.00157574
ENSG00000111275	ALDH2	1235.26	-0.740425	0.171135	-4.32655	1.51466e-05	0.00015436
ENSG00000072210	ALDH3A2	1933.24	-0.739459	0.127035	-5.8209	5.85314e-09	1.16466e-07
ENSG00000112294	ALDH5A1	406.61	-0.575034	0.129802	-4.43008	9.42003e-06	0.00010108
ENSG00000119711	ALDH6A1	1247.1	-0.358937	0.141249	-2.54116	0.0110484	0.0458166
ENSG00000251400	ALDH7A1P1	37.2606	1.28374	0.303618	4.22813	2.35637e-05	0.000228531
ENSG00000143149	ALDH9A1	1402.08	-0.336666	0.100138	-3.36204	0.000773702	0.00488564
ENSG00000109107	ALDOC	158.288	-1.13802	0.302192	-3.76587	0.00016597	0.0012776
ENSG00000139133	ALG10	239.906	0.651934	0.233339	2.79394	0.00520703	0.024595
ENSG00000214160	ALG3	279.734	0.416432	0.131984	3.15517	0.00160406	0.00912743
ENSG00000178038	ALS2CL	302.802	-1.42974	0.177873	-8.03794	9.13609e-16	4.5412e-14
ENSG00000180318	ALX1	5.16913	-5.30301	1.12931	-4.6958	2.65572e-06	3.24335e-05
ENSG00000052850	ALX4	280.071	2.4534	0.376854	6.51022	7.50396e-11	1.98672e-09
ENSG00000184675	AMER1	1393.32	1.73174	0.161808	10.7024	9.91392e-27	1.57323e-24
ENSG00000165566	AMER2	36.4742	2.48126	0.424745	5.84176	5.16527e-09	1.03748e-07
ENSG00000159461	AMFR	2927.35	-0.361727	0.0842533	-4.29333	1.76013e-05	0.000175869
ENSG00000181754	AMIGO1	383.214	-0.701601	0.16495	-4.25342	2.10533e-05	0.000206404
ENSG00000166025	AMOTL1	6347.42	0.364186	0.10404	3.50046	0.000464456	0.00313842
ENSG00000114019	AMOTL2	3550.98	-1.9186	0.180227	-10.6455	1.83042e-26	2.81719e-24
ENSG00000116337	AMPD2	779.953	0.253232	0.0993599	2.54863	0.0108146	0.0450384
ENSG00000078053	AMPH	528.99	0.974447	0.152107	6.40631	1.49079e-10	3.75254e-09
ENSG00000145020	AMT	323.267	0.480734	0.145706	3.29935	0.000969099	0.00593159
ENSG00000240038	AMY2B	318.255	-0.602198	0.159003	-3.78734	0.000152269	0.00118535
ENSG00000174945	AMZ1	256.143	1.72419	0.260764	6.61206	3.79004e-11	1.0457e-09
ENSG00000196510	ANAPC7	844.583	0.266293	0.0936195	2.84441	0.00444933	0.0215909
ENSG00000214274	ANG	104.115	-1.05031	0.225283	-4.66217	3.12895e-06	3.7496e-05
ENSG00000101280	ANGPT4	104.786	-1.21486	0.213292	-5.69577	1.22818e-08	2.30388e-07
ENSG00000136859	ANGPTL2	3440.35	-0.825584	0.114353	-7.21958	5.21469e-13	1.8326e-11
ENSG00000167772	ANGPTL4	62.7853	-2.5079	0.386948	-6.48123	9.09795e-11	2.38159e-09
ENSG00000130812	ANGPTL6	6.11424	3.23083	0.896093	3.60546	0.0003116	0.00221633
ENSG00000171819	ANGPTL7	15.2026	-2.84621	0.554968	-5.1286	2.91912e-07	4.29859e-06
ENSG00000145362	ANK2	3565	-0.584108	0.135597	-4.30769	1.64971e-05	0.000166397
ENSG00000151687	ANKAR	359.208	-0.349517	0.122219	-2.85975	0.00423973	0.0207471
ENSG00000132623	ANKEF1	37.9898	-1.15577	0.29267	-3.94907	7.84568e-05	0.00066084
ENSG00000154122	ANKH	1936.39	1.03997	0.226143	4.5987	4.25131e-06	4.95966e-05
ENSG00000088448	ANKRD10	1998.94	0.341083	0.107008	3.18746	0.00143526	0.00831038
ENSG00000229152	ANKRD10-IT1	140.789	0.542531	0.185326	2.92745	0.00341758	0.0172629
ENSG00000101745	ANKRD12	3967.41	-0.472634	0.0900817	-5.24672	1.54828e-07	2.40063e-06
ENSG00000198720	ANKRD13B	399.544	0.852081	0.165649	5.14389	2.6911e-07	3.99738e-06
ENSG00000215559	ANKRD20A11P	35.6343	2.11303	0.523322	4.03773	5.39718e-05	0.000474837
ENSG00000249493	ANKRD20A18P	33.5339	1.49998	0.27851	5.38572	7.21563e-08	1.18707e-06
ENSG00000206560	ANKRD28	1428.39	-0.623124	0.107264	-5.80929	6.27399e-09	1.23917e-07
ENSG00000164236	ANKRD33B	220.4	-2.05639	0.33562	-6.12714	8.94728e-10	2.00521e-08
ENSG00000272031	ANKRD34A	79.1572	1.04081	0.258529	4.02588	5.67626e-05	0.000496313
ENSG00000198483	ANKRD35	89.778	-2.60232	0.335242	-7.76252	8.3259e-15	3.65496e-13
ENSG00000230006	ANKRD36BP2	14.009	-1.09381	0.392689	-2.78544	0.00534547	0.0251282
ENSG00000186352	ANKRD37	72.3802	-0.9026	0.198211	-4.55372	5.27046e-06	5.998e-05
ENSG00000213337	ANKRD39	148.947	0.377194	0.142429	2.64829	0.00809001	0.0356058
ENSG00000137494	ANKRD42	325.644	-0.609988	0.118156	-5.16258	2.43565e-07	3.64976e-06
ENSG00000065413	ANKRD44	1005.36	0.513434	0.137421	3.73622	0.000186808	0.00142089
ENSG00000183831	ANKRD45	103.164	1.07408	0.286767	3.74549	0.000180044	0.00137435
ENSG00000186106	ANKRD46	405.524	-0.561471	0.108039	-5.19691	2.0263e-07	3.08522e-06
ENSG00000225349	ANKRD49P2	12.4655	1.88911	0.514985	3.66827	0.000244193	0.0017933
ENSG00000151458	ANKRD50	3392.46	0.546533	0.144155	3.7913	0.000149863	0.0011684
ENSG00000139645	ANKRD52	1720.68	0.379397	0.0814867	4.65593	3.22517e-06	3.85226e-05
ENSG00000235098	ANKRD65	157.019	0.699225	0.182502	3.83133	0.00012745	0.00101472
ENSG00000106013	ANKRD7	7.20907	2.18771	0.644905	3.39229	0.000693104	0.00444257
ENSG00000165138	ANKS6	575.189	0.344455	0.126378	2.7256	0.00641849	0.0293304
ENSG00000011426	ANLN	107.028	1.21949	0.179442	6.79603	1.07541e-11	3.20229e-10
ENSG00000131620	ANO1	7593.97	2.12718	0.195553	10.8778	1.47111e-27	2.57434e-25
ENSG00000254902	ANO1-AS1	16.3942	2.02727	0.434508	4.66568	3.07595e-06	3.69325e-05
ENSG00000160746	ANO10	1041.08	0.543861	0.0839656	6.47719	9.34478e-11	2.43374e-09
ENSG00000151572	ANO4	141.532	1.36867	0.285929	4.78676	1.69498e-06	2.15448e-05
ENSG00000185101	ANO9	9.9613	-1.85263	0.583085	-3.17728	0.00148663	0.00855831
ENSG00000011201	ANOS1	136.245	0.765096	0.238446	3.20868	0.00133347	0.00780324
ENSG00000259516	ANP32AP1	4.86267	2.15004	0.77129	2.78758	0.00531027	0.0250133
ENSG00000136938	ANP32B	2325.07	-0.256232	0.0956661	-2.6784	0.00739744	0.0330126
ENSG00000135046	ANXA1	1897.86	-2.04864	0.167436	-12.2353	2.01282e-34	5.77814e-32
ENSG00000122359	ANXA11	2954	-0.396324	0.106103	-3.73527	0.000187513	0.00142505
ENSG00000182718	ANXA2	2899.97	-0.849392	0.110958	-7.65504	1.9325e-14	8.14744e-13
ENSG00000138772	ANXA3	124.275	-1.50679	0.47578	-3.16699	0.00154024	0.00881137
ENSG00000197043	ANXA6	6988.89	0.434533	0.115037	3.77732	0.000158523	0.00122954
ENSG00000138279	ANXA7	1971.87	-0.282789	0.090801	-3.11438	0.00184332	0.0102738
ENSG00000143412	ANXA9	50.6955	-2.19087	0.297818	-7.35641	1.88921e-13	7.07733e-12
ENSG00000148120	AOPEP	3988.09	0.93956	0.120818	7.77662	7.44856e-15	3.29244e-13
ENSG00000138356	AOX1	431.753	-1.97192	0.265555	-7.42565	1.1223e-13	4.31831e-12
ENSG00000129354	AP1M2	10.3538	-3.73543	0.833691	-4.48059	7.44378e-06	8.18336e-05
ENSG00000006125	AP2B1	4260.64	-0.220201	0.0835193	-2.63653	0.00837586	0.0365741
ENSG00000100478	AP4S1	428.599	0.2902	0.0919083	3.15749	0.00159132	0.00907235
ENSG00000034053	APBA2	177.687	2.29814	0.367683	6.25032	4.09606e-10	9.663e-09
ENSG00000163697	APBB2	2010.1	-0.327519	0.121756	-2.68995	0.00714625	0.0320315
ENSG00000115266	APC2	24.3858	1.99792	0.38232	5.22578	1.73419e-07	2.66427e-06
ENSG00000248329	APELA	1.80042	4.16794	1.62602	2.56327	0.0103692	0.0435442
ENSG00000100823	APEX1	1795.41	0.327204	0.0976391	3.35116	0.00080474	0.00505043
ENSG00000138613	APH1B	465.707	-0.690921	0.131359	-5.25978	1.4423e-07	2.25378e-06
ENSG00000213962	API5P2	2.83747	3.10549	1.13843	2.72787	0.00637439	0.0291863
ENSG00000149089	APIP	264.151	-0.340549	0.128217	-2.65604	0.00790644	0.0349423
ENSG00000171388	APLN	37.5363	2.17346	0.489547	4.43974	9.00684e-06	9.72594e-05
ENSG00000105290	APLP1	90.2661	1.42496	0.260726	5.46534	4.62027e-08	7.88005e-07
ENSG00000084234	APLP2	11106	-0.383207	0.112457	-3.4076	0.000655373	0.00423259
ENSG00000084674	APOB	18.0608	-3.15825	0.563747	-5.60225	2.11593e-08	3.82048e-07
ENSG00000184730	APOBR	31.937	-1.54266	0.3699	-4.17047	3.03972e-05	0.000284893
ENSG00000130208	APOC1	27.5399	1.10523	0.42103	2.62506	0.00866336	0.037608
ENSG00000189058	APOD	1804.31	-1.72261	0.172267	-9.99968	1.52896e-23	1.82539e-21
ENSG00000100342	APOL1	844.714	-1.54318	0.225238	-6.85135	7.3158e-12	2.23311e-10
ENSG00000128284	APOL3	505.737	-1.94588	0.165244	-11.7758	5.20373e-32	1.25425e-29
ENSG00000221963	APOL6	1533.55	-0.708031	0.151662	-4.66847	3.03447e-06	3.6518e-05
ENSG00000178878	APOLD1	4118	-1.96948	0.194181	-10.1425	3.57965e-24	4.43963e-22
ENSG00000240583	AQP1	4476.71	-0.832024	0.257031	-3.23706	0.00120769	0.00717398
ENSG00000165272	AQP3	74.5861	-1.50506	0.426878	-3.52573	0.000422313	0.00288957
ENSG00000165269	AQP7	41.79	-3.48834	0.37175	-9.38355	6.37875e-21	5.71827e-19
ENSG00000103375	AQP8	15.0489	2.04896	0.550427	3.72249	0.000197271	0.00148939
ENSG00000078061	ARAF	982.11	-0.251828	0.0855083	-2.94507	0.00322884	0.0164146
ENSG00000047365	ARAP2	451.393	-1.6892	0.160268	-10.5399	5.65627e-26	8.21091e-24
ENSG00000120318	ARAP3	676.368	-0.574851	0.125732	-4.57202	4.83038e-06	5.55157e-05
ENSG00000109321	AREG	21.5705	-2.28382	0.513776	-4.44518	8.78194e-06	9.49915e-05
ENSG00000134287	ARF3	2351.58	-0.374445	0.0885722	-4.22756	2.36235e-05	0.000228793
ENSG00000168374	ARF4	2450.69	0.317269	0.101117	3.13763	0.00170319	0.00960594
ENSG00000004059	ARF5	1053.1	0.302897	0.103197	2.93513	0.00333406	0.0169012
ENSG00000101199	ARFGAP1	1487	0.547533	0.106879	5.12291	3.0086e-07	4.42526e-06
ENSG00000066777	ARFGEF1	2828.85	-0.204335	0.0768533	-2.65877	0.00784261	0.0347023
ENSG00000124198	ARFGEF2	2768.68	-0.455158	0.0998883	-4.55667	5.19719e-06	5.92252e-05
ENSG00000112379	ARFGEF3	344.762	-1.38259	0.186681	-7.40614	1.30025e-13	4.94346e-12
ENSG00000175220	ARHGAP1	6393.82	0.720892	0.142315	5.06545	4.0743e-07	5.85458e-06
ENSG00000071205	ARHGAP10	709.612	-1.57377	0.167192	-9.41291	4.82599e-21	4.41932e-19
ENSG00000198826	ARHGAP11A	88.3533	0.480536	0.183977	2.61194	0.00900312	0.0388155
ENSG00000075884	ARHGAP15	111.042	-0.864976	0.206211	-4.19462	2.73335e-05	0.000259734
ENSG00000213390	ARHGAP19	280.946	-0.75427	0.134057	-5.62651	1.83896e-08	3.36559e-07
ENSG00000128805	ARHGAP22	106.458	1.09015	0.177719	6.13413	8.56268e-10	1.92408e-08
ENSG00000275832	ARHGAP23	2368.34	-0.65105	0.086456	-7.53042	5.05774e-14	2.01591e-12
ENSG00000138639	ARHGAP24	801.61	-0.496953	0.151301	-3.28454	0.0010215	0.00620352
ENSG00000145819	ARHGAP26	1260.79	-0.837631	0.207862	-4.02974	5.5839e-05	0.000489074
ENSG00000159314	ARHGAP27	326.469	-0.79504	0.167956	-4.73361	2.20561e-06	2.73949e-05
ENSG00000137962	ARHGAP29	1574.7	-0.608512	0.134628	-4.51996	6.18509e-06	6.95217e-05
ENSG00000031081	ARHGAP31	2176.04	-0.93514	0.111932	-8.35452	6.56979e-17	3.70533e-15
ENSG00000100852	ARHGAP5	8344.87	-0.274224	0.0881296	-3.11161	0.00186073	0.0103516
ENSG00000141522	ARHGDIA	3393.94	-0.22823	0.0880867	-2.59097	0.00957064	0.0407602
ENSG00000198844	ARHGEF15	517.318	-1.20878	0.217008	-5.5702	2.54441e-08	4.53125e-07
ENSG00000130762	ARHGEF16	6.00818	-2.81771	0.796057	-3.53958	0.000400764	0.00276211
ENSG00000114790	ARHGEF26	889.229	0.448374	0.113349	3.95569	7.63143e-05	0.000644973
ENSG00000204959	ARHGEF34P	23.3592	-1.86433	0.403501	-4.62038	3.83036e-06	4.50354e-05
ENSG00000236699	ARHGEF38	10.7846	-3.72846	1.13124	-3.2959	0.00098106	0.00598927
ENSG00000137135	ARHGEF39	34.1142	0.879797	0.330144	2.66489	0.00770143	0.0341249
ENSG00000136002	ARHGEF4	293.164	0.604095	0.153619	3.93243	8.40909e-05	0.000701485
ENSG00000050327	ARHGEF5	51.6346	-1.44468	0.278972	-5.1786	2.23558e-07	3.36575e-06
ENSG00000129675	ARHGEF6	1472.94	-1.54231	0.182301	-8.46026	2.66793e-17	1.5742e-15
ENSG00000131089	ARHGEF9	1286.18	0.371041	0.107481	3.45214	0.000556158	0.0036764
ENSG00000117713	ARID1A	5605.65	0.237411	0.0642555	3.6948	0.000220057	0.00163866
ENSG00000116017	ARID3A	277.729	0.65532	0.151547	4.32421	1.53079e-05	0.000155693
ENSG00000196843	ARID5A	1404.24	-1.28051	0.174141	-7.35329	1.93386e-13	7.23399e-12
ENSG00000150347	ARID5B	12529.7	-0.883345	0.182096	-4.85097	1.22858e-06	1.60411e-05
ENSG00000175414	ARL10	1042.92	0.323888	0.0756372	4.28212	1.8512e-05	0.000184175
ENSG00000169379	ARL13B	585.563	-0.39464	0.11169	-3.53336	0.000410309	0.00281877
ENSG00000185305	ARL15	921.261	-0.424133	0.102813	-4.1253	3.70255e-05	0.000338086
ENSG00000122644	ARL4A	400.369	-0.498513	0.179286	-2.78054	0.00542679	0.0254402
ENSG00000188042	ARL4C	339.613	0.662597	0.223472	2.96501	0.0030267	0.0155467
ENSG00000170540	ARL6IP1	1438.49	-0.271372	0.0880477	-3.0821	0.00205543	0.0112667
ENSG00000144746	ARL6IP5	1876.31	-0.496744	0.137552	-3.61132	0.000304641	0.0021741
ENSG00000143862	ARL8A	781.964	-0.253577	0.100978	-2.51121	0.0120319	0.0492552
ENSG00000196503	ARL9	27.0263	1.01702	0.330439	3.07778	0.00208547	0.0114044
ENSG00000165309	ARMC3	4.87836	-4.4674	1.45811	-3.06382	0.00218527	0.0118538
ENSG00000135931	ARMC9	2239.22	0.474769	0.186609	2.54419	0.0109533	0.0455033
ENSG00000126947	ARMCX1	922.373	-0.4829	0.142772	-3.38231	0.000718796	0.00458998
ENSG00000172379	ARNT2	838.951	0.711949	0.103159	6.90148	5.14653e-12	1.59574e-10
ENSG00000241685	ARPC1A	1185.24	-0.338453	0.0844885	-4.00591	6.17793e-05	0.000534689
ENSG00000162704	ARPC5	2880.95	0.335624	0.0697578	4.81127	1.49974e-06	1.92353e-05
ENSG00000172995	ARPP21	3.33103	4.26301	1.32311	3.22196	0.00127317	0.00751749
ENSG00000137486	ARRB1	428.884	-1.28765	0.137565	-9.36035	7.94707e-21	7.04999e-19
ENSG00000197070	ARRDC1	167.347	-0.468256	0.144686	-3.23636	0.00121063	0.00718812
ENSG00000105643	ARRDC2	689.644	-1.134	0.185713	-6.10616	1.02055e-09	2.26142e-08
ENSG00000140450	ARRDC4	804.573	-0.313475	0.124386	-2.52018	0.0117296	0.0481878
ENSG00000100299	ARSA	481.343	-0.313307	0.119677	-2.61793	0.0088464	0.0382625
ENSG00000183876	ARSI	203.82	0.73824	0.20668	3.57191	0.000354391	0.00248132
ENSG00000180801	ARSJ	130.688	-1.4647	0.186429	-7.85657	3.94793e-15	1.81087e-13
ENSG00000099889	ARVCF	491.069	0.439604	0.153502	2.86383	0.00418557	0.020514
ENSG00000153317	ASAP1	2545.28	-0.386446	0.09952	-3.8831	0.000103135	0.000840242
ENSG00000165192	ASB11	3.28659	3.71888	1.13129	3.28729	0.00101157	0.00614909
ENSG00000198881	ASB12	6.22747	2.07311	0.662035	3.13142	0.00173963	0.00978553
ENSG00000100628	ASB2	1555.49	0.638121	0.180899	3.5275	0.00041951	0.0028727
ENSG00000164122	ASB5	597.285	7.21037	0.648895	11.1118	1.09975e-28	2.03606e-26
ENSG00000102048	ASB9	36.4725	-0.838084	0.272227	-3.07862	0.00207963	0.011375
ENSG00000139352	ASCL1	4.66446	2.20386	0.835108	2.63901	0.00831491	0.0363888
ENSG00000111875	ASF1A	424.929	0.278078	0.103081	2.69766	0.00698279	0.0314257
ENSG00000105011	ASF1B	22.1248	1.24704	0.328831	3.79234	0.000149235	0.00116457
ENSG00000213199	ASIC3	124.098	1.28671	0.192192	6.69492	2.15795e-11	6.10558e-10
ENSG00000126522	ASL	190.697	-0.390742	0.145437	-2.68668	0.00721665	0.032313
ENSG00000070669	ASNS	405.569	0.433749	0.0996672	4.35198	1.34917e-05	0.000139441
ENSG00000108381	ASPA	182.249	-2.11137	0.26983	-7.82479	5.08488e-15	2.29529e-13
ENSG00000166183	ASPG	35.6907	-1.02212	0.34399	-2.97136	0.00296485	0.0152812
ENSG00000066279	ASPM	64.7604	1.0658	0.291382	3.65773	0.00025446	0.00186067
ENSG00000106819	ASPN	7625.76	0.774968	0.234746	3.3013	0.00096238	0.00589636
ENSG00000162174	ASRGL1	81.5316	-1.66001	0.377832	-4.39351	1.11537e-05	0.000117609
ENSG00000130707	ASS1	883.213	-1.01895	0.20245	-5.0331	4.82614e-07	6.83877e-06
ENSG00000152092	ASTN1	251.658	0.9925	0.23505	4.2225	2.41605e-05	0.000233552
ENSG00000148219	ASTN2	288.74	1.6145	0.159688	10.1103	4.97123e-24	6.10624e-22
ENSG00000138138	ATAD1	1543.33	-0.253025	0.100876	-2.50827	0.0121324	0.0495952
ENSG00000197785	ATAD3A	282.005	0.41966	0.126224	3.32472	0.00088509	0.00548331
ENSG00000160072	ATAD3B	529.409	0.555019	0.120356	4.6115	3.9978e-06	4.68102e-05
ENSG00000176208	ATAD5	144.334	0.77671	0.185999	4.17587	2.96848e-05	0.00027883
ENSG00000137343	ATAT1	262.04	0.716162	0.128073	5.59184	2.2468e-08	4.0425e-07
ENSG00000167654	ATCAY	117.753	5.73281	0.414947	13.8158	2.04764e-43	1.2456e-40
ENSG00000162772	ATF3	2357.69	-3.37611	0.471867	-7.15479	8.37997e-13	2.85086e-11
ENSG00000169136	ATF5	274.942	-0.504718	0.138617	-3.64109	0.00027149	0.00196273
ENSG00000118217	ATF6	2250.04	-0.405582	0.0757982	-5.35082	8.75589e-08	1.41447e-06
ENSG00000152348	ATG10	214.973	0.399871	0.123381	3.24094	0.00119134	0.00709006
ENSG00000168397	ATG4B	852.361	0.324275	0.0965576	3.35836	0.000784072	0.00494014
ENSG00000119787	ATL2	1949.24	-0.454916	0.146849	-3.09784	0.00194936	0.0107825
ENSG00000184743	ATL3	6713.88	-0.643972	0.122781	-5.2449	1.56368e-07	2.41977e-06
ENSG00000168874	ATOH8	790.323	-1.01312	0.238521	-4.24752	2.16148e-05	0.000211423
ENSG00000068650	ATP11A	2493.28	-0.829755	0.166798	-4.97462	6.53769e-07	9.0385e-06
ENSG00000058063	ATP11B	3061.3	-0.268654	0.0985764	-2.72534	0.00642361	0.029345
ENSG00000105726	ATP13A1	936.641	0.233697	0.0838494	2.7871	0.00531825	0.0250278
ENSG00000133657	ATP13A3	3466.39	-0.448582	0.116095	-3.86394	0.000111574	0.000902373
ENSG00000163399	ATP1A1	5112.74	-0.721325	0.138337	-5.21424	1.84568e-07	2.82367e-06
ENSG00000129244	ATP1B2	498.276	-0.526764	0.116793	-4.51026	6.47491e-06	7.23022e-05
ENSG00000069849	ATP1B3	1219.59	-0.391495	0.112557	-3.47819	0.000504806	0.00337388
ENSG00000196296	ATP2A1	26.6132	2.09338	0.382583	5.47172	4.45699e-08	7.62703e-07
ENSG00000260442	ATP2A1-AS1	11.6898	1.71763	0.469869	3.65554	0.000256636	0.00187284
ENSG00000070961	ATP2B1	2780.74	0.464453	0.0978785	4.7452	2.08304e-06	2.60303e-05
ENSG00000157087	ATP2B2	471.355	1.47167	0.34394	4.27886	1.8785e-05	0.000186384
ENSG00000067842	ATP2B3	9.59678	1.96197	0.666012	2.94585	0.00322065	0.0163913
ENSG00000058668	ATP2B4	68297.2	0.694475	0.150241	4.62241	3.79307e-06	4.4638e-05
ENSG00000205464	ATP6AP1L	83.2262	0.559855	0.201854	2.77356	0.0055446	0.0259073
ENSG00000171130	ATP6V0E2	140.552	-0.50063	0.168732	-2.96702	0.00300702	0.0154674
ENSG00000143882	ATP6V1C2	9.48384	-1.99193	0.789939	-2.52163	0.0116812	0.0480274
ENSG00000047249	ATP6V1H	794.158	-0.471225	0.116919	-4.03035	5.56933e-05	0.000488134
ENSG00000124406	ATP8A1	501.017	-0.520444	0.172192	-3.02246	0.0025073	0.0132737
ENSG00000132932	ATP8A2	31.0169	1.53225	0.516949	2.96402	0.00303645	0.0155932
ENSG00000143515	ATP8B2	3802.54	-0.466295	0.103961	-4.48529	7.2815e-06	8.02221e-05
ENSG00000104043	ATP8B4	2353.91	2.4567	0.259116	9.48109	2.51629e-21	2.38106e-19
ENSG00000123472	ATPAF1	749.484	-0.418605	0.0972241	-4.30557	1.66554e-05	0.000167729
ENSG00000138085	ATRAID	1118.34	-0.272722	0.0955209	-2.85511	0.00430225	0.0209887
ENSG00000258099	ATXN2-AS	6.67233	1.89065	0.714766	2.64513	0.00816594	0.035872
ENSG00000163635	ATXN7	1438.44	-0.573303	0.0964077	-5.94666	2.73674e-09	5.70319e-08
ENSG00000148090	AUH	304.984	-0.377934	0.105523	-3.58153	0.000341583	0.00240217
ENSG00000119986	AVPI1	129.26	-0.557174	0.193074	-2.88581	0.00390412	0.0193532
ENSG00000126895	AVPR2	46.7169	-0.95065	0.274601	-3.46193	0.000536311	0.00355809
ENSG00000167601	AXL	4103.02	-1.05177	0.16336	-6.43835	1.20781e-10	3.10653e-09
ENSG00000142920	AZIN2	156.175	0.767633	0.150658	5.09521	3.48357e-07	5.05692e-06
ENSG00000169255	B3GALNT1	391.828	-0.339195	0.115548	-2.93552	0.00332988	0.0168867
ENSG00000172318	B3GALT1	56.9689	1.5998	0.22712	7.04384	1.87015e-12	6.11786e-11
ENSG00000235863	B3GALT4	149.16	-0.584126	0.164762	-3.54527	0.000392208	0.00271045
ENSG00000183778	B3GALT5	195.334	1.49762	0.403045	3.71577	0.000202584	0.00152589
ENSG00000109956	B3GAT1	60.3292	3.25842	0.353084	9.22845	2.74576e-20	2.25567e-18
ENSG00000112309	B3GAT2	16.0415	1.31684	0.501322	2.62673	0.00862094	0.0374522
ENSG00000176597	B3GNT5	365.415	-0.557543	0.191729	-2.90798	0.00363771	0.0182056
ENSG00000156966	B3GNT7	126.024	-1.11192	0.284339	-3.91053	9.2095e-05	0.000760483
ENSG00000175711	B3GNTL1	143.36	0.624441	0.18251	3.4214	0.000622995	0.00405541
ENSG00000135454	B4GALNT1	225.256	1.29905	0.145698	8.91604	4.8327e-19	3.50769e-17
ENSG00000182272	B4GALNT4	778.233	2.34171	0.501374	4.67058	3.00343e-06	3.62127e-05
ENSG00000158850	B4GALT3	302.077	-0.471033	0.109022	-4.32054	1.5565e-05	0.000158056
ENSG00000158470	B4GALT5	2847.54	0.515859	0.144587	3.56781	0.000359977	0.00251492
ENSG00000174684	B4GAT1	631.859	-0.855424	0.125107	-6.83754	8.0566e-12	2.43595e-10
ENSG00000108641	B9D1	154.833	-0.502923	0.15207	-3.30718	0.000942388	0.00579332
ENSG00000247081	BAALC-AS1	40.5588	-0.85257	0.270021	-3.15742	0.00159172	0.00907235
ENSG00000156273	BACH1	2879.72	-0.269887	0.104514	-2.58229	0.00981472	0.0416124
ENSG00000107262	BAG1	591.882	-0.443659	0.0979871	-4.52773	5.96217e-06	6.72825e-05
ENSG00000112208	BAG2	5411.95	0.487998	0.190428	2.56264	0.010388	0.0436018
ENSG00000151929	BAG3	1595.26	-0.51062	0.117966	-4.32855	1.50097e-05	0.000153209
ENSG00000175866	BAIAP2	591.053	-0.575848	0.150862	-3.81705	0.000135059	0.0010693
ENSG00000006453	BAIAP2L1	108.852	-0.641314	0.195215	-3.28516	0.00101923	0.00619269
ENSG00000007516	BAIAP3	22.0236	-2.6079	0.447184	-5.83184	5.48204e-09	1.09508e-07
ENSG00000030110	BAK1	135.027	0.402373	0.140231	2.86935	0.00411317	0.02023
ENSG00000168062	BATF2	19.2579	-1.39146	0.372805	-3.73241	0.000189655	0.00143954
ENSG00000087088	BAX	426.244	1.07341	0.11406	9.41098	4.91554e-21	4.4693e-19
ENSG00000198604	BAZ1A	914.181	-0.226228	0.0861354	-2.62642	0.00862883	0.0374801
ENSG00000076108	BAZ2A	3314.89	-0.260536	0.071327	-3.6527	0.000259499	0.00189049
ENSG00000105327	BBC3	114.999	1.70751	0.177162	9.63816	5.51698e-22	5.61567e-20
ENSG00000119636	BBOF1	310.8	0.520824	0.13743	3.78973	0.000150813	0.00117509
ENSG00000181004	BBS12	266.867	-0.557003	0.183584	-3.03404	0.002413	0.0128598
ENSG00000114439	BBX	4078.66	-0.327155	0.101084	-3.23647	0.00121017	0.00718702
ENSG00000187244	BCAM	2540.02	-1.0428	0.105445	-9.88946	4.62526e-23	5.20385e-21
ENSG00000132692	BCAN	587.996	2.79703	0.30179	9.26815	1.89409e-20	1.57629e-18
ENSG00000137936	BCAR3	265.695	-0.787934	0.165124	-4.77177	1.82617e-06	2.30518e-05
ENSG00000060982	BCAT1	2743.02	1.8309	0.197992	9.2473	2.30228e-20	1.90359e-18
ENSG00000258057	BCDIN3D-AS1	53.1476	0.70238	0.217735	3.22585	0.00125601	0.00742648
ENSG00000114200	BCHE	828.517	-0.993666	0.335117	-2.96513	0.00302556	0.0155439
ENSG00000142867	BCL10	586.689	-0.332273	0.123014	-2.70109	0.00691125	0.031164
ENSG00000119866	BCL11A	245.931	2.44731	0.358235	6.83157	8.39902e-12	2.52752e-10
ENSG00000099968	BCL2L13	1273.57	-0.318972	0.0962405	-3.31432	0.000918669	0.0056625
ENSG00000129473	BCL2L2	1470.09	-0.647643	0.145104	-4.46329	8.07104e-06	8.79348e-05
ENSG00000113916	BCL6	1660.28	-0.716983	0.113163	-6.33584	2.36057e-10	5.7493e-09
ENSG00000161940	BCL6B	425.142	-0.933122	0.227598	-4.09988	4.13368e-05	0.000373978
ENSG00000173681	BCLAF3	852.369	-0.243622	0.0941276	-2.58821	0.00964763	0.0410265
ENSG00000135697	BCO1	6.32845	-2.04737	0.723545	-2.82963	0.0046602	0.0224267
ENSG00000183337	BCOR	1827.86	0.426473	0.146234	2.91638	0.00354124	0.0177855
ENSG00000186716	BCR	1179.5	-0.285628	0.110827	-2.57725	0.00995909	0.0421336
ENSG00000168398	BDKRB2	305.177	-0.691906	0.239741	-2.88606	0.00390097	0.0193484
ENSG00000166546	BEAN1	33.4283	1.53671	0.361698	4.24859	2.15121e-05	0.000210579
ENSG00000178409	BEND3	203.886	0.936942	0.160879	5.8239	5.74883e-09	1.14479e-07
ENSG00000165626	BEND7	451.34	-0.550827	0.132207	-4.16639	3.09461e-05	0.000289401
ENSG00000133169	BEX1	76.2077	0.844055	0.247508	3.41021	0.000649123	0.00419647
ENSG00000182492	BGN	9606.74	0.745044	0.17684	4.21309	2.51901e-05	0.000242404
ENSG00000198908	BHLHB9	521.766	0.349208	0.096444	3.62083	0.000293655	0.00210865
ENSG00000134107	BHLHE40	4402.32	-0.459723	0.168599	-2.72672	0.00639664	0.0292724
ENSG00000123095	BHLHE41	521.706	1.77341	0.30901	5.739	9.5235e-09	1.8322e-07
ENSG00000132840	BHMT2	172.717	-1.25352	0.233333	-5.37225	7.77624e-08	1.27519e-06
ENSG00000151746	BICD1	1487.24	0.413328	0.164538	2.51205	0.0120033	0.0491618
ENSG00000023445	BIRC3	519.668	-2.17371	0.204926	-10.6073	2.75693e-26	4.16785e-24
ENSG00000089685	BIRC5	21.6092	1.02731	0.354384	2.89887	0.00374515	0.0186447
ENSG00000101197	BIRC7	5.58893	3.97045	1.0862	3.65536	0.000256822	0.00187366
ENSG00000108578	BLMH	1046.17	0.229419	0.0851512	2.69425	0.00705462	0.0316708
ENSG00000090013	BLVRB	347.38	-0.530134	0.113893	-4.65469	3.24474e-06	3.87201e-05
ENSG00000166780	BMERB1	1231.05	0.512749	0.131428	3.90138	9.56462e-05	0.000786503
ENSG00000104081	BMF	814.996	1.08364	0.230034	4.71079	2.46764e-06	3.03396e-05
ENSG00000168283	BMI1	737.827	-0.415797	0.125403	-3.31568	0.000914209	0.00563637
ENSG00000125845	BMP2	184.46	-0.997729	0.195783	-5.09609	3.46744e-07	5.03636e-06
ENSG00000125378	BMP4	141.425	-1.61836	0.227259	-7.1212	1.06991e-12	3.59671e-11
ENSG00000101144	BMP7	60.4442	1.37812	0.359088	3.83782	0.000124129	0.000991363
ENSG00000183682	BMP8A	167.674	1.38586	0.292072	4.74492	2.0859e-06	2.60472e-05
ENSG00000138696	BMPR1B	90.5142	-1.29169	0.342136	-3.77538	0.000159763	0.00123691
ENSG00000164603	BMT2	614.995	0.434236	0.0932503	4.65667	3.21365e-06	3.8403e-05
ENSG00000102010	BMX	63.447	-1.24664	0.229278	-5.43723	5.41148e-08	9.11991e-07
ENSG00000140299	BNIP2	3655.01	-0.3359	0.103513	-3.245	0.0011745	0.00699311
ENSG00000261236	BOP1	390.445	0.405211	0.120576	3.36062	0.000777671	0.00490707
ENSG00000166275	BORCS7	373.316	-0.659698	0.125677	-5.24915	1.528e-07	2.37462e-06
ENSG00000137274	BPHL	301.621	0.713461	0.110122	6.47883	9.24348e-11	2.40981e-09
ENSG00000157764	BRAF	2540.92	-0.280898	0.0754041	-3.72524	0.000195132	0.00147454
ENSG00000012048	BRCA1	349.203	0.479737	0.132673	3.61593	0.000299271	0.00214116
ENSG00000139618	BRCA2	187.771	0.789219	0.184549	4.27647	1.89883e-05	0.000188255
ENSG00000169925	BRD3	2503.17	0.249101	0.0814063	3.05997	0.00221362	0.0119543
ENSG00000182685	BRICD5	72.3187	0.768726	0.253479	3.0327	0.00242375	0.0129009
ENSG00000078725	BRINP1	58.8807	2.27619	0.477058	4.77131	1.83035e-06	2.30931e-05
ENSG00000162670	BRINP3	7.27713	-2.98163	0.819116	-3.64006	0.000272574	0.0019689
ENSG00000136492	BRIP1	58.5583	1.56099	0.263296	5.92864	3.05463e-09	6.31924e-08
ENSG00000132016	BRME1	41.738	0.79828	0.269417	2.96299	0.00304666	0.0156303
ENSG00000160469	BRSK1	375.3	0.842937	0.161132	5.23135	1.68272e-07	2.58832e-06
ENSG00000174672	BRSK2	14.0439	-1.21593	0.465333	-2.61303	0.00897447	0.0387098
ENSG00000164061	BSN	309.98	1.10428	0.164981	6.69334	2.18128e-11	6.15797e-10
ENSG00000119411	BSPRY	5.80513	-4.28074	1.2262	-3.49106	0.000481106	0.00323894
ENSG00000109743	BST1	110.189	-1.5618	0.30705	-5.08647	3.64786e-07	5.27443e-06
ENSG00000130303	BST2	391.396	-1.85702	0.15795	-11.757	6.4981e-32	1.55159e-29
ENSG00000132640	BTBD3	1428.51	-0.524669	0.142701	-3.67669	0.000236277	0.00174318
ENSG00000189195	BTBD8	90.6522	-0.822952	0.225689	-3.6464	0.000265936	0.00193022
ENSG00000183826	BTBD9	804.968	-0.382811	0.0788967	-4.85205	1.2219e-06	1.59925e-05
ENSG00000174808	BTC	52.9336	-2.02871	0.400605	-5.06412	4.1029e-07	5.89236e-06
ENSG00000169814	BTD	452.328	-0.945119	0.12012	-7.8681	3.60082e-15	1.65761e-13
ENSG00000133639	BTG1	5291.82	-0.558386	0.140182	-3.9833	6.79659e-05	0.000581534
ENSG00000159388	BTG2	5205.73	-2.17661	0.289417	-7.52067	5.44978e-14	2.16879e-12
ENSG00000010671	BTK	75.3949	-0.642015	0.247529	-2.5937	0.00949494	0.0404715
ENSG00000165810	BTNL9	329.417	-2.01077	0.334064	-6.01912	1.75372e-09	3.75257e-08
ENSG00000169679	BUB1	51.3096	1.09003	0.259469	4.201	2.65737e-05	0.000253806
ENSG00000156970	BUB1B	31.8807	1.27443	0.27547	4.62637	3.72129e-06	4.38539e-05
ENSG00000136261	BZW2	650.954	0.949432	0.115096	8.24905	1.59656e-16	8.64204e-15
ENSG00000154493	C10orf90	3.4623	4.80849	1.22768	3.91671	8.97638e-05	0.000742433
ENSG00000185742	C11orf87	42.2317	2.41863	0.638104	3.79034	0.000150439	0.00117253
ENSG00000187479	C11orf96	3773.11	-1.54804	0.229348	-6.74974	1.48115e-11	4.29047e-10
ENSG00000133641	C12orf29	325.955	-0.418255	0.124856	-3.3499	0.000808403	0.00506968
ENSG00000151131	C12orf45	133.472	0.515005	0.164558	3.12963	0.00175027	0.0098324
ENSG00000177627	C12orf54	18.2576	1.28622	0.37362	3.44259	0.000576174	0.00379399
ENSG00000204954	C12orf73	89.4182	0.484457	0.175636	2.75831	0.00581013	0.0269456
ENSG00000184601	C14orf180	8.64321	-2.0607	0.572939	-3.59671	0.000322261	0.00228074
ENSG00000100802	C14orf93	241.277	0.762611	0.183798	4.14919	3.33657e-05	0.00030931
ENSG00000169609	C15orf40	384.412	0.271067	0.0963185	2.81428	0.00488869	0.0233416
ENSG00000185905	C16orf54	25.9935	-1.50126	0.354308	-4.23715	2.26371e-05	0.000220494
ENSG00000154102	C16orf74	20.3928	1.01734	0.362916	2.80323	0.0050594	0.024031
ENSG00000153446	C16orf89	29.5372	-3.66438	0.554665	-6.60647	3.93597e-11	1.08245e-09
ENSG00000256806	C17orf100	42.4938	0.802797	0.267428	3.00191	0.00268287	0.0140633
ENSG00000166845	C18orf54	247.908	0.560962	0.181387	3.09262	0.00198399	0.0109456
ENSG00000106392	C1GALT1	328.661	-0.373282	0.133405	-2.7981	0.00514035	0.024325
ENSG00000171155	C1GALT1C1	306.388	-0.377627	0.149125	-2.53228	0.0113325	0.0468349
ENSG00000162817	C1orf115	449.271	-1.7082	0.129264	-13.2148	7.20521e-40	3.34702e-37
ENSG00000215910	C1orf167	7.343	-1.99987	0.684696	-2.92082	0.00349114	0.0175754
ENSG00000116667	C1orf21	2000.33	-0.628974	0.15902	-3.95531	7.64364e-05	0.000645791
ENSG00000142686	C1orf216	565.599	0.300649	0.108066	2.78209	0.00540094	0.0253376
ENSG00000213057	C1orf220	33.0729	1.11549	0.313456	3.55867	0.000372731	0.00259338
ENSG00000143612	C1orf43	1750.62	-0.25069	0.0930675	-2.69363	0.00706779	0.0317188
ENSG00000162757	C1orf74	70.829	0.806087	0.23284	3.46198	0.00053621	0.00355809
ENSG00000173369	C1QB	933.941	0.905657	0.25711	3.52245	0.000427585	0.00292252
ENSG00000131094	C1QL1	253.242	1.44384	0.3332	4.33326	1.46918e-05	0.000150205
ENSG00000173918	C1QTNF1	669.98	-1.2269	0.154785	-7.9265	2.2541e-15	1.06059e-13
ENSG00000145861	C1QTNF2	113.151	-1.09731	0.199541	-5.4992	3.81527e-08	6.59907e-07
ENSG00000172247	C1QTNF4	141.223	1.71121	0.260296	6.57408	4.89563e-11	1.32639e-09
ENSG00000133466	C1QTNF6	823.391	1.73889	0.180118	9.65412	4.72191e-22	4.86452e-20
ENSG00000163145	C1QTNF7	857.154	-1.01907	0.279303	-3.64862	0.000263656	0.0019164
ENSG00000240654	C1QTNF9	5.75982	-2.28921	0.719905	-3.17987	0.00147341	0.00849373
ENSG00000159403	C1R	4270.04	-1.65456	0.15788	-10.4798	1.06929e-25	1.47672e-23
ENSG00000139178	C1RL	910.121	-0.61075	0.126273	-4.83675	1.31982e-06	1.71255e-05
ENSG00000182326	C1S	6240.16	-1.82291	0.142707	-12.7738	2.29781e-37	8.50821e-35
ENSG00000088854	C20orf194	1715.61	-0.312597	0.104524	-2.99067	0.00278366	0.0145172
ENSG00000176659	C20orf197	6.04025	2.75944	0.742775	3.71504	0.000203173	0.00152898
ENSG00000101220	C20orf27	464.3	0.598602	0.191341	3.12845	0.0017573	0.00986755
ENSG00000196476	C20orf96	234.024	0.367504	0.134736	2.72758	0.00638001	0.0292015
ENSG00000160298	C21orf58	91.4233	0.73614	0.19075	3.85919	0.000113761	0.000916874
ENSG00000154642	C21orf91	576.667	-0.454715	0.12068	-3.76793	0.000164607	0.00127041
ENSG00000188511	C22orf34	51.5797	-0.814084	0.234375	-3.47342	0.000513868	0.00342879
ENSG00000157617	C2CD2	858.67	-0.90667	0.12127	-7.47643	7.63701e-14	3.00644e-12
ENSG00000198535	C2CD4A	8.18949	-3.90803	1.10915	-3.52346	0.000425952	0.00291213
ENSG00000205502	C2CD4B	53.1459	-1.92793	0.535986	-3.59698	0.000321936	0.00227906
ENSG00000183186	C2CD4C	139.901	2.307	0.389553	5.92216	3.17732e-09	6.56243e-08
ENSG00000115998	C2orf42	324.411	-0.34248	0.13345	-2.56636	0.0102772	0.0432289
ENSG00000168887	C2orf68	1005.01	0.411537	0.0824209	4.99311	5.94135e-07	8.27224e-06
ENSG00000125730	C3	2358.67	-0.901987	0.284368	-3.1719	0.00151447	0.00869314
ENSG00000174928	C3orf33	74.2877	-0.592465	0.197422	-3.00101	0.00269089	0.0140967
ENSG00000180044	C3orf80	126.582	2.79919	0.383183	7.3051	2.77063e-13	1.0098e-11
ENSG00000244731	C4A	169.503	1.42328	0.390655	3.64332	0.000269142	0.00195073
ENSG00000224389	C4B	211.884	1.169	0.424284	2.75524	0.00586488	0.0271502
ENSG00000154274	C4orf19	207.875	-0.572055	0.224543	-2.54765	0.0108452	0.0451424
ENSG00000164096	C4orf3	2665.56	-0.368976	0.10607	-3.4786	0.000504033	0.0033702
ENSG00000205208	C4orf46	232.5	0.437357	0.119862	3.64885	0.00026342	0.00191523
ENSG00000243449	C4orf48	31.9987	0.971511	0.31745	3.06036	0.00221073	0.0119412
ENSG00000248713	C4orf54	10.4283	1.81944	0.64534	2.81935	0.00481216	0.0230365
ENSG00000197405	C5AR1	376.223	0.74336	0.242664	3.06333	0.00218889	0.0118634
ENSG00000248874	C5orf17	3.73026	-3.91465	1.35823	-2.88216	0.00394956	0.0195368
ENSG00000181904	C5orf24	1914.96	0.289143	0.0783472	3.69053	0.000223786	0.00166208
ENSG00000215217	C5orf49	11.3418	-2.16375	0.597716	-3.62003	0.000294567	0.00211164
ENSG00000224186	C5orf66	11.8419	2.21377	0.606854	3.64795	0.000264342	0.0019203
ENSG00000185127	C6orf120	637.791	-0.564344	0.118633	-4.75705	1.96438e-06	2.46382e-05
ENSG00000188112	C6orf132	36.6921	-2.49416	0.685629	-3.63777	0.000275014	0.00198316
ENSG00000197261	C6orf141	41.208	-1.29455	0.358131	-3.61475	0.000300641	0.00214975
ENSG00000112936	C7	10376.1	-0.95616	0.312213	-3.06253	0.00219475	0.0118826
ENSG00000213563	C8orf82	327.013	-0.54003	0.126329	-4.27479	1.9132e-05	0.000189459
ENSG00000171159	C9orf16	428.15	0.537272	0.107232	5.01037	5.43246e-07	7.61767e-06
ENSG00000135045	C9orf40	120.515	-0.571064	0.175041	-3.26246	0.00110449	0.00663356
ENSG00000147894	C9orf72	416.035	-0.641909	0.146708	-4.37541	1.21206e-05	0.000126757
ENSG00000154975	CA10	8.16842	2.07125	0.819365	2.52787	0.0114757	0.0473424
ENSG00000063180	CA11	392.691	-0.904508	0.155179	-5.82881	5.58235e-09	1.11338e-07
ENSG00000074410	CA12	3470.91	1.71221	0.248296	6.89586	5.354e-12	1.65805e-10
ENSG00000167434	CA4	48.4159	-2.87299	0.424083	-6.77459	1.24761e-11	3.66804e-10
ENSG00000178538	CA8	40.6495	-1.01329	0.264405	-3.83233	0.000126936	0.00101094
ENSG00000102547	CAB39L	774.479	-1.77724	0.194655	-9.13022	6.8359e-20	5.39045e-18
ENSG00000183346	CABCOCO1	39.009	-1.61211	0.378488	-4.25936	2.05015e-05	0.000201925
ENSG00000154040	CABYR	97.5034	1.26903	0.195654	6.48608	8.80984e-11	2.31091e-09
ENSG00000160325	CACFD1	250.038	0.602226	0.163185	3.69046	0.000223853	0.00166208
ENSG00000158966	CACHD1	1320.1	-0.601588	0.162965	-3.69152	0.000222921	0.00165854
ENSG00000141837	CACNA1A	243.719	2.03765	0.341591	5.96519	2.44354e-09	5.1214e-08
ENSG00000148408	CACNA1B	19.2298	1.88156	0.448853	4.19192	2.76599e-05	0.000262415
ENSG00000151067	CACNA1C	14137.9	1.201	0.121241	9.9059	3.92403e-23	4.45578e-21
ENSG00000256837	CACNA1C-IT1	59.5091	5.12584	0.467518	10.9639	5.69638e-28	1.01774e-25
ENSG00000256721	CACNA1C-IT3	73.6351	1.14455	0.291074	3.93217	8.4184e-05	0.000701506
ENSG00000157388	CACNA1D	698.103	1.9688	0.290218	6.78389	1.16986e-11	3.45535e-10
ENSG00000198216	CACNA1E	76.0302	3.12581	0.445442	7.01733	2.26156e-12	7.29552e-11
ENSG00000153956	CACNA2D1	1506.22	-0.50179	0.15871	-3.16167	0.00156866	0.00895793
ENSG00000007402	CACNA2D2	266.232	1.19476	0.265732	4.49611	6.92091e-06	7.66128e-05
ENSG00000067191	CACNB1	171.443	0.377379	0.137842	2.73776	0.00618583	0.0284709
ENSG00000165995	CACNB2	947.581	0.688922	0.172492	3.99394	6.49845e-05	0.000558832
ENSG00000167535	CACNB3	1561.79	0.579304	0.137852	4.20235	2.6416e-05	0.000252394
ENSG00000075461	CACNG4	74.5916	2.21762	0.378056	5.86585	4.46835e-09	9.03895e-08
ENSG00000105605	CACNG7	46.3082	7.17127	0.785525	9.12927	6.89628e-20	5.42133e-18
ENSG00000084774	CAD	1890.09	0.724033	0.122777	5.89711	3.69914e-09	7.57894e-08
ENSG00000182985	CADM1	980.929	1.63425	0.213135	7.6677	1.75114e-14	7.40728e-13
ENSG00000175161	CADM2	48.7865	1.83652	0.443296	4.14287	3.42984e-05	0.000316693
ENSG00000162706	CADM3	132.89	-0.651967	0.251601	-2.59128	0.00956199	0.0407301
ENSG00000225670	CADM3-AS1	67.7964	-1.31158	0.345713	-3.79384	0.000148336	0.00115897
ENSG00000081803	CADPS2	3459.92	-0.59324	0.150498	-3.94184	8.08573e-05	0.000678209
ENSG00000012822	CALCOCO1	2843.35	-0.467726	0.111974	-4.1771	2.9525e-05	0.000277635
ENSG00000136436	CALCOCO2	2583.69	-0.790613	0.0937013	-8.43758	3.23966e-17	1.89839e-15
ENSG00000004948	CALCR	16.1507	2.64986	0.488716	5.42209	5.8907e-08	9.83027e-07
ENSG00000064989	CALCRL	2154.16	-1.1054	0.225332	-4.90565	9.31177e-07	1.24363e-05
ENSG00000178033	CALHM5	323.519	-0.811555	0.2361	-3.43733	0.000587471	0.00385447
ENSG00000143933	CALM2	7340.34	-0.261589	0.0854059	-3.0629	0.00219206	0.011873
ENSG00000183166	CALN1	60.3039	2.72464	0.95021	2.86741	0.00413849	0.0203374
ENSG00000128595	CALU	11852.4	0.88847	0.106181	8.36753	5.88408e-17	3.33331e-15
ENSG00000183049	CAMK1D	1087.48	1.2599	0.197596	6.37614	1.81604e-10	4.48857e-09
ENSG00000070808	CAMK2A	340.987	0.443211	0.132663	3.34088	0.000835144	0.00522072
ENSG00000145349	CAMK2D	1335.17	-0.438548	0.10812	-4.05612	4.98942e-05	0.000442775
ENSG00000163888	CAMK2N2	26.5092	2.48987	0.362254	6.87327	6.27464e-12	1.92913e-10
ENSG00000152495	CAMK4	310.625	1.05947	0.214186	4.94647	7.55713e-07	1.03139e-05
ENSG00000130559	CAMSAP1	1957.42	0.423788	0.0856852	4.94587	7.58042e-07	1.03402e-05
ENSG00000118200	CAMSAP2	3896.99	-0.20172	0.0779478	-2.58789	0.0096565	0.0410301
ENSG00000171735	CAMTA1	702.392	0.349158	0.119293	2.92689	0.00342367	0.0172902
ENSG00000042493	CAPG	237.512	-0.431595	0.165122	-2.61379	0.00895441	0.0386511
ENSG00000260942	CAPN10-DT	52.1716	0.740081	0.232157	3.18785	0.00143334	0.00830397
ENSG00000077274	CAPN6	7167.18	4.72021	0.659106	7.16153	7.97837e-13	2.72149e-11
ENSG00000077549	CAPZB	4967.12	0.454977	0.101085	4.50093	6.76562e-06	7.52197e-05
ENSG00000100065	CARD10	342.428	-1.01167	0.148591	-6.80843	9.86686e-12	2.95531e-10
ENSG00000132357	CARD6	367.289	-1.41425	0.194899	-7.25633	3.9773e-13	1.41922e-11
ENSG00000105483	CARD8	952.748	-0.286591	0.0996103	-2.87712	0.00401325	0.0198134
ENSG00000142453	CARM1	1664.72	0.451709	0.0859592	5.25493	1.48082e-07	2.31061e-06
ENSG00000079691	CARMIL1	533.182	-0.698503	0.13991	-4.99252	5.95963e-07	8.28866e-06
ENSG00000249669	CARMN	19941.7	0.78526	0.180408	4.3527	1.34471e-05	0.000139093
ENSG00000172508	CARNS1	24.4418	-1.33594	0.322466	-4.14287	3.4298e-05	0.000316693
ENSG00000272168	CASC15	919.182	1.54558	0.121979	12.6708	8.58114e-37	3.04499e-34
ENSG00000246228	CASC8	5.11398	2.44701	0.837871	2.9205	0.00349465	0.0175896
ENSG00000147044	CASK	1611.02	0.175757	0.0687697	2.55573	0.0105965	0.0443019
ENSG00000167971	CASKIN1	63.9567	1.4092	0.344705	4.08814	4.34855e-05	0.000392029
ENSG00000177303	CASKIN2	1766.36	-0.405043	0.104637	-3.87093	0.000108421	0.000879103
ENSG00000137752	CASP1	123.545	-0.775222	0.192068	-4.03619	5.4326e-05	0.000477295
ENSG00000003400	CASP10	366.538	-0.821571	0.146959	-5.59048	2.26444e-08	4.06279e-07
ENSG00000204403	CASP12	54.2077	-1.04854	0.315266	-3.32589	0.000881363	0.00546552
ENSG00000106144	CASP2	816.064	0.426136	0.12765	3.33831	0.000842891	0.00526143
ENSG00000196954	CASP4	361.802	-1.21089	0.111037	-10.9053	1.08778e-27	1.92998e-25
ENSG00000235505	CASP4LP	60.5907	-1.21293	0.264249	-4.59009	4.43062e-06	5.15474e-05
ENSG00000165806	CASP7	408.729	-0.582177	0.10846	-5.36766	7.97644e-08	1.30551e-06
ENSG00000132906	CASP9	315.742	-0.348227	0.113635	-3.06443	0.00218088	0.011835
ENSG00000143318	CASQ1	54.0538	1.70571	0.435849	3.91353	9.0955e-05	0.000751556
ENSG00000118729	CASQ2	1332.84	1.06088	0.277627	3.82125	0.000132775	0.00105415
ENSG00000153113	CAST	5396.44	-0.471519	0.0921136	-5.11889	3.07343e-07	4.51022e-06
ENSG00000239521	CASTOR3	533.096	-0.458315	0.160658	-2.85273	0.00433454	0.021114
ENSG00000130940	CASZ1	1750.34	0.891301	0.158215	5.63348	1.76611e-08	3.24855e-07
ENSG00000121691	CAT	1590.34	-0.506836	0.129643	-3.90948	9.24969e-05	0.000763309
ENSG00000105974	CAV1	8459.97	-0.6011	0.150045	-4.00612	6.17247e-05	0.000534397
ENSG00000105971	CAV2	1258.48	-0.581422	0.155612	-3.73636	0.000186706	0.00142053
ENSG00000168497	CAVIN2	3045.6	-2.3129	0.173728	-13.3133	1.93727e-40	9.33874e-38
ENSG00000233766	CAVIN2-AS1	13.5656	-2.20029	0.55176	-3.98778	6.66956e-05	0.000571623
ENSG00000170681	CAVIN4	34.9651	1.07368	0.28249	3.80078	0.000144239	0.00113285
ENSG00000099625	CBARP	50.9699	0.60018	0.219652	2.73242	0.00628715	0.0288712
ENSG00000129993	CBFA2T3	181.304	-0.888851	0.225121	-3.94832	7.87018e-05	0.000662085
ENSG00000102924	CBLN1	317.086	2.75385	0.345614	7.96798	1.61294e-15	7.74605e-14
ENSG00000054803	CBLN4	63.3985	1.30424	0.365886	3.56459	0.000364424	0.00254321
ENSG00000145439	CBR4	668.925	0.499121	0.0994955	5.01652	5.26154e-07	7.40645e-06
ENSG00000108468	CBX1	1997.04	0.226296	0.0695379	3.25428	0.00113682	0.0068004
ENSG00000173894	CBX2	286.196	3.1471	0.256117	12.2877	1.05421e-34	3.13186e-32
ENSG00000141582	CBX4	512.471	1.50721	0.199933	7.53857	4.7517e-14	1.90583e-12
ENSG00000183741	CBX6	5613.99	0.287661	0.0947397	3.03633	0.00239473	0.0127773
ENSG00000100307	CBX7	2337.93	-1.12461	0.118373	-9.50058	2.08733e-21	1.99735e-19
ENSG00000141570	CBX8	191.405	2.47493	0.286489	8.63884	5.67866e-18	3.64533e-16
ENSG00000150636	CCDC102B	201.16	-0.49673	0.194901	-2.54862	0.0108149	0.0450384
ENSG00000164366	CCDC127	740.5	-0.335044	0.0956519	-3.50274	0.000460499	0.00311663
ENSG00000128596	CCDC136	1108.49	1.39285	0.168042	8.28868	1.14508e-16	6.30508e-15
ENSG00000163006	CCDC138	179.168	0.796406	0.157757	5.0483	4.45751e-07	6.34456e-06
ENSG00000175455	CCDC14	1501.42	0.370653	0.141489	2.61966	0.00880166	0.0381225
ENSG00000205212	CCDC144NL	8.03751	-2.944	1.11176	-2.64805	0.00809577	0.035625
ENSG00000233098	CCDC144NL-AS1	350.766	-1.10787	0.269932	-4.10427	4.05599e-05	0.0003676
ENSG00000153237	CCDC148	32.1485	-1.43426	0.292471	-4.90393	9.39358e-07	1.25325e-05
ENSG00000144395	CCDC150	23.326	1.05256	0.355909	2.95739	0.00310256	0.0158884
ENSG00000198865	CCDC152	32.3734	-1.51795	0.395826	-3.83488	0.000125625	0.00100174
ENSG00000197599	CCDC154	48.5667	0.866047	0.303767	2.85103	0.00435779	0.0212057
ENSG00000120262	CCDC170	189.8	-0.491885	0.168799	-2.91402	0.00356807	0.0179062
ENSG00000164989	CCDC171	1580.39	1.25162	0.110495	11.3274	9.60047e-30	1.91627e-27
ENSG00000267909	CCDC177	5.84562	2.94648	0.982432	2.99917	0.00270713	0.0141672
ENSG00000165813	CCDC186	1293.07	-0.35783	0.084793	-4.22004	2.44257e-05	0.000235669
ENSG00000163617	CCDC191	309.711	-0.388059	0.126673	-3.06347	0.00218787	0.0118634
ENSG00000160050	CCDC28B	78.0469	0.509623	0.185105	2.75315	0.00590244	0.0273092
ENSG00000151468	CCDC3	929.103	-1.0386	0.181832	-5.71187	1.11739e-08	2.11939e-07
ENSG00000145075	CCDC39	54.6521	-1.02129	0.250506	-4.07689	4.56417e-05	0.000408871
ENSG00000141519	CCDC40	322.17	0.612858	0.125909	4.86748	1.1303e-06	1.49086e-05
ENSG00000108588	CCDC47	2039.92	-0.209727	0.074154	-2.82826	0.00468011	0.0224971
ENSG00000133773	CCDC59	353.435	-0.295706	0.117967	-2.50669	0.0121867	0.049752
ENSG00000108091	CCDC6	4422.87	-0.553438	0.140715	-3.93304	8.38775e-05	0.000700094
ENSG00000183273	CCDC60	42.7536	3.38941	1.21729	2.78438	0.005363	0.025192
ENSG00000166510	CCDC68	131.067	-1.62187	0.26321	-6.16187	7.18899e-10	1.637e-08
ENSG00000198624	CCDC69	1632.36	-0.527113	0.174494	-3.02081	0.00252103	0.0133353
ENSG00000216937	CCDC7	321.634	0.550994	0.11891	4.6337	3.59183e-06	4.24653e-05
ENSG00000253276	CCDC71L	677.012	-0.699113	0.167151	-4.18252	2.88298e-05	0.000271798
ENSG00000169515	CCDC8	881.466	0.480922	0.144953	3.31777	0.000907391	0.00559899
ENSG00000091986	CCDC80	30721.3	-0.920469	0.126703	-7.26479	3.73605e-13	1.33687e-11
ENSG00000149201	CCDC81	78.6582	0.769969	0.288912	2.66506	0.00769739	0.0341188
ENSG00000168071	CCDC88B	108.447	-0.545953	0.175459	-3.11157	0.00186094	0.0103516
ENSG00000015133	CCDC88C	727.36	0.839653	0.158489	5.29787	1.17161e-07	1.8627e-06
ENSG00000105321	CCDC9	589.429	-0.418777	0.106979	-3.91456	9.05679e-05	0.000748599
ENSG00000110148	CCKBR	128.41	7.174	0.618547	11.5981	4.21094e-31	9.60583e-29
ENSG00000276409	CCL14	64.8793	-2.51054	0.318843	-7.87393	3.43684e-15	1.58498e-13
ENSG00000275152	CCL16	12.8233	-1.48125	0.443765	-3.33791	0.000844106	0.00526644
ENSG00000108691	CCL2	177.642	-1.94833	0.328169	-5.93698	2.90315e-09	6.0254e-08
ENSG00000274736	CCL23	12.9634	-2.71373	0.588242	-4.61329	3.96347e-06	4.64508e-05
ENSG00000151882	CCL28	40.7378	-1.92288	0.354213	-5.4286	5.67969e-08	9.50221e-07
ENSG00000277632	CCL3	30.3152	-1.19845	0.336105	-3.5657	0.00036289	0.00253388
ENSG00000275302	CCL4	48.0806	-1.47371	0.333156	-4.42347	9.71259e-06	0.000103871
ENSG00000276070	CCL4L2	26.6152	-1.33088	0.461564	-2.88341	0.00393393	0.0194783
ENSG00000271503	CCL5	80.2118	-1.40302	0.299451	-4.68533	2.79514e-06	3.39416e-05
ENSG00000101331	CCM2L	231.775	-1.32089	0.160019	-8.25458	1.52434e-16	8.28624e-15
ENSG00000142871	CCN1	26248.6	-3.15171	0.190568	-16.5385	1.93927e-61	3.30309e-58
ENSG00000118523	CCN2	27678	-1.87344	0.246594	-7.59727	3.02445e-14	1.23833e-12
ENSG00000136999	CCN3	295.261	-0.835548	0.217886	-3.83479	0.00012567	0.00100179
ENSG00000064205	CCN5	331.885	-3.14494	0.393847	-7.98517	1.40325e-15	6.81589e-14
ENSG00000112761	CCN6	30.8625	4.59354	0.845086	5.43559	5.46148e-08	9.18968e-07
ENSG00000133101	CCNA1	50.2425	-1.70168	0.400959	-4.24403	2.19539e-05	0.00021433
ENSG00000157456	CCNB2	19.4606	1.35929	0.428805	3.16994	0.00152471	0.00874016
ENSG00000110092	CCND1	6546.17	1.47822	0.279333	5.29197	1.21007e-07	1.91977e-06
ENSG00000112576	CCND3	563.186	-0.777313	0.149157	-5.21138	1.87444e-07	2.86424e-06
ENSG00000166946	CCNDBP1	528.543	-0.894652	0.165772	-5.39688	6.78106e-08	1.11918e-06
ENSG00000175305	CCNE2	24.7509	1.03869	0.388935	2.6706	0.00757157	0.0336462
ENSG00000134480	CCNH	561.418	-0.368735	0.139451	-2.64419	0.00818878	0.035961
ENSG00000135083	CCNJL	58.0448	1.39093	0.297179	4.68045	2.86247e-06	3.46602e-05
ENSG00000163660	CCNL1	1771.41	-0.561866	0.152591	-3.68217	0.000231259	0.00170813
ENSG00000260916	CCPG1	512.615	-0.43951	0.111855	-3.92929	8.5197e-05	0.000709254
ENSG00000184451	CCR10	42.778	-1.16668	0.259459	-4.49658	6.90548e-06	7.64752e-05
ENSG00000183813	CCR4	8.8192	-2.71803	0.625114	-4.34805	1.37351e-05	0.000141386
ENSG00000121797	CCRL2	37.6438	-0.818207	0.274891	-2.97648	0.00291577	0.0150861
ENSG00000163468	CCT3	3307.3	0.330494	0.0818732	4.03666	5.42182e-05	0.000476512
ENSG00000146731	CCT6A	2596.36	0.266773	0.0706484	3.77606	0.000159329	0.00123466
ENSG00000228409	CCT6P1	112.725	0.551963	0.173039	3.18982	0.00142361	0.0082588
ENSG00000177697	CD151	3556.3	-0.557282	0.147374	-3.78142	0.000155938	0.00121096
ENSG00000204936	CD177	2.6353	-4.49978	1.4689	-3.06336	0.00218865	0.0118634
ENSG00000158481	CD1C	23.2884	-2.33569	0.383197	-6.09528	1.09244e-09	2.41234e-08
ENSG00000158488	CD1E	8.16718	-1.76409	0.643292	-2.74228	0.00610139	0.0281177
ENSG00000116824	CD2	30.5085	-1.5024	0.349783	-4.29525	1.74497e-05	0.000174764
ENSG00000091972	CD200	937.369	-0.836275	0.192566	-4.34279	1.40685e-05	0.000144468
ENSG00000012124	CD22	44.9369	-1.36882	0.289451	-4.729	2.25626e-06	2.79695e-05
ENSG00000272398	CD24	3606.61	3.03989	0.580489	5.23678	1.63402e-07	2.51946e-06
ENSG00000198821	CD247	18.4683	-1.34052	0.357649	-3.74815	0.000178144	0.00136229
ENSG00000120217	CD274	56.2525	-2.42549	0.287792	-8.42792	3.51874e-17	2.05722e-15
ENSG00000103855	CD276	1935.74	0.919224	0.114304	8.04193	8.84377e-16	4.42171e-14
ENSG00000198087	CD2AP	1146.29	-0.425467	0.0921281	-4.61821	3.87056e-06	4.54661e-05
ENSG00000161649	CD300LG	52.9932	-3.39692	0.370345	-9.17232	4.62957e-20	3.73126e-18
ENSG00000241399	CD302	1489.65	-0.65193	0.102091	-6.38581	1.70498e-10	4.25812e-09
ENSG00000167775	CD320	331.209	-0.816892	0.133517	-6.11827	9.4596e-10	2.10893e-08
ENSG00000174059	CD34	3344.87	-1.10632	0.14544	-7.60673	2.81116e-14	1.1603e-12
ENSG00000135218	CD36	290.86	-1.53511	0.24076	-6.3761	1.81658e-10	4.48857e-09
ENSG00000004468	CD38	25.3357	-0.925539	0.335712	-2.75694	0.00583447	0.027029
ENSG00000198851	CD3E	34.9463	-1.61412	0.327818	-4.92385	8.48595e-07	1.1429e-05
ENSG00000160654	CD3G	15.8793	-1.25024	0.440307	-2.83946	0.00451901	0.021875
ENSG00000101017	CD40	137.774	-2.01469	0.211973	-9.50446	2.0108e-21	1.93864e-19
ENSG00000026508	CD44	25450	-0.568544	0.222996	-2.54958	0.0107853	0.0449445
ENSG00000117335	CD46	3544.31	-0.579995	0.0906871	-6.39557	1.59953e-10	4.00651e-09
ENSG00000117091	CD48	36.8313	-1.18796	0.301911	-3.93479	8.32687e-05	0.000695694
ENSG00000169442	CD52	27.8967	-0.986416	0.389806	-2.53053	0.011389	0.0470383
ENSG00000116815	CD58	153.611	-0.595232	0.145307	-4.09637	4.19682e-05	0.000379019
ENSG00000085063	CD59	6461.69	-0.836352	0.105609	-7.91931	2.38842e-15	1.11761e-13
ENSG00000110848	CD69	115.415	-1.85819	0.370573	-5.01438	5.32057e-07	7.48542e-06
ENSG00000173762	CD7	20.185	-1.22252	0.455805	-2.68211	0.00731596	0.0326718
ENSG00000137101	CD72	50.0531	1.0282	0.261009	3.93931	8.17166e-05	0.000683845
ENSG00000007312	CD79B	57.6459	-2.30624	0.289051	-7.97868	1.47903e-15	7.15632e-14
ENSG00000110651	CD81	18407.7	-0.30692	0.114315	-2.68486	0.00725598	0.0324664
ENSG00000238184	CD81-AS1	52.7793	0.985942	0.250312	3.93885	8.18742e-05	0.000684715
ENSG00000085117	CD82	139.331	-1.02602	0.16877	-6.07943	1.20608e-09	2.64273e-08
ENSG00000112149	CD83	145.638	-1.14432	0.257831	-4.43825	9.06929e-06	9.78511e-05
ENSG00000153563	CD8A	46.6091	-1.41074	0.366046	-3.85399	0.000116209	0.000933952
ENSG00000010278	CD9	2364.53	-0.67255	0.155412	-4.32754	1.50786e-05	0.000153851
ENSG00000125810	CD93	4537.33	-0.632578	0.135294	-4.67558	2.93127e-06	3.54263e-05
ENSG00000153283	CD96	39.7295	-1.13879	0.267412	-4.25857	2.05736e-05	0.000202312
ENSG00000158825	CDA	53.5868	-0.626234	0.23743	-2.63756	0.00835057	0.0364965
ENSG00000102543	CDADC1	222.263	-0.41649	0.118936	-3.50179	0.000462138	0.00312607
ENSG00000079335	CDC14A	484.099	-0.820181	0.110874	-7.39742	1.38853e-13	5.24788e-12
ENSG00000081377	CDC14B	370.602	-0.636117	0.118741	-5.35716	8.45406e-08	1.37225e-06
ENSG00000117399	CDC20	21.3789	1.3115	0.363398	3.60899	0.000307387	0.00219064
ENSG00000231007	CDC20P1	21.6176	-1.39867	0.471251	-2.96799	0.00299753	0.015431
ENSG00000101224	CDC25B	902.681	0.243305	0.0935827	2.5999	0.00932516	0.0398676
ENSG00000099804	CDC34	588.679	0.33193	0.0988332	3.35849	0.000783704	0.00494012
ENSG00000149798	CDC42EP2	475.671	-0.51044	0.171538	-2.97566	0.00292356	0.0151141
ENSG00000163171	CDC42EP3	17553.6	1.05505	0.156933	6.72294	1.78099e-11	5.08977e-10
ENSG00000179604	CDC42EP4	2305.93	-0.583555	0.0945878	-6.16946	6.85239e-10	1.56454e-08
ENSG00000197622	CDC42SE1	1787.97	-0.342979	0.096886	-3.54002	0.000400093	0.00275972
ENSG00000093009	CDC45	15.1594	2.33052	0.58385	3.99165	6.56162e-05	0.000563885
ENSG00000094804	CDC6	41.6138	1.2864	0.30972	4.15345	3.27504e-05	0.000304712
ENSG00000097046	CDC7	97.5828	1.0367	0.327837	3.16224	0.00156559	0.0089424
ENSG00000134371	CDC73	1799.58	-0.216251	0.0835845	-2.58721	0.00967569	0.0410911
ENSG00000184661	CDCA2	14.3925	1.14157	0.436392	2.61593	0.00889859	0.0384557
ENSG00000170779	CDCA4	176.976	0.448534	0.158264	2.83409	0.00459564	0.0221745
ENSG00000163814	CDCP1	163.078	-1.34613	0.239318	-5.62485	1.85666e-08	3.39554e-07
ENSG00000140937	CDH11	10225.9	1.50013	0.154152	9.73149	2.21322e-22	2.37586e-20
ENSG00000140945	CDH13	3628.6	-1.07021	0.240029	-4.45866	8.24739e-06	8.95886e-05
ENSG00000079112	CDH17	38.1139	1.45734	0.322458	4.51948	6.19917e-06	6.96493e-05
ENSG00000071991	CDH19	34.3361	-2.67148	0.395914	-6.74763	1.50275e-11	4.34812e-10
ENSG00000170558	CDH2	1168.68	2.26623	0.166552	13.6068	3.65032e-42	1.9843e-39
ENSG00000101542	CDH20	5.5657	2.35271	0.844048	2.78741	0.00531305	0.0250172
ENSG00000107736	CDH23	405.402	-0.801679	0.156284	-5.12964	2.90296e-07	4.27726e-06
ENSG00000124215	CDH26	24.8894	-1.369	0.359089	-3.81243	0.000137609	0.00108679
ENSG00000062038	CDH3	1034.73	1.3835	0.19028	7.27089	3.57139e-13	1.28154e-11
ENSG00000179242	CDH4	88.0303	2.35879	0.458109	5.14897	2.61925e-07	3.902e-06
ENSG00000179776	CDH5	1845.83	-0.834034	0.149306	-5.58606	2.32281e-08	4.15875e-07
ENSG00000081138	CDH7	5.83585	3.00202	0.886808	3.38519	0.000711288	0.00455
ENSG00000150394	CDH8	53.8955	2.05721	0.549319	3.74501	0.000180386	0.00137655
ENSG00000148600	CDHR1	13.4234	-1.73732	0.513433	-3.38374	0.000715054	0.00457066
ENSG00000103502	CDIPT	1262.17	-0.299947	0.119707	-2.50569	0.0122214	0.0498634
ENSG00000058091	CDK14	842.071	-0.301492	0.0959462	-3.14231	0.00167622	0.00948729
ENSG00000138395	CDK15	25.9395	-1.59282	0.349058	-4.5632	5.03792e-06	5.76675e-05
ENSG00000102225	CDK16	1361.18	0.59753	0.125034	4.77895	1.76216e-06	2.231e-05
ENSG00000117266	CDK18	316.383	-1.21148	0.162662	-7.44786	9.4866e-14	3.68348e-12
ENSG00000111328	CDK2AP1	849.798	0.275287	0.0908013	3.03175	0.0024314	0.0129335
ENSG00000164885	CDK5	115.491	0.669235	0.150943	4.43369	9.26322e-06	9.97328e-05
ENSG00000176749	CDK5R1	78.0945	0.635994	0.224749	2.8298	0.0046577	0.0224189
ENSG00000136807	CDK9	1042.62	-0.295224	0.0884774	-3.33671	0.000847752	0.00528661
ENSG00000145996	CDKAL1	681.135	-0.270866	0.0856461	-3.16262	0.00156356	0.00893278
ENSG00000008086	CDKL5	1135.12	0.316988	0.0891542	3.5555	0.000377266	0.00262208
ENSG00000111276	CDKN1B	1568.72	-0.585005	0.121276	-4.82373	1.40899e-06	1.82269e-05
ENSG00000129757	CDKN1C	1048.54	-0.983514	0.189663	-5.18558	2.15341e-07	3.25355e-06
ENSG00000147889	CDKN2A	50.4765	3.24882	0.450323	7.21442	5.4166e-13	1.89573e-11
ENSG00000147883	CDKN2B	275.714	-1.09408	0.242618	-4.50945	6.49951e-06	7.25452e-05
ENSG00000240498	CDKN2B-AS1	15.6238	1.68815	0.434344	3.88667	0.000101631	0.000829839
ENSG00000123080	CDKN2C	202.984	-0.736636	0.273051	-2.69779	0.00698006	0.0314244
ENSG00000129596	CDO1	201.079	0.796681	0.28807	2.76558	0.00568217	0.0264385
ENSG00000064309	CDON	4441.79	-0.598877	0.230244	-2.60105	0.00929384	0.0397869
ENSG00000140743	CDR2	825.467	-0.478992	0.0987418	-4.85095	1.22871e-06	1.60411e-05
ENSG00000167513	CDT1	39.5209	2.13491	0.303491	7.03451	1.99962e-12	6.50805e-11
ENSG00000091527	CDV3	4048.35	-0.423672	0.103933	-4.07639	4.57407e-05	0.00040961
ENSG00000113722	CDX1	6.27522	1.98391	0.681258	2.91212	0.00358982	0.0179885
ENSG00000166446	CDYL2	1097.01	0.66397	0.204401	3.24837	0.0011607	0.00691897
ENSG00000079385	CEACAM1	156.065	-1.49499	0.352103	-4.24588	2.17732e-05	0.00021281
ENSG00000245848	CEBPA	122.954	0.677531	0.222756	3.04159	0.00235335	0.0125944
ENSG00000267296	CEBPA-DT	86.6393	0.606465	0.203023	2.98718	0.00281563	0.0146592
ENSG00000172216	CEBPB	2465.87	-1.50088	0.138338	-10.8494	2.00728e-27	3.46513e-25
ENSG00000221869	CEBPD	2303.16	-2.43137	0.177199	-13.7211	7.58639e-43	4.50755e-40
ENSG00000115816	CEBPZ	1363.16	-0.199768	0.0741389	-2.69451	0.00704914	0.0316518
ENSG00000237438	CECR7	17.7335	-1.71348	0.665805	-2.57355	0.0100661	0.0424666
ENSG00000101489	CELF4	12.9537	2.49044	0.73148	3.40466	0.000662458	0.00427511
ENSG00000161082	CELF5	52.3515	4.62834	0.48801	9.4841	2.44478e-21	2.32199e-19
ENSG00000103888	CEMIP	1439.98	4.95948	0.284415	17.4375	4.28603e-68	1.09504e-64
ENSG00000184524	CEND1	61.8729	2.61404	0.373036	7.00746	2.42687e-12	7.79927e-11
ENSG00000145241	CENPC	1215.26	-0.370449	0.0836936	-4.42626	9.58823e-06	0.000102693
ENSG00000117724	CENPF	303.924	0.80211	0.141325	5.67563	1.38177e-08	2.57498e-07
ENSG00000153044	CENPH	89.6579	0.751954	0.195122	3.85377	0.000116312	0.000934482
ENSG00000102384	CENPI	85.632	0.748195	0.213859	3.49855	0.000467795	0.00315848
ENSG00000151849	CENPJ	539.403	0.522888	0.120508	4.33902	1.43118e-05	0.000146731
ENSG00000123219	CENPK	31.6447	1.60577	0.321963	4.98744	6.11838e-07	8.50019e-06
ENSG00000120334	CENPL	152.64	0.490546	0.15549	3.15485	0.00160583	0.00913544
ENSG00000100162	CENPM	9.55675	2.00497	0.643626	3.11511	0.00183875	0.010255
ENSG00000188312	CENPP	406.327	0.543022	0.106529	5.09739	3.44362e-07	5.00461e-06
ENSG00000151725	CENPU	45.0619	1.41358	0.306562	4.61109	4.00569e-06	4.6881e-05
ENSG00000154240	CEP112	803.671	-0.573014	0.0930363	-6.15904	7.31894e-10	1.66511e-08
ENSG00000103995	CEP152	153.645	-0.506203	0.134196	-3.77213	0.00016186	0.00125112
ENSG00000143702	CEP170	1297.93	0.311223	0.0994104	3.13069	0.00174395	0.00980369
ENSG00000133393	CEP20	579.476	-0.295842	0.101744	-2.90771	0.0036409	0.018218
ENSG00000106477	CEP41	402.148	0.47117	0.106861	4.40919	1.03756e-05	0.000110314
ENSG00000138180	CEP55	25.4704	1.15371	0.346735	3.32734	0.000876791	0.00544113
ENSG00000011523	CEP68	2497.24	-0.338403	0.0961529	-3.51942	0.000432487	0.00294971
ENSG00000148019	CEP78	931.995	0.483556	0.0938941	5.15001	2.60475e-07	3.88492e-06
ENSG00000111860	CEP85L	1121.91	0.233991	0.0921037	2.54052	0.0110688	0.0458788
ENSG00000258890	CEP95	1106.87	0.42325	0.10527	4.02062	5.80458e-05	0.00050632
ENSG00000167123	CERCAM	1553.94	0.367761	0.125933	2.92029	0.00349708	0.0175925
ENSG00000143418	CERS2	2168.14	-0.252705	0.0788171	-3.20622	0.00134493	0.00786128
ENSG00000172292	CERS6	2621.23	-1.09111	0.219096	-4.98007	6.35611e-07	8.80175e-06
ENSG00000113163	CERT1	1535	-0.455315	0.132829	-3.42783	0.00060842	0.00397558
ENSG00000172824	CES4A	54.041	-1.76889	0.274763	-6.43787	1.21166e-10	3.11121e-09
ENSG00000163689	CFAP20DC	40.0088	1.88111	0.361711	5.20059	1.98658e-07	3.02835e-06
ENSG00000163075	CFAP221	13.6337	-1.7951	0.444883	-4.035	5.46024e-05	0.000479229
ENSG00000158023	CFAP251	83.2566	-1.29557	0.221115	-5.85926	4.64948e-09	9.39097e-08
ENSG00000163001	CFAP36	698.418	-0.389849	0.0904985	-4.3078	1.64888e-05	0.00016638
ENSG00000105792	CFAP69	171.157	-0.662133	0.157688	-4.19901	2.68087e-05	0.000255669
ENSG00000183833	CFAP91	231.071	-0.406045	0.14522	-2.79607	0.00517289	0.024447
ENSG00000164323	CFAP97	1857.36	-0.311348	0.0897371	-3.46956	0.000521308	0.00347208
ENSG00000197766	CFD	122.283	-1.52787	0.337787	-4.52317	6.09207e-06	6.85667e-05
ENSG00000000971	CFH	982.563	-0.954002	0.229828	-4.15095	3.311e-05	0.000307498
ENSG00000205403	CFI	552.981	-0.5919	0.177718	-3.33056	0.000866717	0.00539302
ENSG00000003402	CFLAR	4144.88	-0.734465	0.0875899	-8.38527	5.06113e-17	2.89277e-15
ENSG00000001626	CFTR	6.00906	-2.70979	0.884703	-3.06294	0.00219177	0.011873
ENSG00000164430	CGAS	137.899	-0.586118	0.187552	-3.1251	0.00177746	0.00996321
ENSG00000196337	CGB7	3.32027	3.04336	1.14636	2.65481	0.00793541	0.0350522
ENSG00000143375	CGN	49.6488	-1.78017	0.45775	-3.88896	0.000100673	0.000823074
ENSG00000128849	CGNL1	3617.88	-1.20953	0.185114	-6.53399	6.40416e-11	1.7115e-09
ENSG00000138135	CH25H	50.2141	-0.9505	0.356755	-2.6643	0.00771492	0.0341787
ENSG00000250479	CHCHD10	312.309	0.940905	0.161983	5.80865	6.29799e-09	1.24253e-07
ENSG00000170791	CHCHD7	189.461	-0.430059	0.122875	-3.49998	0.000465293	0.00314325
ENSG00000173575	CHD2	3954.37	-0.205536	0.0680708	-3.01945	0.00253238	0.0133843
ENSG00000170004	CHD3	11996.2	0.479893	0.11227	4.27447	1.91596e-05	0.000189585
ENSG00000111642	CHD4	8638.94	0.302293	0.08978	3.36704	0.000759807	0.00481537
ENSG00000116254	CHD5	68.2594	2.96926	0.380471	7.80415	5.99021e-15	2.68498e-13
ENSG00000149554	CHEK1	105.17	1.37633	0.187341	7.34668	2.03195e-13	7.57873e-12
ENSG00000072609	CHFR	686.323	0.29033	0.107741	2.69469	0.00704546	0.0316418
ENSG00000133048	CHI3L1	69.1254	1.97779	0.618962	3.19534	0.00139667	0.00811913
ENSG00000204116	CHIC1	642.629	-0.541504	0.138187	-3.91864	8.90484e-05	0.000737357
ENSG00000203668	CHML	1029.49	0.978535	0.112089	8.73002	2.54632e-18	1.69416e-16
ENSG00000130724	CHMP2A	960.05	-0.26002	0.0798254	-3.25735	0.00112456	0.00673497
ENSG00000164695	CHMP4C	13.5371	-1.48752	0.511718	-2.90692	0.00365011	0.018257
ENSG00000154645	CHODL	46.1481	2.86819	0.519803	5.51784	3.43187e-08	5.99732e-07
ENSG00000123989	CHPF	1975.79	0.379165	0.132871	2.85364	0.00432211	0.0210615
ENSG00000111666	CHPT1	511.625	-0.365844	0.111785	-3.27273	0.00106513	0.00643333
ENSG00000090539	CHRD	881.244	-0.936829	0.191687	-4.88729	1.02235e-06	1.3576e-05
ENSG00000101938	CHRDL1	14878.5	0.966153	0.123813	7.80331	6.03052e-15	2.69831e-13
ENSG00000054938	CHRDL2	7802.97	2.11827	0.21955	9.64824	5.00043e-22	5.13076e-20
ENSG00000181072	CHRM2	573.241	4.59419	0.315692	14.5527	5.61122e-48	4.7787e-45
ENSG00000138435	CHRNA1	22.037	6.49728	0.900009	7.21914	5.2319e-13	1.83612e-11
ENSG00000169684	CHRNA5	47.195	1.59289	0.309243	5.15093	2.59202e-07	3.8682e-06
ENSG00000147434	CHRNA6	10.7119	1.97665	0.570732	3.46336	0.000533473	0.00354202
ENSG00000223960	CHROMR	307.122	0.49051	0.109947	4.46133	8.1453e-06	8.86305e-05
ENSG00000175264	CHST1	115.965	0.866771	0.281874	3.07503	0.00210479	0.0114929
ENSG00000136213	CHST12	387.671	-0.320012	0.12243	-2.61384	0.00895306	0.0386511
ENSG00000182022	CHST15	992.06	0.750304	0.122612	6.11935	9.39551e-10	2.09647e-08
ENSG00000183196	CHST6	25.4867	1.31357	0.497895	2.63824	0.00833368	0.0364522
ENSG00000147119	CHST7	167.658	-1.33962	0.197827	-6.77169	1.27288e-11	3.73373e-10
ENSG00000131873	CHSY1	1950.39	-0.385575	0.13601	-2.8349	0.00458396	0.0221265
ENSG00000127586	CHTF18	248.033	0.74168	0.167945	4.4162	1.00451e-05	0.000107247
ENSG00000159208	CIART	146.271	0.637618	0.145018	4.39681	1.09853e-05	0.000116024
ENSG00000185043	CIB1	330.065	-0.497943	0.140931	-3.53324	0.0004105	0.00281932
ENSG00000079432	CIC	4243.26	0.2635	0.0864635	3.04753	0.00230732	0.0123824
ENSG00000179583	CIITA	570.506	-0.583076	0.166015	-3.5122	0.000444415	0.00302004
ENSG00000160161	CILP2	57.2806	4.15222	0.455787	9.11	8.23782e-20	6.41671e-18
ENSG00000099622	CIRBP	5487.04	-0.29063	0.0938602	-3.09641	0.00195878	0.0108299
ENSG00000277972	CISD3	182.623	-0.372033	0.142458	-2.61154	0.00901367	0.0388479
ENSG00000114737	CISH	237.662	-0.789897	0.24158	-3.26972	0.00107655	0.00648699
ENSG00000125931	CITED1	16.7701	1.61405	0.54873	2.94142	0.00326709	0.0165906
ENSG00000164442	CITED2	6536.39	-2.52668	0.260725	-9.691	3.29283e-22	3.44789e-20
ENSG00000179862	CITED4	306.499	-1.17668	0.174721	-6.7346	1.64376e-11	4.72401e-10
ENSG00000136108	CKAP2	385.866	0.682559	0.129432	5.27349	1.33854e-07	2.10581e-06
ENSG00000169607	CKAP2L	18.652	1.38325	0.404329	3.42111	0.000623669	0.00405758
ENSG00000123975	CKS2	45.1664	0.844563	0.254171	3.32282	0.000891135	0.00551274
ENSG00000163539	CLASP2	2247.28	-0.320817	0.107434	-2.98618	0.00282483	0.0146929
ENSG00000121940	CLCC1	1539.3	-0.238455	0.0714364	-3.338	0.000843838	0.00526605
ENSG00000114859	CLCN2	152.63	0.430499	0.159674	2.69611	0.00701541	0.0315336
ENSG00000109572	CLCN3	1510.64	-0.317805	0.0934838	-3.39957	0.000674909	0.00433684
ENSG00000073464	CLCN4	80.5878	-0.668828	0.200635	-3.33356	0.000857413	0.00534164
ENSG00000171365	CLCN5	1413.15	0.590151	0.221076	2.66944	0.00759774	0.0337415
ENSG00000134873	CLDN10	41.1554	-5.53553	0.650795	-8.50579	1.80362e-17	1.08425e-15
ENSG00000106404	CLDN15	187.74	0.392168	0.146332	2.67999	0.00736248	0.0328681
ENSG00000171217	CLDN20	3.16862	-3.11474	1.18414	-2.63037	0.00852911	0.037167
ENSG00000165215	CLDN3	35.459	-4.70932	0.7423	-6.34422	2.23554e-10	5.47611e-09
ENSG00000184113	CLDN5	578.657	-1.2785	0.121123	-10.5554	4.79397e-26	7.07983e-24
ENSG00000132514	CLEC10A	97.3562	-1.1692	0.264874	-4.41419	1.0139e-05	0.000108069
ENSG00000172322	CLEC12A	9.54002	-2.19976	0.680285	-3.23359	0.00122244	0.00724809
ENSG00000176435	CLEC14A	954.684	-0.728509	0.178935	-4.07135	4.67413e-05	0.000417404
ENSG00000150048	CLEC1A	209.141	-1.37351	0.134823	-10.1875	2.25526e-24	2.85246e-22
ENSG00000163815	CLEC3B	162.48	-1.77434	0.21386	-8.29675	1.06996e-16	5.91696e-15
ENSG00000166523	CLEC4E	28.436	-1.84481	0.490526	-3.76088	0.000169316	0.00129944
ENSG00000152672	CLEC4F	40.9694	-1.27908	0.34286	-3.73062	0.000191008	0.00144809
ENSG00000104938	CLEC4M	8.97783	-3.38651	0.793336	-4.2687	1.9662e-05	0.000194255
ENSG00000197992	CLEC9A	10.7338	-2.95639	0.757868	-3.90094	9.58213e-05	0.00078769
ENSG00000162994	CLHC1	255.618	0.373867	0.148029	2.52563	0.0115491	0.0475915
ENSG00000213719	CLIC1	2114.53	-0.495936	0.118146	-4.19765	2.69697e-05	0.00025682
ENSG00000155962	CLIC2	541.562	-0.875039	0.153893	-5.68604	1.3002e-08	2.43004e-07
ENSG00000112782	CLIC5	165.684	-1.93234	0.202398	-9.5472	1.33254e-21	1.30441e-19
ENSG00000106665	CLIP2	1632	0.341401	0.0849195	4.02029	5.81274e-05	0.00050669
ENSG00000115295	CLIP4	965.894	-0.958445	0.155477	-6.16457	7.0676e-10	1.6108e-08
ENSG00000165959	CLMN	726.439	-1.22456	0.121246	-10.0998	5.53599e-24	6.76742e-22
ENSG00000196748	CLPSL2	3.42383	3.737	1.23978	3.01425	0.00257615	0.0135791
ENSG00000092853	CLSPN	54.8052	2.40885	0.331212	7.27283	3.52036e-13	1.26832e-11
ENSG00000175416	CLTB	709.529	-0.388276	0.0904222	-4.29403	1.75457e-05	0.000175588
ENSG00000070371	CLTCL1	188.149	-0.432037	0.133934	-3.22576	0.0012564	0.00742708
ENSG00000120885	CLU	12284.8	-1.12283	0.179784	-6.24542	4.22654e-10	9.9616e-09
ENSG00000146352	CLVS2	468.516	2.35797	0.781147	3.0186	0.00253946	0.0134134
ENSG00000092009	CMA1	5.73228	-4.94042	1.07674	-4.58832	4.46825e-06	5.19378e-05
ENSG00000168405	CMAHP	820.733	-0.812039	0.186104	-4.36335	1.28085e-05	0.000133135
ENSG00000153815	CMIP	1589.22	-0.389389	0.143802	-2.70781	0.00677284	0.0306916
ENSG00000089505	CMTM1	35.1958	0.738692	0.28598	2.58302	0.00979397	0.0415313
ENSG00000140931	CMTM3	863.837	0.558148	0.100543	5.55131	2.8354e-08	4.99598e-07
ENSG00000183723	CMTM4	1374.79	0.659953	0.117176	5.63217	1.7796e-08	3.26865e-07
ENSG00000166091	CMTM5	8.56694	-1.86007	0.583185	-3.1895	0.00142519	0.00826424
ENSG00000170293	CMTM8	36.1399	-1.03027	0.256763	-4.01253	6.0071e-05	0.000522228
ENSG00000169714	CNBP	6865.08	-0.256351	0.0885476	-2.89507	0.00379075	0.0188608
ENSG00000133313	CNDP2	1074.31	-0.452665	0.138838	-3.26038	0.00111262	0.00667285
ENSG00000144191	CNGA3	30.0312	1.92827	0.670754	2.87478	0.00404314	0.0199379
ENSG00000174871	CNIH2	17.1657	1.0474	0.378721	2.76563	0.00568135	0.0264385
ENSG00000143786	CNIH3	82.442	1.05111	0.196235	5.35638	8.49048e-08	1.37642e-06
ENSG00000149970	CNKSR2	171.187	2.44559	0.285744	8.55867	1.14177e-17	7.0632e-16
ENSG00000153721	CNKSR3	2694.64	-0.4204	0.162558	-2.58615	0.00970552	0.0412109
ENSG00000148842	CNNM2	813.947	-0.30143	0.117748	-2.55996	0.0104683	0.0438739
ENSG00000168763	CNNM3	550.891	-0.46301	0.160194	-2.89032	0.00384854	0.0191113
ENSG00000138767	CNOT6L	2049.02	-0.278565	0.079575	-3.50066	0.000464106	0.00313745
ENSG00000115649	CNPPD1	669.856	-0.366807	0.116312	-3.15365	0.00161242	0.00916888
ENSG00000118432	CNR1	118.333	-1.53918	0.21695	-7.09466	1.29671e-12	4.32501e-11
ENSG00000119865	CNRIP1	760.253	-0.430765	0.107756	-3.99759	6.39908e-05	0.000551586
ENSG00000162852	CNST	1030.33	-0.566685	0.0947757	-5.97922	2.2421e-09	4.73417e-08
ENSG00000018236	CNTN1	1001.37	-1.52782	0.166754	-9.16215	5.08756e-20	4.06489e-18
ENSG00000184144	CNTN2	12.6474	2.23683	0.545621	4.0996	4.13873e-05	0.000374303
ENSG00000108797	CNTNAP1	1985.07	0.383025	0.124014	3.08858	0.00201119	0.0110789
ENSG00000174469	CNTNAP2	42.3545	1.69089	0.53076	3.18579	0.00144361	0.00835207
ENSG00000154529	CNTNAP3B	53.5255	-1.02443	0.300087	-3.41377	0.000640707	0.00415152
ENSG00000152910	CNTNAP4	9.74064	3.81953	0.824933	4.63011	3.65466e-06	4.31284e-05
ENSG00000170037	CNTROB	2228.58	1.39248	0.155322	8.96512	3.09936e-19	2.30191e-17
ENSG00000162377	COA7	467.113	0.300019	0.0974967	3.07723	0.00208937	0.0114184
ENSG00000106078	COBL	40.1474	-1.65795	0.393826	-4.20984	2.55552e-05	0.000245363
ENSG00000082438	COBLL1	1092.75	-0.979037	0.201963	-4.8476	1.24963e-06	1.62808e-05
ENSG00000100473	COCH	22.5614	-1.19527	0.401732	-2.97531	0.00292697	0.0151279
ENSG00000213380	COG8	922.005	0.492317	0.0997124	4.93737	7.91837e-07	1.07553e-05
ENSG00000123500	COL10A1	44.63	2.45109	0.348591	7.03143	2.04432e-12	6.64509e-11
ENSG00000060718	COL11A1	211.551	2.71509	0.34897	7.7803	7.23525e-15	3.20926e-13
ENSG00000197467	COL13A1	157.27	0.650925	0.231744	2.80881	0.00497249	0.023671
ENSG00000187955	COL14A1	18138.6	-0.975266	0.209776	-4.64909	3.33402e-06	3.96374e-05
ENSG00000084636	COL16A1	9774.66	0.845741	0.219025	3.86139	0.000112744	0.000909535
ENSG00000182871	COL18A1	8492.99	-0.322897	0.105211	-3.06905	0.00214742	0.0116894
ENSG00000108821	COL1A1	192160	1.88561	0.535424	3.52171	0.000428779	0.00292911
ENSG00000164692	COL1A2	141020	1.04718	0.182617	5.7343	9.79135e-09	1.87807e-07
ENSG00000124749	COL21A1	742.233	-1.48723	0.289692	-5.13385	2.83882e-07	4.19727e-06
ENSG00000169436	COL22A1	926.506	3.49501	0.320985	10.8884	1.30933e-27	2.30703e-25
ENSG00000050767	COL23A1	372.047	3.17744	0.318811	9.96655	2.13522e-23	2.50242e-21
ENSG00000171502	COL24A1	229.437	1.47991	0.241713	6.12259	9.20642e-10	2.05968e-08
ENSG00000160963	COL26A1	51.0753	2.82492	0.40675	6.94509	3.78212e-12	1.19739e-10
ENSG00000196739	COL27A1	4432.79	1.08407	0.261281	4.14906	3.33843e-05	0.000309371
ENSG00000215018	COL28A1	81.7518	-2.84455	0.456867	-6.22621	4.77842e-10	1.11188e-08
ENSG00000139219	COL2A1	114.528	5.48589	0.460311	11.9178	9.55918e-33	2.41809e-30
ENSG00000168542	COL3A1	270678	2.22946	0.592191	3.76476	0.000166707	0.00128212
ENSG00000187498	COL4A1	54629.1	1.90323	0.157165	12.1098	9.37635e-34	2.63249e-31
ENSG00000134871	COL4A2	78522.7	1.80797	0.151339	11.9465	6.76995e-33	1.76495e-30
ENSG00000232814	COL4A2-AS1	16.1759	1.72691	0.467136	3.6968	0.000218333	0.00162772
ENSG00000224821	COL4A2-AS2	7.95788	1.93593	0.666643	2.904	0.00368434	0.0183958
ENSG00000169031	COL4A3	87.9648	-2.40737	0.259304	-9.28399	1.63244e-20	1.37195e-18
ENSG00000081052	COL4A4	549.358	-2.03384	0.231321	-8.79227	1.46562e-18	1.00389e-16
ENSG00000188153	COL4A5	10182.2	0.649913	0.162165	4.00773	6.13051e-05	0.000531845
ENSG00000197565	COL4A6	5143.44	0.67613	0.201696	3.35223	0.000801639	0.00503716
ENSG00000130635	COL5A1	27162.6	0.787135	0.140359	5.60802	2.04657e-08	3.70835e-07
ENSG00000204262	COL5A2	14189.6	1.77316	0.158933	11.1567	6.64137e-29	1.28546e-26
ENSG00000080573	COL5A3	1139.9	-0.691127	0.151127	-4.57315	4.8045e-06	5.5268e-05
ENSG00000142156	COL6A1	42121.4	0.462648	0.103122	4.48641	7.24349e-06	7.98722e-05
ENSG00000163359	COL6A3	126170	1.47185	0.168755	8.7218	2.73806e-18	1.80761e-16
ENSG00000228252	COL6A4P2	71.1292	1.31417	0.280443	4.68603	2.78555e-06	3.38411e-05
ENSG00000206384	COL6A6	626.789	1.14257	0.254942	4.48167	7.40621e-06	8.14555e-05
ENSG00000114270	COL7A1	1969.33	1.53845	0.223753	6.87567	6.16984e-12	1.8992e-10
ENSG00000049089	COL9A2	405.382	1.96189	0.197584	9.9294	3.1012e-23	3.58518e-21
ENSG00000092758	COL9A3	95.0716	1.85129	0.296987	6.23357	4.5591e-10	1.0657e-08
ENSG00000196167	COLCA1	943.814	3.35305	0.451445	7.42736	1.10787e-13	4.27569e-12
ENSG00000214290	COLCA2	115.728	1.17213	0.202915	5.77648	7.62814e-09	1.49228e-07
ENSG00000130309	COLGALT1	1930.65	0.449699	0.0954582	4.71096	2.46558e-06	3.03289e-05
ENSG00000114744	COMMD2	931.739	0.301794	0.0838296	3.60009	0.00031811	0.0022551
ENSG00000122218	COPA	5811.29	0.2893	0.0686977	4.21121	2.54002e-05	0.000244058
ENSG00000181789	COPG1	2986.03	0.31658	0.0849698	3.7258	0.0001947	0.00147215
ENSG00000111481	COPZ1	1679.52	0.266628	0.104089	2.56154	0.010421	0.0437257
ENSG00000115520	COQ10B	575.755	-0.476496	0.155545	-3.06341	0.00218831	0.0118634
ENSG00000173085	COQ2	191.305	-0.355126	0.140555	-2.52659	0.0115176	0.0474924
ENSG00000088682	COQ9	414.332	0.266492	0.10046	2.65273	0.0079843	0.0352041
ENSG00000106789	CORO2A	80.3946	-1.57817	0.247512	-6.37614	1.81609e-10	4.48857e-09
ENSG00000167549	CORO6	343.076	0.876866	0.221578	3.95737	7.57784e-05	0.000641292
ENSG00000131055	COX4I2	55.1036	-1.67474	0.287752	-5.82009	5.88169e-09	1.16943e-07
ENSG00000228092	COX6CP15	11.7921	1.89704	0.527164	3.59858	0.000319954	0.00226692
ENSG00000161281	COX7A1	240.662	-0.537622	0.161429	-3.33039	0.000867255	0.00539337
ENSG00000047457	CP	86.5218	-4.42365	0.566049	-7.81495	5.49831e-15	2.47318e-13
ENSG00000158516	CPA2	4.13672	2.65373	1.00604	2.63779	0.00834487	0.0364824
ENSG00000163751	CPA3	479.324	-3.436	0.285232	-12.0463	2.02737e-33	5.51036e-31
ENSG00000165078	CPA6	24.1116	-4.66181	0.593655	-7.85274	4.07054e-15	1.86377e-13
ENSG00000108582	CPD	4315.12	-0.615033	0.110303	-5.57586	2.46304e-08	4.39442e-07
ENSG00000109472	CPE	2873.77	-0.812672	0.195877	-4.14888	3.34101e-05	0.000309497
ENSG00000137449	CPEB2	1005.21	-0.734524	0.199137	-3.68854	0.000225545	0.0016727
ENSG00000107864	CPEB3	279.578	-0.762446	0.175544	-4.34334	1.40332e-05	0.000144163
ENSG00000113742	CPEB4	2064.41	-0.576479	0.144767	-3.98211	6.83063e-05	0.000584056
ENSG00000106034	CPED1	3071.32	-1.10188	0.228968	-4.81239	1.49134e-06	1.91468e-05
ENSG00000168993	CPLX1	97.4312	-0.988729	0.223027	-4.43323	9.28301e-06	9.99038e-05
ENSG00000135678	CPM	419.907	-0.836169	0.268863	-3.11002	0.00187077	0.0103927
ENSG00000085719	CPNE3	3078.05	-0.368924	0.103805	-3.554	0.000379422	0.00263348
ENSG00000124772	CPNE5	189.114	0.81319	0.214663	3.78822	0.000151733	0.0011819
ENSG00000139117	CPNE8	341.373	-0.894721	0.141955	-6.30285	2.92228e-10	7.03025e-09
ENSG00000104324	CPQ	1688.28	-0.764308	0.131017	-5.83364	5.42318e-09	1.08417e-07
ENSG00000071894	CPSF1	1681.12	0.249014	0.0863746	2.88296	0.00393959	0.0194988
ENSG00000119203	CPSF3	706.869	0.259675	0.0814093	3.18975	0.00142396	0.00825899
ENSG00000110090	CPT1A	2396.04	-0.619548	0.101648	-6.09501	1.0943e-09	2.41437e-08
ENSG00000106066	CPVL	549.406	-0.476939	0.181533	-2.62728	0.00860693	0.0374104
ENSG00000121898	CPXM2	1511.2	-0.81135	0.280324	-2.89433	0.00379969	0.0189016
ENSG00000143320	CRABP2	2092.49	2.18739	0.530405	4.12401	3.72339e-05	0.000339625
ENSG00000109265	CRACD	1130.09	1.17791	0.162811	7.23487	4.65981e-13	1.64666e-11
ENSG00000196872	CRACDL	242.55	-0.779318	0.189624	-4.10981	3.95978e-05	0.000359391
ENSG00000130038	CRACR2A	79.0298	-0.78052	0.21656	-3.60417	0.000313151	0.00222613
ENSG00000177685	CRACR2B	63.5726	-2.04097	0.237471	-8.59462	8.3544e-18	5.24439e-16
ENSG00000095321	CRAT	966.274	-0.323816	0.0856465	-3.78084	0.000156302	0.00121305
ENSG00000182158	CREB3L2	7766.2	-0.649164	0.0991689	-6.54605	5.90801e-11	1.58554e-09
ENSG00000111269	CREBL2	1252.41	-0.522111	0.148463	-3.51678	0.000436813	0.00297603
ENSG00000164463	CREBRF	2936.85	-0.444878	0.145596	-3.05556	0.00224639	0.0121159
ENSG00000143162	CREG1	1436.21	-1.00062	0.141197	-7.08673	1.3732e-12	4.56822e-11
ENSG00000145708	CRHBP	30.2229	-3.54177	0.422274	-8.38738	4.97115e-17	2.85411e-15
ENSG00000150938	CRIM1	4464.74	-1.27531	0.149977	-8.50335	1.84189e-17	1.10207e-15
ENSG00000260025	CRIM1-DT	21.8197	-1.07444	0.343244	-3.13026	0.00174653	0.00981571
ENSG00000213145	CRIP1	16.2763	-1.14089	0.384631	-2.96618	0.00301522	0.0155033
ENSG00000182809	CRIP2	1386.32	-0.637369	0.179354	-3.55369	0.000379862	0.00263582
ENSG00000121005	CRISPLD1	325.03	1.08429	0.144827	7.48683	7.05562e-14	2.78185e-12
ENSG00000103196	CRISPLD2	6801.83	-0.900936	0.0969882	-9.28912	1.55564e-20	1.31606e-18
ENSG00000088766	CRLS1	568.472	0.212225	0.0833084	2.54747	0.0108508	0.0451584
ENSG00000072832	CRMP1	2381.82	1.85311	0.213347	8.68589	3.75794e-18	2.44304e-16
ENSG00000101343	CRNKL1	1434.68	-0.245798	0.0968053	-2.5391	0.0111138	0.0460425
ENSG00000080947	CROCCP3	425.763	0.496799	0.179478	2.76802	0.0056398	0.0262988
ENSG00000095713	CRTAC1	38.8706	1.63888	0.363969	4.50281	6.70602e-06	7.46871e-05
ENSG00000170275	CRTAP	7728.13	-0.315483	0.118902	-2.65329	0.00797105	0.0351792
ENSG00000121671	CRY2	1406.48	-0.688671	0.0854197	-8.0622	7.49323e-16	3.76859e-14
ENSG00000109846	CRYAB	1741.72	-0.604099	0.179418	-3.36699	0.000759935	0.00481537
ENSG00000112297	CRYBG1	307.572	-1.48326	0.140792	-10.5351	5.94941e-26	8.58766e-24
ENSG00000242193	CRYZL2P	282.849	-0.554242	0.121154	-4.5747	4.76898e-06	5.49749e-05
ENSG00000172346	CSDC2	1259.41	-0.454908	0.107846	-4.21813	2.46336e-05	0.000237495
ENSG00000184371	CSF1	1049.7	-0.854075	0.188753	-4.52484	6.04422e-06	6.80881e-05
ENSG00000100368	CSF2RB	168.429	-0.577551	0.222872	-2.5914	0.00955871	0.0407229
ENSG00000108342	CSF3	20.241	-4.48593	0.745699	-6.01574	1.79068e-09	3.82526e-08
ENSG00000119535	CSF3R	68.707	-0.667782	0.25505	-2.61824	0.00883857	0.0382351
ENSG00000147408	CSGALNACT1	615.875	-1.08578	0.148207	-7.32612	2.3692e-13	8.75988e-12
ENSG00000121904	CSMD2	182.576	3.46371	0.313289	11.056	2.05146e-28	3.71721e-26
ENSG00000173546	CSPG4	6444.15	0.528148	0.109974	4.80248	1.56714e-06	2.00395e-05
ENSG00000144655	CSRNP1	2018.07	-2.50897	0.172861	-14.5144	9.82824e-48	8.10006e-45
ENSG00000178662	CSRNP3	1856.13	0.677076	0.161919	4.18159	2.89484e-05	0.000272614
ENSG00000101439	CST3	3912.99	-1.06565	0.174284	-6.11443	9.69012e-10	2.15468e-08
ENSG00000077984	CST7	23.0642	-1.9429	0.362503	-5.35969	8.33655e-08	1.3549e-06
ENSG00000160213	CSTB	510.594	-0.572743	0.0996082	-5.74996	8.92669e-09	1.73041e-07
ENSG00000225362	CT62	7.68935	2.24067	0.652829	3.43225	0.000598599	0.00391943
ENSG00000237732	CT75	6.59753	-2.1639	0.797454	-2.71352	0.00665732	0.0302432
ENSG00000196810	CTBP1-DT	589.458	0.293246	0.0986376	2.97297	0.00294938	0.015223
ENSG00000178971	CTC1	654.538	-0.394092	0.103317	-3.81439	0.000136522	0.00107954
ENSG00000164932	CTHRC1	232.587	1.4045	0.205403	6.83776	8.04415e-12	2.43507e-10
ENSG00000134030	CTIF	1750.33	-0.675727	0.18256	-3.70139	0.000214424	0.00160351
ENSG00000044115	CTNNA1	7386.65	-0.224912	0.0870723	-2.58305	0.00979316	0.0415313
ENSG00000119326	CTNNAL1	1027.14	-1.01403	0.171679	-5.90655	3.4935e-09	7.18065e-08
ENSG00000168036	CTNNB1	16996.4	0.664157	0.148523	4.47175	7.75829e-06	8.49035e-05
ENSG00000178585	CTNNBIP1	425.023	0.33347	0.114666	2.9082	0.00363521	0.0181967
ENSG00000047230	CTPS2	829.003	0.411901	0.0851546	4.8371	1.31747e-06	1.71037e-05
ENSG00000117984	CTSD	3175.08	-0.622565	0.120588	-5.16276	2.43341e-07	3.64854e-06
ENSG00000174080	CTSF	2499.27	-0.547578	0.104434	-5.24329	1.5774e-07	2.43952e-06
ENSG00000100448	CTSG	27.9074	-3.65934	0.636084	-5.75292	8.77163e-09	1.70423e-07
ENSG00000103811	CTSH	1011.2	-0.730105	0.216149	-3.37778	0.000730731	0.00465108
ENSG00000256043	CTSO	1633.98	-0.391453	0.123963	-3.15783	0.0015895	0.00906475
ENSG00000172543	CTSW	25.0468	-2.07944	0.525904	-3.95402	7.68484e-05	0.000648843
ENSG00000085733	CTTN	5167.54	-0.220308	0.0850802	-2.58942	0.0096137	0.0409163
ENSG00000077063	CTTNBP2	1328.92	-1.52686	0.292424	-5.22138	1.77593e-07	2.72185e-06
ENSG00000178531	CTXN1	1466.74	0.713304	0.183374	3.88989	0.000100289	0.000820457
ENSG00000205279	CTXN3	3.97096	3.08616	1.04207	2.96157	0.00306077	0.0156964
ENSG00000259417	CTXND1	9.51897	3.23462	0.723658	4.46981	7.82875e-06	8.55503e-05
ENSG00000044090	CUL7	1469.73	0.337265	0.100475	3.35669	0.000788806	0.00496385
ENSG00000257923	CUX1	14498.2	-0.498119	0.128968	-3.86235	0.000112301	0.000906536
ENSG00000163510	CWC22	1086.18	-0.317213	0.09326	-3.40138	0.000670461	0.00431476
ENSG00000273559	CWC25	545.182	-0.290492	0.11556	-2.51378	0.0119445	0.0489448
ENSG00000152404	CWF19L2	1200.19	-0.343112	0.081512	-4.20934	2.56113e-05	0.000245809
ENSG00000006210	CX3CL1	732.746	-1.19568	0.12501	-9.56466	1.12572e-21	1.1062e-19
ENSG00000168329	CX3CR1	306.477	1.70126	0.262095	6.49099	8.52715e-11	2.24136e-09
ENSG00000154639	CXADR	365.593	-2.17249	0.285765	-7.60236	2.90784e-14	1.19827e-12
ENSG00000156234	CXCL13	80.2119	5.45172	1.18075	4.61717	3.89013e-06	4.56751e-05
ENSG00000145824	CXCL14	530.435	2.23187	0.861991	2.58921	0.00961975	0.0409318
ENSG00000081041	CXCL2	56.8153	-1.72364	0.407313	-4.23173	2.31896e-05	0.000225531
ENSG00000169429	CXCL8	22.7467	-1.72865	0.508604	-3.3988	0.000676816	0.0043469
ENSG00000008283	CYB561	286.6	-0.979679	0.151201	-6.47931	9.21414e-11	2.40462e-09
ENSG00000162144	CYB561A3	619.764	-0.270204	0.101302	-2.66731	0.00764605	0.0339265
ENSG00000159348	CYB5R1	653.822	-0.379667	0.100564	-3.77539	0.000159755	0.00123691
ENSG00000100243	CYB5R3	4672.29	-0.346773	0.128917	-2.68989	0.0071475	0.0320315
ENSG00000071967	CYBRD1	10429.2	-1.23161	0.162392	-7.58416	3.34658e-14	1.36366e-12
ENSG00000172115	CYCS	838.587	0.265292	0.0977285	2.71458	0.00663593	0.0301675
ENSG00000055163	CYFIP2	612.807	0.752044	0.161375	4.66022	3.15873e-06	3.77997e-05
ENSG00000161544	CYGB	281.388	-0.622228	0.156672	-3.97153	7.14127e-05	0.000608175
ENSG00000083799	CYLD	1843.91	-0.329041	0.115367	-2.85212	0.00434286	0.0211425
ENSG00000140459	CYP11A1	39.0231	-1.01369	0.305713	-3.31581	0.000913788	0.00563513
ENSG00000137869	CYP19A1	15.8791	4.39777	0.724083	6.07357	1.25099e-09	2.7341e-08
ENSG00000138061	CYP1B1	8848.57	1.11556	0.162122	6.88098	5.94429e-12	1.83419e-10
ENSG00000204338	CYP21A1P	14.243	1.8398	0.521157	3.53023	0.000415201	0.00284701
ENSG00000231852	CYP21A2	12.7409	2.59342	0.61613	4.20922	2.56258e-05	0.000245855
ENSG00000003137	CYP26B1	72.2577	1.00334	0.340178	2.94947	0.00318318	0.0162427
ENSG00000256612	CYP2B7P	45.9152	0.902445	0.299339	3.0148	0.00257152	0.0135575
ENSG00000130612	CYP2G1P	16.2433	1.43059	0.477936	2.99328	0.00275999	0.0144143
ENSG00000186104	CYP2R1	181.57	0.353668	0.1382	2.5591	0.0104943	0.0439541
ENSG00000233622	CYP2T1P	26.1311	-1.54133	0.369653	-4.16966	3.05055e-05	0.000285594
ENSG00000146233	CYP39A1	78.2763	-1.90478	0.235704	-8.08121	6.41267e-16	3.25074e-14
ENSG00000187048	CYP4A11	5.80644	-5.94736	1.14656	-5.18711	2.13581e-07	3.23269e-06
ENSG00000142973	CYP4B1	75.2731	-5.52712	0.885931	-6.23877	4.41021e-10	1.03468e-08
ENSG00000186204	CYP4F12	52.4022	-1.84406	0.343875	-5.36257	8.20444e-08	1.33598e-06
ENSG00000145476	CYP4V2	548.465	-0.609061	0.130115	-4.68094	2.8556e-06	3.45935e-05
ENSG00000186377	CYP4X1	57.1275	-1.86404	0.280622	-6.64254	3.08323e-11	8.56234e-10
ENSG00000186160	CYP4Z1	4.4164	-3.4091	1.01522	-3.35799	0.000785103	0.0049442
ENSG00000197872	CYRIA	977.359	-0.295387	0.117375	-2.51662	0.0118487	0.0486222
ENSG00000153310	CYRIB	566.814	0.387628	0.0961845	4.03005	5.57643e-05	0.000488588
ENSG00000205795	CYS1	423.651	-1.58121	0.173932	-9.09097	9.81599e-20	7.59965e-18
ENSG00000120306	CYSTM1	353.115	-1.07308	0.116575	-9.20505	3.41505e-20	2.79651e-18
ENSG00000108669	CYTH1	693.187	-0.592436	0.0952605	-6.21911	4.9998e-10	1.16233e-08
ENSG00000115165	CYTIP	84.1722	-0.807614	0.298638	-2.70432	0.00684439	0.0309445
ENSG00000170891	CYTL1	35.5735	-1.64753	0.346199	-4.75892	1.9463e-06	2.44474e-05
ENSG00000222041	CYTOR	57.0041	-0.905103	0.278849	-3.24585	0.001171	0.00697714
ENSG00000166265	CYYR1	1023.61	-1.20706	0.115263	-10.4723	1.15823e-25	1.57402e-23
ENSG00000100592	DAAM1	4139.02	0.650355	0.134883	4.82162	1.42398e-06	1.84022e-05
ENSG00000146122	DAAM2	1715.37	-0.4504	0.179576	-2.50813	0.012137	0.0495975
ENSG00000153071	DAB2	3252.78	-0.580758	0.174264	-3.33263	0.000860278	0.00535556
ENSG00000136848	DAB2IP	3189.25	-0.31709	0.113184	-2.80156	0.00508565	0.0241287
ENSG00000126733	DACH2	47.1715	2.08237	0.429314	4.85047	1.2317e-06	1.60719e-05
ENSG00000165617	DACT1	568.239	1.17784	0.122287	9.63174	5.87293e-22	5.95427e-20
ENSG00000164488	DACT2	152.1	1.99144	0.374409	5.31888	1.04406e-07	1.66926e-06
ENSG00000197380	DACT3	2573.91	0.971531	0.109164	8.89976	5.59663e-19	4.03922e-17
ENSG00000245598	DACT3-AS1	28.6713	1.34346	0.32513	4.13207	3.59505e-05	0.000329211
ENSG00000196730	DAPK1	901.992	-1.04956	0.118133	-8.88458	6.41648e-19	4.54113e-17
ENSG00000167657	DAPK3	1967.73	0.361174	0.0992087	3.64055	0.000272055	0.00196626
ENSG00000161692	DBF4B	197.139	0.440429	0.150654	2.92345	0.00346181	0.0174484
ENSG00000113758	DBN1	3913.72	0.639889	0.121183	5.28037	1.28922e-07	2.03701e-06
ENSG00000137992	DBT	1372.28	0.262139	0.0972178	2.69641	0.00700916	0.031511
ENSG00000145041	DCAF1	1096.48	-0.21846	0.0771361	-2.83214	0.00462371	0.0222889
ENSG00000100897	DCAF11	939.447	-0.23904	0.0954417	-2.50456	0.0122604	0.0499985
ENSG00000198876	DCAF12	1177.31	0.419229	0.0880364	4.762	1.91684e-06	2.41011e-05
ENSG00000198889	DCAF12L1	26.462	2.48343	0.413244	6.00959	1.85996e-09	3.96661e-08
ENSG00000198354	DCAF12L2	131.065	1.63702	0.244254	6.70211	2.05426e-11	5.83808e-10
ENSG00000115827	DCAF17	813.473	0.221039	0.0874354	2.52803	0.0114704	0.0473362
ENSG00000166341	DCHS1	10597.2	0.349372	0.0956736	3.65171	0.000260498	0.00189668
ENSG00000197410	DCHS2	741.588	-1.53041	0.294691	-5.19328	2.06617e-07	3.14031e-06
ENSG00000163673	DCLK3	34.2886	1.26649	0.332318	3.81107	0.000138365	0.00109175
ENSG00000011465	DCN	33389.1	-0.913922	0.217737	-4.19736	2.70041e-05	0.000257052
ENSG00000272886	DCP1A	1429.52	-0.260634	0.0923529	-2.82216	0.00477019	0.0228656
ENSG00000151065	DCP1B	576.541	-1.51863	0.172285	-8.81461	1.20106e-18	8.33858e-17
ENSG00000164935	DCSTAMP	13.1045	5.10542	1.00926	5.05856	4.2244e-07	6.04645e-06
ENSG00000080166	DCT	15.8635	-2.01895	0.591207	-3.41497	0.000637901	0.00413648
ENSG00000188215	DCUN1D3	1083.59	-1.00638	0.148342	-6.78415	1.16776e-11	3.45313e-10
ENSG00000077279	DCX	4364.62	5.96734	0.496116	12.0281	2.52885e-33	6.80101e-31
ENSG00000169738	DCXR	205.066	-0.446143	0.129528	-3.44437	0.000572401	0.00377206
ENSG00000213722	DDAH2	1549.9	-0.234678	0.0903673	-2.59693	0.009406	0.0401527
ENSG00000134574	DDB2	665.287	1.23551	0.211275	5.84787	4.97918e-09	1.00247e-07
ENSG00000165490	DDIAS	43.3923	1.41984	0.28738	4.94064	7.7866e-07	1.05988e-05
ENSG00000175197	DDIT3	233.977	-0.487604	0.184879	-2.63743	0.00835376	0.0365025
ENSG00000168209	DDIT4	1894.75	-1.06524	0.264881	-4.02158	5.78097e-05	0.000504606
ENSG00000181418	DDN	3.98543	2.49248	0.876336	2.84421	0.00445218	0.0215965
ENSG00000203797	DDO	52.9044	-1.60713	0.353104	-4.55143	5.32815e-06	6.05287e-05
ENSG00000162733	DDR2	9440.4	-0.596541	0.143205	-4.16565	3.10461e-05	0.000290017
ENSG00000198171	DDRGK1	669.326	-0.311251	0.0949086	-3.27948	0.00103998	0.00630377
ENSG00000064703	DDX20	563.226	0.531882	0.0965321	5.50989	3.59052e-08	6.25179e-07
ENSG00000089737	DDX24	4640.67	-0.381476	0.0836278	-4.56159	5.07673e-06	5.80597e-05
ENSG00000123136	DDX39A	539.859	0.311625	0.116891	2.66595	0.00767709	0.0340465
ENSG00000198563	DDX39B	2140.13	0.283417	0.110222	2.57133	0.0101308	0.0426975
ENSG00000215301	DDX3X	12833	-0.219657	0.0835276	-2.62976	0.00854458	0.0372027
ENSG00000080007	DDX43	6.04819	-4.63406	1.32964	-3.4852	0.000491766	0.00330027
ENSG00000105671	DDX49	441.891	0.341655	0.106176	3.2178	0.00129176	0.0076097
ENSG00000108654	DDX5	17619.2	-0.228036	0.0780863	-2.92031	0.00349681	0.0175925
ENSG00000229816	DDX50P1	50.8066	0.613362	0.239347	2.56264	0.0103878	0.0436018
ENSG00000107201	DDX58	760.88	-0.626191	0.182616	-3.429	0.000605813	0.00396159
ENSG00000118197	DDX59	524.364	-0.342036	0.0977702	-3.49836	0.000468121	0.00315984
ENSG00000137628	DDX60	1123.3	-0.570224	0.13043	-4.37187	1.23186e-05	0.000128565
ENSG00000181381	DDX60L	889.278	0.38624	0.11096	3.48091	0.000499716	0.00334484
ENSG00000081791	DELE1	1249.81	-0.2789	0.0775331	-3.59717	0.000321697	0.002278
ENSG00000257093	DENND11	1069.39	-0.197602	0.0719374	-2.74686	0.00601696	0.0277586
ENSG00000213047	DENND1B	308.872	-0.593969	0.152542	-3.89382	9.86781e-05	0.000808572
ENSG00000146966	DENND2A	1107.93	-0.588515	0.16905	-3.48132	0.000498955	0.00334062
ENSG00000166444	DENND2B	10729.9	0.617255	0.135509	4.5551	5.23598e-06	5.96407e-05
ENSG00000162777	DENND2D	52.5555	-1.2452	0.238881	-5.21264	1.86167e-07	2.84643e-06
ENSG00000105339	DENND3	954.866	-0.397109	0.12945	-3.06766	0.00215743	0.0117277
ENSG00000137145	DENND4C	3268.49	-0.325792	0.0895741	-3.63713	0.000275697	0.00198696
ENSG00000170456	DENND5B	2150.41	0.514552	0.15352	3.35169	0.000803198	0.00504323
ENSG00000174839	DENND6A	1213.8	-0.198957	0.0792199	-2.51146	0.0120233	0.0492281
ENSG00000139726	DENR	1171.14	0.228713	0.0880463	2.59764	0.00938667	0.0400836
ENSG00000024526	DEPDC1	25.0682	1.81347	0.406481	4.46139	8.14286e-06	8.86305e-05
ENSG00000035499	DEPDC1B	28.7702	1.83572	0.564362	3.25273	0.00114303	0.00682795
ENSG00000121690	DEPDC7	49.7875	2.54591	0.298507	8.52882	1.47849e-17	8.99378e-16
ENSG00000165507	DEPP1	2592	-1.31375	0.162923	-8.06361	7.40768e-16	3.73292e-14
ENSG00000155792	DEPTOR	1379.82	-1.84242	0.220764	-8.34569	7.07995e-17	3.96679e-15
ENSG00000136986	DERL1	1393.87	-0.266434	0.0804992	-3.30978	0.000933708	0.00574688
ENSG00000121644	DESI2	2009.93	0.283086	0.073576	3.84753	0.000119316	0.000956214
ENSG00000237517	DGCR5	16.5475	3.16838	0.678473	4.66987	3.01385e-06	3.6304e-05
ENSG00000128191	DGCR8	1034.57	0.276712	0.106277	2.60368	0.00922285	0.0395376
ENSG00000102780	DGKH	3473.88	-0.392895	0.132162	-2.97284	0.00295063	0.0152263
ENSG00000157680	DGKI	662.915	1.93361	0.346718	5.57688	2.44867e-08	4.37185e-07
ENSG00000116133	DHCR24	318.353	-0.766163	0.271381	-2.82321	0.00475459	0.0228037
ENSG00000102796	DHRS12	226.572	-0.341906	0.123788	-2.76203	0.00574439	0.0266843
ENSG00000167536	DHRS13	46.7714	-0.923658	0.269038	-3.43319	0.00059652	0.00390865
ENSG00000162496	DHRS3	887.235	-0.920295	0.164988	-5.57795	2.43367e-08	4.34809e-07
ENSG00000109016	DHRS7B	234.858	-0.345045	0.120691	-2.85893	0.00425078	0.0207853
ENSG00000073737	DHRS9	12.5632	-2.15127	0.61336	-3.50735	0.000452589	0.00307042
ENSG00000134815	DHX34	450.507	0.360047	0.140867	2.55594	0.0105901	0.0442826
ENSG00000131504	DIAPH1	1707.53	-0.354552	0.0932811	-3.80091	0.000144169	0.00113265
ENSG00000147202	DIAPH2	1512.04	-0.509806	0.0687551	-7.41481	1.218e-13	4.6585e-12
ENSG00000086189	DIMT1	411.599	-0.418686	0.104611	-4.00231	6.27262e-05	0.000542148
ENSG00000211448	DIO2	977.136	2.45732	0.540413	4.54711	5.43864e-06	6.17015e-05
ENSG00000197406	DIO3	67.3092	-1.66169	0.312253	-5.3216	1.02861e-07	1.64661e-06
ENSG00000258498	DIO3OS	285.821	-1.57237	0.218838	-7.18509	6.7165e-13	2.33152e-11
ENSG00000160305	DIP2A	1343.2	0.178199	0.0685336	2.60018	0.0093176	0.0398486
ENSG00000187773	DIPK1C	11.507	1.55113	0.581364	2.66809	0.00762828	0.0338536
ENSG00000147113	DIPK2B	1411.21	-1.20068	0.143074	-8.39197	4.78064e-17	2.75091e-15
ENSG00000176490	DIRAS1	833.723	1.07085	0.137269	7.80108	6.13775e-15	2.74149e-13
ENSG00000165023	DIRAS2	31.8436	1.206	0.353396	3.41261	0.000643448	0.00416505
ENSG00000231672	DIRC3	356.836	2.1006	0.136153	15.4282	1.0581e-53	1.28731e-50
ENSG00000154309	DISP1	508.828	-0.521077	0.179358	-2.90523	0.00366979	0.0183267
ENSG00000155011	DKK2	302.196	3.80235	0.399212	9.52465	1.65593e-21	1.61479e-19
ENSG00000050165	DKK3	2572.31	-1.28108	0.179845	-7.12327	1.05397e-12	3.54782e-11
ENSG00000164741	DLC1	3438.33	-1.1626	0.117412	-9.90185	4.08642e-23	4.61964e-21
ENSG00000008226	DLEC1	23.4743	-1.77053	0.370104	-4.78388	1.71943e-06	2.1823e-05
ENSG00000150672	DLG2	346.197	-0.554179	0.199808	-2.77356	0.00554468	0.0259073
ENSG00000082458	DLG3	783.911	0.358542	0.141728	2.52979	0.0114131	0.0471147
ENSG00000151208	DLG5	4442.61	0.331549	0.0847709	3.91112	9.18699e-05	0.00075887
ENSG00000080845	DLGAP4	3638.36	0.300225	0.0958686	3.13163	0.00173839	0.00978071
ENSG00000126787	DLGAP5	17.6775	1.53776	0.449373	3.42202	0.000621585	0.00405124
ENSG00000185559	DLK1	48.97	3.34323	0.715089	4.67526	2.93579e-06	3.54641e-05
ENSG00000198719	DLL1	402.807	-0.720903	0.173856	-4.14656	3.37502e-05	0.000312195
ENSG00000090932	DLL3	2.68221	3.65113	1.22002	2.99268	0.00276538	0.0144366
ENSG00000128917	DLL4	702.978	-0.821823	0.123464	-6.6564	2.80618e-11	7.85269e-10
ENSG00000105880	DLX5	42.0824	-1.46224	0.345873	-4.22769	2.361e-05	0.000228749
ENSG00000132837	DMGDH	96.6926	-0.659453	0.162036	-4.06978	4.70571e-05	0.000419637
ENSG00000161249	DMKN	48.8115	-1.4475	0.33821	-4.27988	1.86993e-05	0.000185606
ENSG00000137090	DMRT1	5.09806	3.79511	1.28408	2.95551	0.00312154	0.0159667
ENSG00000173253	DMRT2	14.0824	3.11484	0.721582	4.31668	1.58394e-05	0.000160716
ENSG00000064218	DMRT3	68.5095	5.56431	1.07371	5.18231	2.19154e-07	3.30335e-06
ENSG00000158856	DMTN	284.014	-1.29027	0.238558	-5.40861	6.35156e-08	1.05169e-06
ENSG00000172869	DMXL1	3297.71	-0.358012	0.113813	-3.14562	0.00165734	0.00939503
ENSG00000185842	DNAH14	284.04	1.6387	0.280216	5.84799	4.97536e-09	1.00247e-07
ENSG00000158486	DNAH3	2.75049	-3.48859	1.31414	-2.65466	0.00793886	0.0350613
ENSG00000039139	DNAH5	22.9244	-2.39921	0.522913	-4.58816	4.47176e-06	5.1955e-05
ENSG00000115423	DNAH6	112.666	-1.28227	0.252926	-5.06972	3.98404e-07	5.73779e-06
ENSG00000118997	DNAH7	170.859	-0.489493	0.192471	-2.54321	0.010984	0.0456161
ENSG00000007174	DNAH9	35.4324	-1.16179	0.443518	-2.61949	0.00880607	0.0381268
ENSG00000162643	DNAI3	35.8414	2.10796	0.393012	5.3636	8.15773e-08	1.33092e-06
ENSG00000152763	DNAI4	293.055	-0.468946	0.16008	-2.92946	0.00339555	0.0171584
ENSG00000132002	DNAJB1	1808.89	-0.810791	0.172682	-4.69527	2.66249e-06	3.24827e-05
ENSG00000148719	DNAJB12	1028.26	-0.481219	0.0926667	-5.19301	2.06924e-07	3.14123e-06
ENSG00000135924	DNAJB2	974.783	-0.375022	0.106946	-3.50665	0.000453791	0.00307694
ENSG00000162616	DNAJB4	1503.66	-1.46021	0.109563	-13.3276	1.59901e-40	7.85639e-38
ENSG00000137094	DNAJB5	1822.52	0.477734	0.162338	2.94284	0.00325215	0.016522
ENSG00000128590	DNAJB9	635.486	-0.342276	0.108458	-3.15584	0.00160039	0.0091126
ENSG00000108176	DNAJC12	70.1737	0.661251	0.235558	2.80718	0.0049978	0.0237782
ENSG00000178401	DNAJC22	39.2874	1.58904	0.374643	4.24148	2.22054e-05	0.000216454
ENSG00000115137	DNAJC27	367.899	-0.291268	0.114187	-2.55079	0.0107478	0.0448101
ENSG00000102580	DNAJC3	3463.95	-0.340572	0.0995503	-3.42111	0.000623662	0.00405758
ENSG00000116675	DNAJC6	36.1884	-1.74959	0.314392	-5.565	2.62147e-08	4.64939e-07
ENSG00000213551	DNAJC9	381.203	0.319354	0.101622	3.14258	0.00167463	0.00948043
ENSG00000163879	DNALI1	166.606	-2.5568	0.384635	-6.64734	2.98434e-11	8.31481e-10
ENSG00000105612	DNASE2	580.55	-0.417796	0.12555	-3.32773	0.000875568	0.00543674
ENSG00000179532	DNHD1	532.232	0.499424	0.131043	3.81115	0.000138319	0.00109175
ENSG00000197959	DNM3	355.345	-0.539757	0.166967	-3.2327	0.00122624	0.00726728
ENSG00000230630	DNM3OS	450.354	0.711473	0.161436	4.40717	1.04732e-05	0.000111213
ENSG00000107554	DNMBP	1406.65	-0.474502	0.0853895	-5.55691	2.74592e-08	4.8582e-07
ENSG00000130816	DNMT1	1451.9	0.358998	0.0779105	4.60782	4.06909e-06	4.75577e-05
ENSG00000119772	DNMT3A	1965.65	0.585908	0.0811003	7.22448	5.0301e-13	1.77017e-11
ENSG00000123992	DNPEP	694.323	-0.35027	0.0934767	-3.74714	0.000178865	0.00136657
ENSG00000272636	DOC2B	389.041	-0.705845	0.218488	-3.23058	0.00123537	0.00731461
ENSG00000147251	DOCK11	1555.18	-0.486622	0.121433	-4.00733	6.14081e-05	0.000532016
ENSG00000088538	DOCK3	230.128	0.92441	0.315671	2.9284	0.00340714	0.0172136
ENSG00000128512	DOCK4	1647.92	-0.522503	0.187173	-2.79154	0.00524576	0.0247414
ENSG00000147459	DOCK5	1027.59	-0.866768	0.198513	-4.3663	1.2637e-05	0.000131566
ENSG00000088387	DOCK9	2261.87	-0.88548	0.108858	-8.13429	4.14355e-16	2.15608e-14
ENSG00000146094	DOK3	96.8355	0.71799	0.215157	3.33705	0.000846737	0.00528157
ENSG00000101134	DOK5	119.394	0.940739	0.178877	5.25912	1.44743e-07	2.26042e-06
ENSG00000206052	DOK6	777.607	1.21556	0.217225	5.59587	2.19521e-08	3.95247e-07
ENSG00000083097	DOP1A	1617.66	-0.325244	0.0987267	-3.29439	0.000986342	0.00601146
ENSG00000015413	DPEP1	7.85119	2.78692	0.753419	3.69903	0.000216423	0.00161442
ENSG00000167261	DPEP2	30.4507	-0.727999	0.279571	-2.60398	0.00921469	0.0395143
ENSG00000011332	DPF1	15.9514	1.7505	0.494525	3.53975	0.000400501	0.00276165
ENSG00000136908	DPM2	298.578	0.358048	0.105194	3.40368	0.00066484	0.00428417
ENSG00000175497	DPP10	25.7013	3.57487	0.678954	5.26526	1.39993e-07	2.19294e-06
ENSG00000197635	DPP4	270.171	-1.62377	0.31614	-5.13623	2.80307e-07	4.15886e-06
ENSG00000176978	DPP7	714.135	-0.650664	0.137974	-4.71583	2.40722e-06	2.96538e-05
ENSG00000261429	DPPA2P4	4.03989	-4.02872	1.53792	-2.61959	0.00880358	0.0381225
ENSG00000143196	DPT	1080.99	-3.56366	0.51992	-6.85425	7.16861e-12	2.1908e-10
ENSG00000229358	DPY19L1P1	173.084	0.442518	0.161228	2.74467	0.00605717	0.027934
ENSG00000235436	DPY19L2P4	4.24169	3.92995	1.18031	3.32958	0.000869768	0.00540543
ENSG00000178904	DPY19L3	1093.7	0.279594	0.0869211	3.21664	0.001297	0.00763479
ENSG00000188641	DPYD	1162.48	-0.936152	0.155163	-6.03333	1.60611e-09	3.46576e-08
ENSG00000147647	DPYS	5.477	2.06723	0.766372	2.69742	0.00698785	0.0314332
ENSG00000113657	DPYSL3	20951.8	0.826514	0.208416	3.9657	7.31807e-05	0.000621574
ENSG00000151640	DPYSL4	316.393	1.56313	0.275273	5.67846	1.35916e-08	2.53653e-07
ENSG00000149295	DRD2	286.14	3.24038	0.407954	7.94302	1.97319e-15	9.37046e-14
ENSG00000102385	DRP2	189.119	1.31071	0.208347	6.29101	3.15412e-10	7.54537e-09
ENSG00000134755	DSC2	198.849	0.913789	0.225093	4.0596	4.91561e-05	0.000436983
ENSG00000134762	DSC3	107.823	3.0527	0.469059	6.50814	7.60856e-11	2.01025e-09
ENSG00000171587	DSCAM	14.3065	3.20873	0.60925	5.26669	1.38903e-07	2.1772e-06
ENSG00000177103	DSCAML1	250.518	0.711245	0.189782	3.74769	0.000178473	0.0013644
ENSG00000136982	DSCC1	99.351	0.665001	0.170562	3.89887	9.66414e-05	0.000794176
ENSG00000096696	DSP	648.606	-1.39325	0.227671	-6.11959	9.38176e-10	2.09523e-08
ENSG00000125821	DTD1	513.015	0.663095	0.103126	6.42997	1.27631e-10	3.26739e-09
ENSG00000197057	DTHD1	12.1272	-3.31935	0.71356	-4.65181	3.29027e-06	3.91537e-05
ENSG00000143476	DTL	71.0577	1.423	0.247183	5.75685	8.56985e-09	1.66883e-07
ENSG00000134769	DTNA	537.08	-1.14252	0.179101	-6.37917	1.78047e-10	4.42502e-09
ENSG00000047579	DTNBP1	332.453	-0.560532	0.134225	-4.17606	2.96598e-05	0.000278698
ENSG00000169570	DTWD2	240.848	-0.704827	0.173822	-4.05487	5.01619e-05	0.000444548
ENSG00000135144	DTX1	102.142	0.94111	0.309207	3.04363	0.00233744	0.012525
ENSG00000091073	DTX2	209.938	-0.367494	0.144051	-2.55114	0.010737	0.0447724
ENSG00000137857	DUOX1	119.069	2.46656	0.710953	3.46937	0.000521686	0.00347369
ENSG00000140279	DUOX2	29.957	2.04735	0.546554	3.74593	0.000179724	0.00137232
ENSG00000140254	DUOXA1	32.1492	2.33968	0.696771	3.35789	0.000785401	0.00494486
ENSG00000120129	DUSP1	16095	-2.66114	0.195855	-13.5873	4.76254e-42	2.53496e-39
ENSG00000143507	DUSP10	264.726	-1.2827	0.171843	-7.46438	8.36901e-14	3.27442e-12
ENSG00000276023	DUSP14	225.182	-0.746221	0.171743	-4.345	1.39278e-05	0.0001432
ENSG00000111266	DUSP16	2019.86	-0.570229	0.175612	-3.24709	0.00116592	0.00694848
ENSG00000158716	DUSP23	163.601	-0.586506	0.145004	-4.04475	5.2378e-05	0.000462407
ENSG00000108861	DUSP3	3105.74	-0.524815	0.159178	-3.29702	0.000977153	0.00597256
ENSG00000138166	DUSP5	972.62	-1.15187	0.232775	-4.94843	7.48138e-07	1.02324e-05
ENSG00000139318	DUSP6	1193.67	-1.05016	0.184633	-5.68784	1.28654e-08	2.40981e-07
ENSG00000184545	DUSP8	914.632	-1.16265	0.158966	-7.31383	2.59624e-13	9.53037e-12
ENSG00000128951	DUT	927.408	-0.232233	0.0884409	-2.62585	0.00864329	0.0375365
ENSG00000107404	DVL1	1052.22	-0.212046	0.0756769	-2.80199	0.00507878	0.0241079
ENSG00000004975	DVL2	1186.6	0.212093	0.0751645	2.82172	0.00477667	0.0228881
ENSG00000158560	DYNC1I1	99.0294	-1.46761	0.214357	-6.84656	7.56467e-12	2.2981e-10
ENSG00000187240	DYNC2H1	3188.21	-0.262281	0.0856796	-3.06118	0.00220464	0.0119182
ENSG00000138036	DYNC2LI1	472.627	-0.47022	0.159366	-2.95056	0.00317195	0.0161951
ENSG00000165169	DYNLT3	855.976	-0.532804	0.126847	-4.20035	2.66498e-05	0.000254438
ENSG00000127334	DYRK2	2755.02	0.993084	0.15475	6.41733	1.38688e-10	3.51815e-09
ENSG00000143479	DYRK3	322.791	-0.525281	0.17049	-3.081	0.00206308	0.011299
ENSG00000134874	DZIP1	1782.28	-0.249374	0.0733962	-3.39765	0.000679679	0.00436419
ENSG00000158163	DZIP1L	393.787	0.316045	0.125384	2.52061	0.0117152	0.0481363
ENSG00000101412	E2F1	67.0565	1.68992	0.257641	6.55921	5.40953e-11	1.45789e-09
ENSG00000007968	E2F2	9.94467	1.89144	0.659419	2.86834	0.00412626	0.0202851
ENSG00000169016	E2F6	260.716	-0.38788	0.131845	-2.94194	0.00326158	0.0165666
ENSG00000165891	E2F7	17.9274	2.03555	0.40447	5.03264	4.83764e-07	6.85126e-06
ENSG00000103356	EARS2	515.059	0.326673	0.11669	2.7995	0.00511821	0.0242451
ENSG00000164330	EBF1	1517.36	-1.46902	0.168183	-8.73466	2.44399e-18	1.63459e-16
ENSG00000221818	EBF2	101.285	-1.07165	0.205272	-5.22063	1.78316e-07	2.7313e-06
ENSG00000108001	EBF3	143.155	-1.29489	0.296094	-4.37324	1.22417e-05	0.000127867
ENSG00000117298	ECE1	2585.23	-0.76752	0.10527	-7.29095	3.07766e-13	1.11692e-11
ENSG00000145194	ECE2	18.0959	0.949591	0.373087	2.54523	0.0109206	0.0454047
ENSG00000171551	ECEL1	122.331	2.69186	0.389608	6.90916	4.87524e-12	1.51346e-10
ENSG00000104823	ECH1	640.851	-0.59383	0.10798	-5.49944	3.80997e-08	6.59491e-07
ENSG00000121310	ECHDC2	1161.99	-0.472133	0.130028	-3.63101	0.000282316	0.00203123
ENSG00000134463	ECHDC3	105.711	-1.33653	0.309133	-4.32349	1.53581e-05	0.000156142
ENSG00000198721	ECI2	618.442	-0.455479	0.0923379	-4.93275	8.10809e-07	1.09779e-05
ENSG00000143369	ECM1	792.041	-1.81362	0.235805	-7.69119	1.45773e-14	6.2594e-13
ENSG00000106823	ECM2	1583.92	-1.09298	0.262114	-4.16986	3.04781e-05	0.000285442
ENSG00000136813	ECPAS	4391.09	-0.269007	0.0976885	-2.75372	0.00589225	0.027267
ENSG00000119147	ECRG4	148.002	-2.41436	0.281075	-8.58973	8.71715e-18	5.45869e-16
ENSG00000249751	ECSCR	107.9	-1.0947	0.208911	-5.24001	1.60565e-07	2.48172e-06
ENSG00000131080	EDA2R	425.164	2.64116	0.192943	13.6888	1.18401e-42	6.72227e-40
ENSG00000186197	EDARADD	21.054	1.23173	0.344501	3.57542	0.00034967	0.0024523
ENSG00000179151	EDC3	833.243	0.240817	0.0929993	2.58945	0.0096128	0.0409163
ENSG00000078401	EDN1	208.594	-0.459384	0.153187	-2.99885	0.00271004	0.0141767
ENSG00000127129	EDN2	21.0729	3.222	0.812338	3.96634	7.29858e-05	0.000620331
ENSG00000151617	EDNRA	6102.48	1.09658	0.149438	7.338	2.16813e-13	8.0631e-12
ENSG00000136160	EDNRB	809.468	-2.00145	0.166046	-12.0536	1.85755e-33	5.10306e-31
ENSG00000102189	EEA1	3341.68	-0.368418	0.114798	-3.20929	0.00133064	0.00779198
ENSG00000101210	EEF1A2	64.7978	3.52176	0.325539	10.8183	2.82081e-27	4.8046e-25
ENSG00000229715	EEF1DP3	38.6885	-1.14522	0.26646	-4.2979	1.72421e-05	0.00017282
ENSG00000103319	EEF2K	2115.2	-0.807524	0.11308	-7.14117	9.25397e-13	3.13984e-11
ENSG00000118894	EEF2KMT	173.793	0.468444	0.177336	2.64156	0.00825243	0.0361711
ENSG00000034239	EFCAB1	241.119	0.76617	0.208693	3.67127	0.000241347	0.00177597
ENSG00000178852	EFCAB13	297.845	-0.505104	0.121763	-4.14825	3.35026e-05	0.000310242
ENSG00000159658	EFCAB14	4874.79	-0.354967	0.0820283	-4.32738	1.50894e-05	0.0001539
ENSG00000186976	EFCAB6	147.655	-0.447451	0.173826	-2.57413	0.0100491	0.0424093
ENSG00000114654	EFCC1	104.367	-1.13656	0.24826	-4.5781	4.69212e-06	5.42194e-05
ENSG00000115380	EFEMP1	2103.2	-2.44152	0.227963	-10.7102	9.11985e-27	1.45627e-24
ENSG00000183690	EFHC2	146.356	-0.749298	0.177675	-4.21723	2.47317e-05	0.000238352
ENSG00000115468	EFHD1	810.328	-1.58888	0.182318	-8.71488	2.91062e-18	1.91659e-16
ENSG00000142634	EFHD2	822.817	-0.494146	0.120497	-4.10092	4.11514e-05	0.000372433
ENSG00000169242	EFNA1	297.18	-0.882653	0.163647	-5.39363	6.9048e-08	1.13813e-06
ENSG00000099617	EFNA2	2.58401	4.23079	1.34045	3.15624	0.00159816	0.00910194
ENSG00000143590	EFNA3	23.8787	1.08831	0.368829	2.95072	0.00317033	0.0161901
ENSG00000243364	EFNA4	82.5518	0.925198	0.27583	3.35423	0.000795855	0.00500328
ENSG00000184349	EFNA5	204.711	1.30809	0.303973	4.30331	1.68264e-05	0.000169251
ENSG00000125266	EFNB2	1983.25	1.01187	0.210239	4.81295	1.48717e-06	1.91029e-05
ENSG00000108947	EFNB3	493.004	1.4879	0.345361	4.30825	1.6455e-05	0.00016617
ENSG00000084710	EFR3B	187.286	1.15299	0.198143	5.81899	5.92042e-09	1.17621e-07
ENSG00000100842	EFS	870.754	0.291431	0.0976465	2.98455	0.00283998	0.0147447
ENSG00000198759	EGFL6	169.695	4.86354	0.318407	15.2746	1.12911e-52	1.20198e-49
ENSG00000172889	EGFL7	928.39	-1.29979	0.153947	-8.4431	3.09034e-17	1.81506e-15
ENSG00000164318	EGFLAM	427.113	0.775706	0.195764	3.96245	7.41848e-05	0.000629056
ENSG00000146648	EGFR	4045.09	-0.42289	0.120804	-3.50061	0.000464189	0.00313745
ENSG00000135766	EGLN1	1818.62	-0.38012	0.0947496	-4.01183	6.02496e-05	0.000523399
ENSG00000120738	EGR1	13702.3	-2.89504	0.274524	-10.5457	5.31922e-26	7.76575e-24
ENSG00000179388	EGR3	512.713	-1.27673	0.490015	-2.6055	0.00917415	0.0393801
ENSG00000024422	EHD2	6259.11	-0.456515	0.120334	-3.79373	0.000148399	0.00115911
ENSG00000013016	EHD3	657.546	1.22591	0.163335	7.50545	6.1216e-14	2.42482e-12
ENSG00000103966	EHD4	1649.55	-1.0548	0.151426	-6.96583	3.2648e-12	1.03876e-10
ENSG00000135373	EHF	10.5487	-4.52789	0.908792	-4.98232	6.28269e-07	8.70952e-06
ENSG00000181090	EHMT1	2031.23	0.213383	0.0771485	2.76587	0.00567703	0.0264303
ENSG00000255150	EID3	82.4169	-0.757242	0.26517	-2.85569	0.00429437	0.0209583
ENSG00000173812	EIF1	7274.1	-0.517305	0.114274	-4.52688	5.98609e-06	6.75225e-05
ENSG00000086232	EIF2AK1	1814.16	0.200346	0.0782549	2.56017	0.010462	0.0438618
ENSG00000234882	EIF3EP1	92.2766	0.663195	0.218143	3.04018	0.00236438	0.0126428
ENSG00000163412	EIF4E3	1472.25	-0.392142	0.128341	-3.05546	0.00224715	0.0121174
ENSG00000187840	EIF4EBP1	146.719	0.482593	0.157209	3.06976	0.00214234	0.0116655
ENSG00000120690	ELF1	2153.99	-0.695853	0.136652	-5.09214	3.54039e-07	5.13648e-06
ENSG00000163435	ELF3	26.3018	-3.33576	0.842097	-3.96125	7.45584e-05	0.000631596
ENSG00000102034	ELF4	700.289	-0.389743	0.108684	-3.58601	0.000335781	0.00236397
ENSG00000225968	ELFN1	335.452	0.939142	0.330442	2.84207	0.0044821	0.021721
ENSG00000166897	ELFN2	12.8721	2.98511	0.69006	4.32587	1.5193e-05	0.000154656
ENSG00000158711	ELK4	3828.83	-0.262196	0.090296	-2.90374	0.00368737	0.0184073
ENSG00000105656	ELL	598.689	-0.371011	0.114712	-3.2343	0.00121943	0.00723194
ENSG00000155849	ELMO1	627.083	-0.857138	0.140792	-6.08796	1.14356e-09	2.51652e-08
ENSG00000062598	ELMO2	1248.03	0.322602	0.0992102	3.25171	0.00114715	0.00684776
ENSG00000110675	ELMOD1	66.8263	2.30689	0.28914	7.97846	1.48174e-15	7.15632e-14
ENSG00000179387	ELMOD2	691.907	0.265362	0.095588	2.7761	0.00550158	0.02572
ENSG00000049540	ELN	3545.65	0.881744	0.274517	3.21199	0.0013182	0.00773158
ENSG00000011007	ELOA	1288.06	-0.393489	0.0854858	-4.60297	4.16511e-06	4.86354e-05
ENSG00000118402	ELOVL4	144.616	0.788124	0.160895	4.89838	9.66287e-07	1.28716e-05
ENSG00000164181	ELOVL7	126.968	-1.88029	0.366164	-5.1351	2.81992e-07	4.18143e-06
ENSG00000104412	EMC2	530.525	-0.389865	0.126319	-3.08636	0.0020262	0.0111408
ENSG00000125037	EMC3	632.937	-0.335486	0.119	-2.81922	0.00481407	0.0230414
ENSG00000134153	EMC7	569.856	-0.330448	0.096802	-3.41364	0.000641001	0.00415237
ENSG00000164035	EMCN	1188.3	-1.84201	0.213815	-8.61498	6.99523e-18	4.42379e-16
ENSG00000154920	EME1	17.429	1.56088	0.409676	3.81003	0.000138952	0.00109571
ENSG00000186998	EMID1	215.445	1.16258	0.214159	5.42857	5.68061e-08	9.50221e-07
ENSG00000132205	EMILIN2	1336.91	-1.27359	0.237551	-5.36131	8.26215e-08	1.34366e-06
ENSG00000125746	EML2	311.502	-0.347478	0.137497	-2.52717	0.0114985	0.0474289
ENSG00000149499	EML3	969.503	-0.347577	0.11256	-3.08793	0.00201554	0.0110933
ENSG00000143924	EML4	1498.15	-0.290994	0.0830935	-3.50201	0.000461766	0.00312438
ENSG00000134531	EMP1	4388.02	-1.84555	0.129617	-14.2385	5.28436e-46	3.97089e-43
ENSG00000213853	EMP2	1638.66	-0.79839	0.110285	-7.23931	4.5096e-13	1.598e-11
ENSG00000142227	EMP3	951.695	-0.426523	0.0992334	-4.29818	1.72204e-05	0.00017267
ENSG00000170370	EMX2	4332.73	0.509323	0.166116	3.06607	0.00216891	0.0117776
ENSG00000154380	ENAH	9228.62	0.882385	0.159011	5.5492	2.86974e-08	5.04952e-07
ENSG00000171617	ENC1	819.32	1.67288	0.178967	9.3474	8.98312e-21	7.91413e-19
ENSG00000149218	ENDOD1	1570.14	-1.01992	0.128065	-7.9641	1.66424e-15	7.96249e-14
ENSG00000111405	ENDOU	7.39242	-2.793	0.718065	-3.88962	0.000100399	0.000821096
ENSG00000124074	ENKD1	330.508	-0.361612	0.131082	-2.75866	0.0058038	0.0269211
ENSG00000258739	ENO1P2	1.93446	4.3488	1.57108	2.76804	0.00563949	0.0262988
ENSG00000108515	ENO3	99.559	0.528938	0.188135	2.81148	0.00493138	0.0235147
ENSG00000165675	ENOX2	653.855	0.536333	0.15716	3.41266	0.000643315	0.00416505
ENSG00000138792	ENPEP	1856.38	-1.29198	0.229321	-5.63392	1.76158e-08	3.24254e-07
ENSG00000197594	ENPP1	5636.08	-0.660814	0.19662	-3.36087	0.000776976	0.0049051
ENSG00000136960	ENPP2	3752.29	-0.884079	0.19034	-4.64473	3.40526e-06	4.04468e-05
ENSG00000154269	ENPP3	48.0226	-2.10478	0.306353	-6.87044	6.40061e-12	1.96549e-10
ENSG00000001561	ENPP4	168.948	-1.80734	0.218868	-8.25768	1.48527e-16	8.12573e-15
ENSG00000143420	ENSA	2538.76	-0.251359	0.0811221	-3.09853	0.00194486	0.0107622
ENSG00000198018	ENTPD7	356.039	0.507601	0.157745	3.21785	0.00129154	0.0076097
ENSG00000163508	EOMES	15.6941	-1.81167	0.456359	-3.96984	7.19215e-05	0.000612304
ENSG00000185684	EP400P1	402.755	0.425884	0.123122	3.45905	0.000542078	0.00359169
ENSG00000116016	EPAS1	9331.23	-1.4884	0.115958	-12.8357	1.03446e-37	3.88667e-35
ENSG00000079819	EPB41L2	3685.81	-0.793817	0.114578	-6.9282	4.26229e-12	1.33945e-10
ENSG00000129595	EPB41L4A	359.875	-0.946063	0.124523	-7.59751	3.01873e-14	1.23797e-12
ENSG00000278921	EPB41L4A-DT	15.2615	-1.05476	0.391863	-2.69166	0.00710972	0.0318845
ENSG00000115109	EPB41L5	1219.58	-0.299523	0.110514	-2.71027	0.00672284	0.0304975
ENSG00000119888	EPCAM	27.5287	-1.85058	0.721159	-2.56612	0.0102842	0.0432512
ENSG00000086289	EPDR1	2116.02	0.437636	0.121793	3.59326	0.000326561	0.00230924
ENSG00000142627	EPHA2	646.953	-0.606073	0.194389	-3.11783	0.00182189	0.0101743
ENSG00000145242	EPHA5	78.3998	-0.740199	0.210903	-3.50966	0.000448682	0.00304553
ENSG00000080224	EPHA6	109.141	-0.920101	0.263642	-3.48996	0.00048309	0.00325117
ENSG00000154928	EPHB1	412.958	2.33373	0.273569	8.53067	1.45503e-17	8.91082e-16
ENSG00000133216	EPHB2	237.16	1.06167	0.202924	5.23186	1.67816e-07	2.58441e-06
ENSG00000182580	EPHB3	731.893	1.1453	0.297314	3.85216	0.000117079	0.000940347
ENSG00000196411	EPHB4	5318.77	0.473973	0.155532	3.04744	0.00230799	0.0123826
ENSG00000273604	EPOP	115.582	1.12474	0.186955	6.01607	1.78703e-09	3.82066e-08
ENSG00000187266	EPOR	78.7633	-0.912014	0.217294	-4.19715	2.70291e-05	0.000257194
ENSG00000261150	EPPK1	2357.84	1.62677	0.303374	5.36228	8.21787e-08	1.33731e-06
ENSG00000085832	EPS15	3486.59	-0.463931	0.10995	-4.21947	2.44872e-05	0.000236174
ENSG00000177106	EPS8L2	283.31	-0.680754	0.220053	-3.0936	0.00197746	0.010919
ENSG00000083782	EPYC	16.4004	4.1587	0.615243	6.75945	1.38519e-11	4.03076e-10
ENSG00000164307	ERAP1	1765.05	-0.447983	0.101806	-4.40036	1.08073e-05	0.000114286
ENSG00000164308	ERAP2	648.375	-0.80068	0.160361	-4.99298	5.94547e-07	8.27346e-06
ENSG00000065361	ERBB3	63.877	-2.7942	0.498538	-5.6048	2.08496e-08	3.7699e-07
ENSG00000012061	ERCC1	986.894	0.258336	0.0850213	3.03848	0.00237772	0.012703
ENSG00000104884	ERCC2	390.889	0.429688	0.0962873	4.46256	8.09864e-06	8.81978e-05
ENSG00000225830	ERCC6	710.763	-0.335825	0.114416	-2.93513	0.00333409	0.0169012
ENSG00000157554	ERG	925.961	-0.970926	0.143741	-6.75468	1.43154e-11	4.15617e-10
ENSG00000178965	ERICH3	11.2186	-3.85943	0.935502	-4.12551	3.69912e-05	0.000337893
ENSG00000177459	ERICH5	5.84606	-2.1356	0.730119	-2.92501	0.0034445	0.0173748
ENSG00000107566	ERLIN1	691.936	-0.559841	0.0980113	-5.712	1.11654e-08	2.11935e-07
ENSG00000099219	ERMP1	755.147	-0.346283	0.108433	-3.1935	0.00140558	0.00816719
ENSG00000178607	ERN1	1251.49	-0.750953	0.167066	-4.49496	6.95821e-06	7.6959e-05
ENSG00000197930	ERO1A	1269.88	-0.306007	0.102504	-2.98532	0.00283286	0.0147227
ENSG00000086619	ERO1B	292.865	-0.786379	0.175088	-4.49134	7.07753e-06	7.81434e-05
ENSG00000116285	ERRFI1	2853.99	-1.3271	0.147821	-8.97775	2.76361e-19	2.0706e-17
ENSG00000213462	ERV3-1	476.525	0.541924	0.167895	3.22775	0.00124767	0.00738232
ENSG00000244476	ERVFRD-1	9.38037	-3.34891	0.730108	-4.58687	4.49947e-06	5.22227e-05
ENSG00000269486	ERVK9-11	26.7424	1.24449	0.340119	3.65899	0.000253208	0.00185205
ENSG00000226887	ERVMER34-1	59.052	2.56694	0.471378	5.44561	5.16284e-08	8.75866e-07
ENSG00000149564	ESAM	823.515	-0.845265	0.15552	-5.43508	5.4771e-08	9.20622e-07
ENSG00000171320	ESCO2	15.9087	1.0831	0.393568	2.75201	0.00592308	0.0273849
ENSG00000144488	ESPNL	134.63	0.680964	0.15696	4.33846	1.43483e-05	0.000146986
ENSG00000091831	ESR1	13596.5	0.537931	0.151582	3.54878	0.00038702	0.00267967
ENSG00000103067	ESRP2	4.67889	-2.75808	0.980528	-2.81285	0.00491051	0.0234283
ENSG00000196482	ESRRG	4.27692	-2.63867	0.953106	-2.7685	0.00563154	0.0262747
ENSG00000158220	ESYT3	243.777	0.945159	0.266181	3.55082	0.000384037	0.00266118
ENSG00000105379	ETFB	258.645	-0.375605	0.112462	-3.33984	0.000838261	0.00523637
ENSG00000171503	ETFDH	425.693	-0.441384	0.099717	-4.42637	9.58322e-06	0.000102693
ENSG00000139163	ETNK1	1251.98	-0.196739	0.0773709	-2.5428	0.0109967	0.0456593
ENSG00000134954	ETS1	3576.08	-0.826082	0.163872	-5.04101	4.63093e-07	6.5804e-06
ENSG00000157557	ETS2	4564.68	-1.20111	0.156208	-7.68916	1.4811e-14	6.34908e-13
ENSG00000006468	ETV1	328.167	1.00443	0.217889	4.60982	4.03018e-06	4.71461e-05
ENSG00000175832	ETV4	43.2156	1.59963	0.290305	5.51015	3.58522e-08	6.24821e-07
ENSG00000139083	ETV6	1756.06	0.697415	0.12875	5.41681	6.06705e-08	1.00946e-06
ENSG00000166979	EVA1C	927.129	-0.496752	0.193353	-2.56915	0.010195	0.0429321
ENSG00000067208	EVI5	1994.19	-0.376931	0.09417	-4.00266	6.26337e-05	0.000541532
ENSG00000196405	EVL	2494.13	0.594692	0.146223	4.06701	4.76195e-05	0.000424208
ENSG00000167880	EVPL	66.8947	-3.88045	0.363223	-10.6834	1.21761e-26	1.90851e-24
ENSG00000106038	EVX1	9.96195	1.72214	0.511589	3.36625	0.000761977	0.00482509
ENSG00000174371	EXO1	18.7253	1.51301	0.378951	3.99261	6.5349e-05	0.000561777
ENSG00000112685	EXOC2	850.573	-0.267505	0.0963278	-2.77703	0.00548577	0.0256649
ENSG00000116903	EXOC8	708.796	-0.556166	0.106003	-5.2467	1.54849e-07	2.40063e-06
ENSG00000158008	EXTL1	624.66	2.08979	0.342016	6.11021	9.9501e-10	2.21057e-08
ENSG00000162694	EXTL2	767.824	0.429212	0.0909946	4.71689	2.39478e-06	2.95148e-05
ENSG00000012232	EXTL3	2069.09	0.304679	0.0865574	3.51996	0.000431607	0.00294686
ENSG00000064655	EYA2	127.887	-0.797069	0.278222	-2.86486	0.00417189	0.0204701
ENSG00000108799	EZH1	2149.27	-0.337502	0.132751	-2.54238	0.0110102	0.0456878
ENSG00000106462	EZH2	105.357	1.24859	0.227911	5.4784	4.29178e-08	7.35418e-07
ENSG00000092820	EZR	1115.21	-1.26765	0.165928	-7.63975	2.17637e-14	9.10052e-13
ENSG00000126218	F10	140.595	-3.03755	0.227343	-13.3611	1.01997e-40	5.10967e-38
ENSG00000158769	F11R	197.809	-1.40088	0.18147	-7.71965	1.16646e-14	5.06836e-13
ENSG00000181104	F2R	2046.35	1.06712	0.228652	4.66702	3.05602e-06	3.676e-05
ENSG00000164220	F2RL2	830.547	2.23061	0.322486	6.91693	4.61547e-12	1.43631e-10
ENSG00000117525	F3	399.094	-1.59861	0.239708	-6.66899	2.5757e-11	7.22356e-10
ENSG00000198734	F5	42.6586	1.47594	0.262011	5.63312	1.76979e-08	3.25297e-07
ENSG00000185010	F8	1295.01	-1.7717	0.154517	-11.4661	1.95284e-30	4.12339e-28
ENSG00000185504	FAAP100	565.354	0.494432	0.139986	3.53201	0.000412409	0.00283035
ENSG00000121769	FABP3	720.167	1.13259	0.217721	5.20201	1.97142e-07	3.00883e-06
ENSG00000221968	FADS3	384.787	-0.351758	0.137373	-2.56061	0.0104489	0.0438286
ENSG00000103876	FAH	217.745	-0.451523	0.166352	-2.71426	0.00664237	0.030186
ENSG00000167106	FAM102A	2524.71	0.938289	0.104951	8.94023	3.88368e-19	2.86775e-17
ENSG00000168309	FAM107A	928.285	-2.33873	0.14696	-15.914	5.06806e-57	7.61669e-54
ENSG00000065809	FAM107B	2811.28	1.02467	0.207775	4.93161	8.15558e-07	1.10305e-05
ENSG00000184731	FAM110C	182.592	-1.00429	0.394467	-2.54594	0.0108984	0.0453194
ENSG00000197245	FAM110D	184.189	-2.36876	0.210675	-11.2437	2.48852e-29	4.85337e-27
ENSG00000166801	FAM111A	773.162	-0.398917	0.121936	-3.27152	0.00106969	0.00645631
ENSG00000189057	FAM111B	36.6917	2.10814	0.409394	5.14943	2.61281e-07	3.89467e-06
ENSG00000197712	FAM114A1	3098.12	0.573932	0.106577	5.38512	7.23956e-08	1.19024e-06
ENSG00000100376	FAM118A	600.765	0.534848	0.144307	3.70633	0.000210285	0.00157553
ENSG00000197798	FAM118B	355.385	0.368152	0.110379	3.33534	0.000851942	0.00531014
ENSG00000124019	FAM124B	73.9389	-0.664515	0.234807	-2.83004	0.00465415	0.0224063
ENSG00000175182	FAM131A	451.226	-0.488872	0.110794	-4.41244	1.02213e-05	0.000108855
ENSG00000159784	FAM131B	907.472	1.36958	0.150699	9.08814	1.00745e-19	7.77625e-18
ENSG00000035141	FAM136A	388.819	0.357541	0.138793	2.57606	0.00999326	0.0422222
ENSG00000138640	FAM13A	1365.9	-0.565997	0.107027	-5.28833	1.23438e-07	1.95398e-06
ENSG00000148541	FAM13C	476.265	-0.637151	0.229897	-2.77146	0.00558047	0.0260554
ENSG00000109794	FAM149A	228.243	-0.610374	0.194543	-3.13748	0.0017041	0.00960891
ENSG00000170074	FAM153A	10.7748	-1.9073	0.487221	-3.91465	9.05359e-05	0.000748577
ENSG00000182230	FAM153B	25.1974	-2.67624	0.500763	-5.34433	9.07511e-08	1.46376e-06
ENSG00000204677	FAM153CP	3.53358	-3.54765	1.16746	-3.03876	0.00237554	0.0126972
ENSG00000130054	FAM155B	44.6943	1.5034	0.397174	3.78524	0.00015356	0.00119473
ENSG00000164142	FAM160A1	254.9	-0.944439	0.366549	-2.57657	0.00997849	0.0421877
ENSG00000151553	FAM160B1	2247.18	-0.328821	0.0983797	-3.34237	0.000830666	0.00519679
ENSG00000158863	FAM160B2	1187.72	0.245775	0.0858888	2.86155	0.00421572	0.0206415
ENSG00000183807	FAM162B	63.2994	-1.85477	0.275557	-6.73098	1.68525e-11	4.83237e-10
ENSG00000152102	FAM168B	5240.33	0.208847	0.0768323	2.71822	0.00656351	0.0298808
ENSG00000148468	FAM171A1	907.908	-0.427776	0.147417	-2.90181	0.0037101	0.0184965
ENSG00000161682	FAM171A2	156.663	0.70029	0.264567	2.64693	0.00812268	0.035725
ENSG00000174132	FAM174A	203.909	-0.564425	0.161652	-3.49162	0.000480109	0.00323393
ENSG00000151327	FAM177A1	674.725	-0.337114	0.0970119	-3.47497	0.000510906	0.00340991
ENSG00000182103	FAM181B	58.4396	0.916457	0.242287	3.78252	0.000155249	0.00120598
ENSG00000135063	FAM189A2	228.684	-1.59163	0.283077	-5.62259	1.8811e-08	3.43533e-07
ENSG00000248429	FAM198B-AS1	463.841	1.02012	0.153322	6.6534	2.86395e-11	8.00559e-10
ENSG00000123575	FAM199X	1825.51	-0.526228	0.125834	-4.18192	2.89063e-05	0.000272318
ENSG00000108950	FAM20A	1568.72	1.05627	0.225014	4.69425	2.67592e-06	3.26179e-05
ENSG00000116199	FAM20B	2768.91	-0.96123	0.131071	-7.33366	2.23958e-13	8.31621e-12
ENSG00000177706	FAM20C	817.444	0.444581	0.159187	2.79283	0.00522492	0.0246613
ENSG00000047346	FAM214A	1657.36	-0.391664	0.14165	-2.76501	0.00569212	0.0264752
ENSG00000196227	FAM217B	536.578	-0.472834	0.129923	-3.63934	0.000273342	0.00197333
ENSG00000178397	FAM220A	471.28	0.399391	0.0966213	4.13357	3.5717e-05	0.000327895
ENSG00000188732	FAM221A	62.3009	-0.53492	0.202764	-2.63814	0.00833619	0.0364569
ENSG00000184949	FAM227A	140.484	0.846208	0.235819	3.58837	0.000332747	0.00234455
ENSG00000166262	FAM227B	116.512	0.396429	0.155982	2.5415	0.0110377	0.0457945
ENSG00000203778	FAM229B	609.821	0.853285	0.155897	5.47338	4.4152e-08	7.56059e-07
ENSG00000084444	FAM234B	183.242	-0.980663	0.132107	-7.42327	1.14268e-13	4.39012e-12
ENSG00000174749	FAM241A	263.948	-0.894727	0.14963	-5.9796	2.23683e-09	4.72987e-08
ENSG00000071889	FAM3A	610.911	-0.279143	0.0993003	-2.8111	0.00493721	0.0235249
ENSG00000196937	FAM3C	498.929	-0.538813	0.111782	-4.82022	1.434e-06	1.8513e-05
ENSG00000185112	FAM43A	493.143	0.30097	0.108202	2.78156	0.00540981	0.0253699
ENSG00000189319	FAM53B	2043.15	0.453872	0.105368	4.30749	1.65119e-05	0.00016648
ENSG00000205085	FAM71F2	26.3659	0.840126	0.29256	2.87163	0.00408357	0.0201101
ENSG00000101447	FAM83D	27.1058	1.24634	0.426577	2.92172	0.00348107	0.0175316
ENSG00000182118	FAM89A	148.922	-0.735828	0.217689	-3.38018	0.000724378	0.00461732
ENSG00000176973	FAM89B	246.912	0.421139	0.127756	3.29643	0.00097921	0.0059823
ENSG00000177138	FAM9B	105.045	-1.7806	0.317766	-5.6035	2.10072e-08	3.79571e-07
ENSG00000187741	FANCA	83.066	1.98272	0.249434	7.94888	1.88201e-15	8.97082e-14
ENSG00000183161	FANCF	229.847	0.462182	0.126073	3.66599	0.000246383	0.00180679
ENSG00000203780	FANK1	39.7117	-0.912237	0.265739	-3.43283	0.00059731	0.00391199
ENSG00000078098	FAP	1572.24	-0.853571	0.209659	-4.07123	4.67656e-05	0.000417475
ENSG00000197601	FAR1	2364.61	0.327132	0.125585	2.60487	0.00919086	0.0394386
ENSG00000152767	FARP1	3016.77	1.09732	0.13056	8.40467	4.29083e-17	2.48586e-15
ENSG00000145982	FARS2	242.905	-0.369567	0.124592	-2.96623	0.00301472	0.0155033
ENSG00000026103	FAS	705.143	0.887262	0.146005	6.07692	1.22515e-09	2.68221e-08
ENSG00000164896	FASTK	717.773	0.38568	0.0975921	3.95196	7.75148e-05	0.000653605
ENSG00000165323	FAT3	1370	1.14323	0.198052	5.77239	7.81559e-09	1.52661e-07
ENSG00000196159	FAT4	3352.85	-0.609781	0.139467	-4.37223	1.22986e-05	0.000128409
ENSG00000149806	FAU	2917.58	-0.315434	0.11869	-2.65764	0.00786899	0.0348009
ENSG00000170271	FAXDC2	1485.6	-0.740586	0.21904	-3.38106	0.000722081	0.0046075
ENSG00000188573	FBLL1	8.12577	2.76557	0.686616	4.02783	5.6294e-05	0.000492553
ENSG00000077942	FBLN1	8438.25	-1.38117	0.167384	-8.25154	1.5637e-16	8.48215e-15
ENSG00000163520	FBLN2	1672.68	-1.25263	0.291421	-4.29836	1.72068e-05	0.000172631
ENSG00000138829	FBN2	1854.25	1.25312	0.178099	7.0361	1.97701e-12	6.4427e-11
ENSG00000142449	FBN3	42.7919	3.67375	0.639168	5.7477	9.04671e-09	1.75102e-07
ENSG00000161040	FBXL13	58.7669	-0.797594	0.307612	-2.59286	0.00951823	0.040564
ENSG00000171823	FBXL14	169.97	-0.689248	0.160394	-4.29721	1.72959e-05	0.000173292
ENSG00000155034	FBXL18	249.232	0.335542	0.121604	2.75931	0.00579243	0.0268781
ENSG00000260852	FBXL19-AS1	62.9737	-0.552928	0.194912	-2.83681	0.00455665	0.0220309
ENSG00000164616	FBXL21P	3.88428	4.16047	1.32051	3.15065	0.00162909	0.00925543
ENSG00000197361	FBXL22	1808.42	1.08144	0.163867	6.59946	4.12663e-11	1.13002e-09
ENSG00000005812	FBXL3	1887.47	-0.423823	0.122138	-3.47005	0.000520361	0.00346668
ENSG00000112234	FBXL4	1130.03	-0.197356	0.0705713	-2.79654	0.00516522	0.0244156
ENSG00000183580	FBXL7	3702.87	0.717949	0.115114	6.23683	4.46539e-10	1.0457e-08
ENSG00000214050	FBXO16	33.0488	3.17792	0.372771	8.52511	1.52661e-17	9.24249e-16
ENSG00000269190	FBXO17	701.161	0.320572	0.125561	2.55312	0.0106763	0.0445701
ENSG00000167196	FBXO22	649.08	0.585607	0.14479	4.04452	5.243e-05	0.000462706
ENSG00000106336	FBXO24	19.7531	-0.860368	0.332751	-2.58562	0.00972048	0.0412676
ENSG00000161243	FBXO27	124.686	0.534546	0.155357	3.44075	0.000580101	0.00381787
ENSG00000143756	FBXO28	1279.88	-0.211465	0.0826016	-2.56006	0.0104653	0.0438683
ENSG00000165355	FBXO33	467.891	-0.517244	0.118177	-4.37687	1.20393e-05	0.000125959
ENSG00000163013	FBXO41	164.937	0.916836	0.159671	5.74203	9.35502e-09	1.80411e-07
ENSG00000037637	FBXO42	1160.98	-0.343768	0.104178	-3.29982	0.000967456	0.0059232
ENSG00000116663	FBXO6	57.8272	-0.698105	0.217898	-3.20382	0.00135617	0.0079161
ENSG00000100225	FBXO7	1833.82	-0.228105	0.0874286	-2.60904	0.00907961	0.039053
ENSG00000164117	FBXO8	411.1	-0.541803	0.11526	-4.7007	2.59266e-06	3.17089e-05
ENSG00000112146	FBXO9	1170.21	0.25164	0.0990766	2.53985	0.0110899	0.0459589
ENSG00000107829	FBXW4	775.446	-0.456447	0.110004	-4.14936	3.3341e-05	0.000309194
ENSG00000230701	FBXW4P1	58.1727	-0.635801	0.219024	-2.90288	0.00369743	0.0184431
ENSG00000159069	FBXW5	1549.7	0.413113	0.125757	3.28502	0.00101976	0.00619447
ENSG00000179639	FCER1A	66.4767	-1.91751	0.303434	-6.31934	2.62675e-10	6.35519e-09
ENSG00000104921	FCER2	3.9524	-3.58326	1.25404	-2.85738	0.0042715	0.0208746
ENSG00000275395	FCGBP	917.669	2.58156	0.175202	14.7347	3.85638e-49	3.64914e-46
ENSG00000150337	FCGR1A	26.7791	2.64576	0.410003	6.45303	1.09633e-10	2.82932e-09
ENSG00000198019	FCGR1B	9.38535	2.03399	0.525264	3.87233	0.000107801	0.000874905
ENSG00000265531	FCGR1CP	3.08162	2.48175	0.951753	2.60755	0.00911919	0.0392035
ENSG00000143226	FCGR2A	444.001	0.991571	0.224573	4.41537	1.00838e-05	0.00010757
ENSG00000072694	FCGR2B	78.9331	-0.691985	0.275939	-2.50775	0.0121504	0.0496292
ENSG00000203747	FCGR3A	413.057	2.82014	0.184096	15.3188	5.72486e-53	6.35933e-50
ENSG00000104870	FCGRT	2385.37	-0.535669	0.0958706	-5.58742	2.30474e-08	4.13219e-07
ENSG00000272081	FCHO2-DT	12.4701	1.22195	0.412275	2.96393	0.00303737	0.0155932
ENSG00000137478	FCHSD2	1536.78	-0.360065	0.0894504	-4.0253	5.69027e-05	0.000497198
ENSG00000085265	FCN1	36.7686	-1.77605	0.395222	-4.49381	6.99587e-06	7.7342e-05
ENSG00000181036	FCRL6	7.83587	-1.96674	0.660424	-2.978	0.00290132	0.0150174
ENSG00000079459	FDFT1	1264.6	-0.317577	0.104716	-3.03274	0.00242345	0.0129009
ENSG00000161513	FDXR	223.533	1.45977	0.153713	9.49675	2.16547e-21	2.06439e-19
ENSG00000169018	FEM1B	5409.3	0.596988	0.120036	4.9734	6.57872e-07	9.0903e-06
ENSG00000168496	FEN1	165.819	0.490238	0.155598	3.15067	0.00162897	0.00925543
ENSG00000249715	FER1L5	7.48778	-2.10027	0.692275	-3.03386	0.00241446	0.0128642
ENSG00000182511	FES	451.537	-0.467824	0.117248	-3.99005	6.60604e-05	0.000566939
ENSG00000186188	FFAR4	3.83234	2.29176	0.878133	2.6098	0.00905939	0.0389857
ENSG00000102302	FGD1	693.211	0.382729	0.0855507	4.47371	7.6874e-06	8.42218e-05
ENSG00000127084	FGD3	67.7569	-0.7401	0.235609	-3.14122	0.00168248	0.0095101
ENSG00000139132	FGD4	566.856	-1.17698	0.174109	-6.75999	1.37999e-11	4.02021e-10
ENSG00000154783	FGD5	1362.34	-1.21207	0.114139	-10.6192	2.42533e-26	3.6989e-24
ENSG00000180263	FGD6	1844.67	0.495061	0.135471	3.65436	0.000257819	0.00187879
ENSG00000113578	FGF1	278.809	1.9099	0.154523	12.36	4.30018e-35	1.30792e-32
ENSG00000070193	FGF10	43.1529	-1.80068	0.382472	-4.70801	2.50142e-06	3.07401e-05
ENSG00000161958	FGF11	10.9984	-1.63271	0.5332	-3.06209	0.00219796	0.0118949
ENSG00000114279	FGF12	66.7781	-1.71534	0.292423	-5.86596	4.46544e-09	9.03895e-08
ENSG00000138685	FGF2	1550.04	-0.611132	0.145572	-4.19815	2.6911e-05	0.000256452
ENSG00000118972	FGF23	2.9514	4.89667	1.39368	3.51348	0.000442273	0.00300922
ENSG00000140285	FGF7	1807.01	0.584905	0.136315	4.29083	1.78006e-05	0.00017772
ENSG00000077782	FGFR1	6999.96	0.649458	0.170535	3.80836	0.000139894	0.00110177
ENSG00000068078	FGFR3	64.7465	-1.2037	0.234436	-5.13446	2.82961e-07	4.18968e-06
ENSG00000160867	FGFR4	21.2494	-1.50363	0.437701	-3.43529	0.00059191	0.0038806
ENSG00000127951	FGL2	1446.34	-1.39438	0.268372	-5.1957	2.03952e-07	3.10349e-06
ENSG00000000938	FGR	173.113	-1.78021	0.142037	-12.5334	4.90097e-36	1.62617e-33
ENSG00000142621	FHAD1	40.9952	1.30671	0.36949	3.53654	0.000405411	0.00278962
ENSG00000189283	FHIT	115.517	0.843557	0.252472	3.34119	0.00083421	0.00521616
ENSG00000022267	FHL1	17499	0.385424	0.12851	2.99918	0.00270711	0.0141672
ENSG00000183386	FHL3	1127.95	0.488723	0.116252	4.20401	2.62232e-05	0.000251022
ENSG00000112214	FHL5	438.328	-1.87098	0.178225	-10.4978	8.83728e-26	1.23379e-23
ENSG00000134775	FHOD3	734.298	2.37822	0.222006	10.7124	8.90342e-27	1.43065e-24
ENSG00000130720	FIBCD1	5.29006	3.73845	0.921619	4.0564	4.98353e-05	0.000442405
ENSG00000182263	FIGN	236.607	-1.64232	0.196269	-8.36769	5.87571e-17	3.33331e-15
ENSG00000118407	FILIP1	4950.81	0.850288	0.226742	3.75003	0.000176813	0.00135292
ENSG00000213468	FIRRE	18.4695	-1.14847	0.358052	-3.20755	0.00133872	0.00783212
ENSG00000214253	FIS1	924.096	-0.427368	0.0900311	-4.7469	2.06562e-06	2.58445e-05
ENSG00000179943	FIZ1	321.698	0.34524	0.129033	2.67558	0.00745992	0.0332508
ENSG00000179431	FJX1	196.762	0.448379	0.148581	3.01774	0.00254665	0.0134458
ENSG00000141756	FKBP10	3100.05	0.438784	0.102285	4.28981	1.78826e-05	0.00017847
ENSG00000173486	FKBP2	613.168	-0.255114	0.0891996	-2.86004	0.00423593	0.0207325
ENSG00000079150	FKBP7	712.937	0.555797	0.0841035	6.6085	3.88241e-11	1.07003e-09
ENSG00000105701	FKBP8	2725.74	-0.361899	0.108754	-3.3277	0.000875658	0.00543674
ENSG00000154803	FLCN	1200.45	0.354229	0.118257	2.99541	0.00274074	0.0143167
ENSG00000151702	FLI1	999.095	-0.732143	0.160858	-4.55149	5.32673e-06	6.05287e-05
ENSG00000136068	FLNB	10544.9	0.292294	0.110348	2.64884	0.00807684	0.0355662
ENSG00000132589	FLOT2	985.245	-0.447091	0.117007	-3.82108	0.000132869	0.00105458
ENSG00000126500	FLRT1	203.609	1.28802	0.2719	4.7371	2.16798e-06	2.69405e-05
ENSG00000185070	FLRT2	2731.96	0.780464	0.268005	2.91213	0.00358975	0.0179885
ENSG00000125848	FLRT3	127.834	-1.88618	0.232697	-8.10576	5.24186e-16	2.69465e-14
ENSG00000102755	FLT1	4622.9	-1.44911	0.200793	-7.21696	5.31639e-13	1.86321e-11
ENSG00000122025	FLT3	18.1414	-1.65696	0.423026	-3.91692	8.96861e-05	0.00074203
ENSG00000037280	FLT4	830.143	-0.722125	0.142986	-5.05034	4.41032e-07	6.2844e-06
ENSG00000119686	FLVCR2	74.8121	0.792538	0.247915	3.19681	0.00138957	0.00808521
ENSG00000184922	FMNL1	196	-0.612951	0.215763	-2.84085	0.00449931	0.0217961
ENSG00000267121	FMNL1-DT	13.8748	-0.97784	0.38822	-2.51878	0.0117764	0.0483565
ENSG00000094963	FMO2	226.182	-3.61611	0.265087	-13.6412	2.27743e-42	1.26491e-39
ENSG00000076258	FMO4	89.2889	-0.749904	0.226568	-3.30984	0.000933485	0.00574688
ENSG00000115414	FN1	73851.4	1.35262	0.171489	7.88748	3.08345e-15	1.42975e-13
ENSG00000167363	FN3K	242.941	-0.657861	0.12459	-5.28021	1.29037e-07	2.03756e-06
ENSG00000187239	FNBP1	7690.04	0.715631	0.131912	5.42506	5.79365e-08	9.68097e-07
ENSG00000137942	FNBP1L	1626.96	0.389164	0.0924859	4.20782	2.57841e-05	0.000247281
ENSG00000164694	FNDC1	1794.39	2.05303	0.288692	7.11148	1.14802e-12	3.84412e-11
ENSG00000228594	FNDC10	93.1006	2.21019	0.217277	10.1722	2.63767e-24	3.30343e-22
ENSG00000102531	FNDC3A	4326.75	-0.3984	0.0758224	-5.25439	1.48519e-07	2.31372e-06
ENSG00000115226	FNDC4	108.829	0.531376	0.153537	3.46089	0.000538385	0.00357092
ENSG00000052795	FNIP2	1572.97	-0.644215	0.141284	-4.55971	5.12248e-06	5.84521e-05
ENSG00000086205	FOLH1	40.5383	1.16247	0.335928	3.46049	0.000539199	0.0035754
ENSG00000170345	FOS	10482.8	-2.93818	0.295967	-9.92741	3.16368e-23	3.64094e-21
ENSG00000125740	FOSB	3889.24	-2.91825	0.488327	-5.97602	2.28655e-09	4.81609e-08
ENSG00000175592	FOSL1	58.8676	-1.64958	0.394545	-4.18096	2.90279e-05	0.000273162
ENSG00000075426	FOSL2	16220	-0.85686	0.163999	-5.22479	1.74352e-07	2.67539e-06
ENSG00000054598	FOXC1	316.741	-1.2807	0.134625	-9.51314	1.84986e-21	1.79023e-19
ENSG00000187140	FOXD3	8.46622	-6.48996	1.06453	-6.09654	1.08389e-09	2.39761e-08
ENSG00000103241	FOXF1	212.356	-0.846597	0.248751	-3.40339	0.000665561	0.00428755
ENSG00000137273	FOXF2	19.7427	2.40941	0.446148	5.40048	6.6463e-08	1.09907e-06
ENSG00000186766	FOXI2	9.247	-2.48295	0.67303	-3.68921	0.00022495	0.00166974
ENSG00000129654	FOXJ1	4.03573	-3.74753	1.1201	-3.34571	0.000820718	0.00514313
ENSG00000111206	FOXM1	36.7089	1.42283	0.331402	4.29337	1.7598e-05	0.000175869
ENSG00000170802	FOXN2	759.062	-0.807855	0.140458	-5.75157	8.84188e-09	1.71527e-07
ENSG00000184481	FOXO4	722.785	-0.907178	0.123383	-7.3525	1.94526e-13	7.26601e-12
ENSG00000204060	FOXO6	114.763	1.04818	0.215555	4.86272	1.15782e-06	1.52245e-05
ENSG00000114861	FOXP1	3150.6	-1.02188	0.215661	-4.73835	2.1546e-06	2.68134e-05
ENSG00000128573	FOXP2	1001.69	-3.09363	0.718618	-4.30498	1.67004e-05	0.000168116
ENSG00000137166	FOXP4	3864.48	2.01118	0.134581	14.944	1.70448e-50	1.67491e-47
ENSG00000234753	FOXP4-AS1	9.79562	3.10875	0.772894	4.02221	5.76535e-05	0.000503414
ENSG00000110074	FOXRED1	355.388	0.402933	0.0974186	4.1361	3.53259e-05	0.000324889
ENSG00000100350	FOXRED2	793.337	0.458723	0.112623	4.07309	4.63929e-05	0.000414438
ENSG00000138759	FRAS1	1437.1	1.06874	0.170736	6.25962	3.85906e-10	9.14612e-09
ENSG00000164946	FREM1	3994.61	0.775693	0.156529	4.95559	7.21116e-07	9.89995e-06
ENSG00000150893	FREM2	96.5184	-1.25944	0.391617	-3.21601	0.00129985	0.00764678
ENSG00000111816	FRK	401.794	-0.700023	0.202921	-3.44973	0.000561141	0.00370488
ENSG00000172159	FRMD3	366.484	-0.887114	0.161345	-5.49823	3.83615e-08	6.62134e-07
ENSG00000171877	FRMD5	9.10278	1.61099	0.50542	3.18744	0.00143539	0.00831038
ENSG00000139926	FRMD6	8232.45	0.561616	0.199743	2.81169	0.00492816	0.0235081
ENSG00000273888	FRMD6-AS1	49.3011	0.814862	0.233345	3.49209	0.000479252	0.00322986
ENSG00000070601	FRMPD1	3.7186	2.96157	1.0925	2.71083	0.00671157	0.0304518
ENSG00000260230	FRRS1L	437.166	0.700021	0.234265	2.98816	0.00280667	0.0146193
ENSG00000237637	FRY-AS1	3.94278	2.0155	0.78208	2.5771	0.00996335	0.0421446
ENSG00000162998	FRZB	835.398	-0.941038	0.162848	-5.77861	7.53205e-09	1.47461e-07
ENSG00000075618	FSCN1	1092.13	0.512206	0.185551	2.76046	0.00577196	0.0267977
ENSG00000186765	FSCN2	56.6605	0.726403	0.263364	2.75817	0.00581258	0.026952
ENSG00000105255	FSD1	40.0048	3.00152	0.486438	6.1704	6.81156e-10	1.55661e-08
ENSG00000106701	FSD1L	232.207	0.652801	0.143532	4.54812	5.41268e-06	6.14343e-05
ENSG00000150667	FSIP1	30.5525	-0.714101	0.283014	-2.5232	0.0116292	0.0478292
ENSG00000140718	FTO	2705.96	-0.249272	0.0856869	-2.90911	0.0036246	0.0181472
ENSG00000179163	FUCA1	574.88	-0.418961	0.121496	-3.44835	0.000564018	0.00372162
ENSG00000001036	FUCA2	636.517	-0.338892	0.109959	-3.08199	0.00205622	0.0112686
ENSG00000165775	FUNDC2	723.02	-0.329839	0.0965674	-3.41563	0.000636343	0.00412847
ENSG00000140564	FURIN	1359	-0.616227	0.113469	-5.4308	5.61034e-08	9.40542e-07
ENSG00000174951	FUT1	78.6956	-1.3174	0.195912	-6.72447	1.76229e-11	5.04197e-10
ENSG00000196371	FUT4	491.836	-0.666086	0.117392	-5.67402	1.39487e-08	2.5956e-07
ENSG00000010361	FUZ	218.127	-0.454758	0.134004	-3.39362	0.000689745	0.00442549
ENSG00000266964	FXYD1	223.159	-0.661756	0.192493	-3.43782	0.000586423	0.00384945
ENSG00000137731	FXYD2	136.254	1.12918	0.209198	5.39764	6.75246e-08	1.1159e-06
ENSG00000089327	FXYD5	529.256	-0.559091	0.162388	-3.44293	0.000575456	0.00379024
ENSG00000221946	FXYD7	17.2959	1.84352	0.579709	3.18008	0.00147234	0.00848944
ENSG00000082074	FYB1	336.362	0.420253	0.146743	2.86388	0.00418491	0.020514
ENSG00000187889	FYB2	10.2811	-4.30584	1.08294	-3.97607	7.00629e-05	0.000597476
ENSG00000010810	FYN	3049.55	0.679654	0.146631	4.63514	3.56696e-06	4.22104e-05
ENSG00000157240	FZD1	2436.02	1.52383	0.197595	7.71186	1.23996e-14	5.36943e-13
ENSG00000111432	FZD10	105.255	0.923634	0.2224	4.15303	3.28099e-05	0.000305154
ENSG00000250208	FZD10-AS1	361.534	1.04414	0.158857	6.57287	4.93539e-11	1.33433e-09
ENSG00000180340	FZD2	251.807	1.20716	0.241646	4.99557	5.86636e-07	8.17228e-06
ENSG00000104290	FZD3	1465.24	1.36717	0.273182	5.0046	5.59794e-07	7.83252e-06
ENSG00000174804	FZD4	2056.73	-0.879028	0.198352	-4.43167	9.35075e-06	0.000100464
ENSG00000163251	FZD5	1141.51	2.52478	0.306392	8.24034	1.71717e-16	9.23619e-15
ENSG00000164930	FZD6	562.215	-0.804253	0.129496	-6.21064	5.27681e-10	1.2245e-08
ENSG00000155760	FZD7	2159.97	0.64237	0.128887	4.98398	6.22886e-07	8.64428e-06
ENSG00000123689	G0S2	43.881	-1.49498	0.366893	-4.07469	4.60753e-05	0.000412033
ENSG00000109458	GAB1	3509.03	-0.539227	0.202499	-2.66286	0.00774789	0.0343069
ENSG00000160219	GAB3	142.361	-0.89285	0.168757	-5.29074	1.21824e-07	1.93081e-06
ENSG00000170296	GABARAP	588.292	-0.308631	0.119612	-2.58025	0.00987275	0.0418306
ENSG00000139112	GABARAPL1	1631.72	-0.928754	0.139702	-6.64812	2.96863e-11	8.28024e-10
ENSG00000034713	GABARAPL2	1246.9	-0.324488	0.115882	-2.80015	0.00510789	0.0242073
ENSG00000244879	GABPB1-AS1	834.78	0.688487	0.184924	3.72308	0.000196804	0.00148674
ENSG00000143458	GABPB2	1143.67	-0.674994	0.0907537	-7.43765	1.02495e-13	3.97365e-12
ENSG00000151834	GABRA2	113.41	4.36354	0.744897	5.85791	4.68719e-09	9.4517e-08
ENSG00000109158	GABRA4	20.9983	3.1014	0.754737	4.10925	3.96946e-05	0.000360013
ENSG00000163288	GABRB1	40.4874	2.79826	1.1127	2.51483	0.0119091	0.0488387
ENSG00000145864	GABRB2	36.614	1.30789	0.457104	2.86126	0.00421966	0.0206569
ENSG00000166206	GABRB3	224.594	1.21621	0.311626	3.90277	9.50981e-05	0.000782248
ENSG00000187730	GABRD	33.6318	1.79975	0.337141	5.33827	9.38372e-08	1.50973e-06
ENSG00000182256	GABRG3	10.7517	3.82148	0.79344	4.81634	1.46216e-06	1.88289e-05
ENSG00000094755	GABRP	43.068	-4.86383	0.695667	-6.99161	2.71756e-12	8.70061e-11
ENSG00000268089	GABRQ	208.063	1.57369	0.427379	3.68219	0.000231238	0.00170813
ENSG00000146276	GABRR1	19.4719	5.38267	0.736309	7.31034	2.66468e-13	9.75356e-12
ENSG00000265962	GACAT2	2.6005	3.38317	1.17995	2.86721	0.00414107	0.0203462
ENSG00000099860	GADD45B	1425.42	-1.76498	0.222171	-7.94426	1.95357e-15	9.29456e-14
ENSG00000130222	GADD45G	623.808	-0.90034	0.257503	-3.49642	0.000471545	0.00318128
ENSG00000069482	GAL	2.11727	3.48369	1.30957	2.66018	0.00780999	0.0345699
ENSG00000175229	GAL3ST3	156.073	1.16633	0.2671	4.36665	1.26167e-05	0.000131408
ENSG00000197093	GAL3ST4	392.093	0.988629	0.126179	7.83511	4.68423e-15	2.12571e-13
ENSG00000054983	GALC	561.077	-0.372408	0.117434	-3.1712	0.0015181	0.00871004
ENSG00000178234	GALNT11	1122	-0.442947	0.0835331	-5.30265	1.14136e-07	1.81686e-06
ENSG00000144278	GALNT13	409.757	2.5165	0.262848	9.574	1.02852e-21	1.01851e-19
ENSG00000158089	GALNT14	18.1687	1.49508	0.397819	3.75819	0.000171146	0.00131251
ENSG00000131386	GALNT15	218.03	-1.90236	0.361404	-5.26382	1.41096e-07	2.20886e-06
ENSG00000185274	GALNT17	1494.51	1.36438	0.22864	5.96737	2.41111e-09	5.05759e-08
ENSG00000143641	GALNT2	1800.96	-0.421503	0.116832	-3.60776	0.000308847	0.00219859
ENSG00000136542	GALNT5	17.1659	1.78171	0.472878	3.76781	0.000164688	0.00127041
ENSG00000109586	GALNT7	827.589	-0.49585	0.133004	-3.72808	0.000192944	0.00146017
ENSG00000130035	GALNT8	43.8011	1.05755	0.311663	3.39324	0.000690718	0.00442951
ENSG00000182870	GALNT9	28.5673	1.87212	0.521698	3.58852	0.000332566	0.00234455
ENSG00000213930	GALT	287.552	-0.361256	0.107771	-3.35208	0.000802077	0.00503867
ENSG00000130005	GAMT	136.935	0.795509	0.19851	4.0074	6.13899e-05	0.000532016
ENSG00000172020	GAP43	16.6074	2.76636	0.486418	5.68721	1.29134e-08	2.41525e-07
ENSG00000136895	GARNL3	1519.6	1.27367	0.267391	4.76333	1.9042e-06	2.3954e-05
ENSG00000166398	GARRE1	2012.87	-0.372881	0.0836114	-4.45969	8.208e-06	8.92366e-05
ENSG00000106105	GARS1	1499.62	0.360366	0.0840123	4.28944	1.79126e-05	0.00017863
ENSG00000226237	GAS1RR	121.319	-0.701048	0.248202	-2.8245	0.00473538	0.0227243
ENSG00000139354	GAS2L3	70.4866	0.676847	0.20747	3.26239	0.00110477	0.00663358
ENSG00000233695	GAS6-AS1	215.808	2.1962	0.23426	9.37507	6.91313e-21	6.17565e-19
ENSG00000164125	GASK1B	9426	0.764916	0.174056	4.39465	1.10949e-05	0.000117037
ENSG00000179348	GATA2	952.844	-3.35945	0.301534	-11.1412	7.90376e-29	1.51829e-26
ENSG00000244300	GATA2-AS1	198.352	-3.44719	0.333496	-10.3365	4.81739e-25	6.44396e-23
ENSG00000107485	GATA3	11.9161	-1.7369	0.580736	-2.99086	0.00278192	0.0145111
ENSG00000136574	GATA4	32.5035	-4.22944	1.33635	-3.16493	0.0015512	0.00887012
ENSG00000130700	GATA5	181.188	1.0514	0.406267	2.58796	0.00965467	0.0410301
ENSG00000141448	GATA6	2340.97	0.81991	0.194232	4.22128	2.42917e-05	0.000234554
ENSG00000266010	GATA6-AS1	94.4849	1.1978	0.313515	3.82053	0.000133164	0.00105593
ENSG00000177628	GBA	403.561	-0.499719	0.156145	-3.20035	0.00137262	0.00800019
ENSG00000114480	GBE1	1060.67	-0.462602	0.147679	-3.13247	0.00173341	0.00975887
ENSG00000117228	GBP1	1560.14	-0.574257	0.0880926	-6.51879	7.08775e-11	1.88043e-09
ENSG00000225492	GBP1P1	26.5437	-1.82745	0.404879	-4.51356	6.37485e-06	7.13721e-05
ENSG00000162645	GBP2	2049.21	-1.07479	0.215664	-4.98364	6.23987e-07	8.65485e-06
ENSG00000117226	GBP3	468.192	-0.610454	0.142605	-4.28074	1.86269e-05	0.000185103
ENSG00000162654	GBP4	830.518	-1.18267	0.196029	-6.03316	1.60787e-09	3.46662e-08
ENSG00000154451	GBP5	55.0347	-0.730399	0.270397	-2.70121	0.00690876	0.0311583
ENSG00000183347	GBP6	11.1787	2.29873	0.549531	4.18306	2.87606e-05	0.000271246
ENSG00000135968	GCC2	2221.68	-0.400617	0.091672	-4.37011	1.24186e-05	0.000129503
ENSG00000214184	GCC2-AS1	12.4428	1.41211	0.491638	2.87225	0.00407555	0.0200819
ENSG00000131979	GCH1	64.7711	-1.24583	0.225984	-5.51292	3.52923e-08	6.16324e-07
ENSG00000001084	GCLC	791.491	-0.633905	0.129785	-4.88427	1.03813e-06	1.3764e-05
ENSG00000089154	GCN1	4159.6	0.243617	0.0700417	3.47817	0.000504848	0.00337388
ENSG00000187210	GCNT1	259.788	-0.987296	0.227048	-4.3484	1.37132e-05	0.000141273
ENSG00000111846	GCNT2	123.846	-1.31662	0.205244	-6.41493	1.40885e-10	3.56737e-09
ENSG00000176928	GCNT4	163.889	-0.898943	0.16916	-5.31416	1.07148e-07	1.70989e-06
ENSG00000169224	GCSAML	21.3982	-3.11681	0.561339	-5.55245	2.81699e-08	4.97384e-07
ENSG00000119125	GDA	14.0277	-3.45376	0.900219	-3.83658	0.00012476	0.000996092
ENSG00000196505	GDAP2	1436.37	-0.296056	0.0925587	-3.19858	0.00138107	0.00803939
ENSG00000266524	GDF10	79.5634	-1.51135	0.30928	-4.88668	1.02553e-06	1.3611e-05
ENSG00000135414	GDF11	773.16	0.694701	0.189312	3.66961	0.000242923	0.00178449
ENSG00000125965	GDF5	22.51	1.60649	0.56264	2.85527	0.00430003	0.0209819
ENSG00000156466	GDF6	273.012	1.70211	0.364187	4.67373	2.95782e-06	3.56964e-05
ENSG00000143869	GDF7	318.985	-0.81064	0.307073	-2.63989	0.00829322	0.0363063
ENSG00000158555	GDPD5	555.404	-0.81836	0.194274	-4.21239	2.52679e-05	0.000242878
ENSG00000164949	GEM	4240.57	-0.687919	0.217371	-3.16471	0.00155236	0.00887473
ENSG00000178295	GEN1	180.064	0.441755	0.153398	2.87979	0.00397935	0.0196651
ENSG00000162676	GFI1	17.1727	-1.34182	0.470675	-2.85084	0.0043604	0.0212077
ENSG00000165702	GFI1B	4.08157	-5.16814	1.28285	-4.02865	5.60982e-05	0.000491009
ENSG00000145990	GFOD1	490.137	-1.25905	0.173816	-7.24356	4.37059e-13	1.55305e-11
ENSG00000141098	GFOD2	629.696	-0.35552	0.116613	-3.04872	0.00229821	0.0123407
ENSG00000131459	GFPT2	535.579	-0.412391	0.142203	-2.9	0.00373157	0.0185916
ENSG00000151892	GFRA1	497.786	-1.0542	0.336936	-3.12879	0.00175527	0.00985831
ENSG00000146013	GFRA3	10.7857	-3.58045	0.634574	-5.64228	1.67814e-08	3.10012e-07
ENSG00000137563	GGH	72.3081	0.878247	0.215843	4.06892	4.72314e-05	0.000421045
ENSG00000099998	GGT5	513.998	-1.20058	0.177281	-6.77218	1.26856e-11	3.72535e-10
ENSG00000167925	GHDC	369.554	-0.489727	0.12768	-3.83557	0.000125271	0.000999547
ENSG00000165678	GHITM	2310.47	-0.256349	0.0845925	-3.03039	0.00244235	0.012981
ENSG00000213203	GIMAP1	302.076	-1.52612	0.233676	-6.53091	6.53725e-11	1.74161e-09
ENSG00000106560	GIMAP2	113.008	-0.979646	0.2306	-4.24825	2.15446e-05	0.000210817
ENSG00000133574	GIMAP4	685.432	-1.13842	0.20748	-5.48686	4.0913e-08	7.0295e-07
ENSG00000196329	GIMAP5	703.934	-1.60798	0.20116	-7.99354	1.31114e-15	6.39283e-14
ENSG00000133561	GIMAP6	662.78	-1.31174	0.204569	-6.41219	1.43441e-10	3.62489e-09
ENSG00000179144	GIMAP7	326.78	-1.41403	0.1941	-7.28507	3.21506e-13	1.16183e-11
ENSG00000171115	GIMAP8	964.04	-1.48013	0.159136	-9.30108	1.39023e-20	1.18003e-18
ENSG00000055211	GINM1	1537.86	-0.299243	0.110223	-2.71488	0.00662995	0.0301457
ENSG00000101003	GINS1	62.684	1.05661	0.248461	4.25263	2.11275e-05	0.000207052
ENSG00000131153	GINS2	41.0523	1.31125	0.253326	5.17615	2.26515e-07	3.40626e-06
ENSG00000147536	GINS4	101.949	1.51963	0.224789	6.76024	1.3776e-11	4.01783e-10
ENSG00000137960	GIPC2	128.471	-1.46009	0.21461	-6.80346	1.02136e-11	3.04844e-10
ENSG00000179855	GIPC3	352.208	1.00155	0.241245	4.1516	3.30154e-05	0.000306954
ENSG00000108262	GIT1	938.188	-0.34465	0.0912059	-3.77881	0.000157578	0.00122258
ENSG00000121743	GJA3	67.0641	1.85405	0.518767	3.57396	0.000351619	0.0024633
ENSG00000187513	GJA4	456.666	-1.06829	0.193934	-5.50856	3.61782e-08	6.28359e-07
ENSG00000165474	GJB2	102.117	2.38587	0.538195	4.43309	9.28942e-06	9.99307e-05
ENSG00000121742	GJB6	7.08778	2.98384	1.00991	2.95457	0.00313109	0.0160121
ENSG00000182963	GJC1	10437.7	1.21557	0.145074	8.37895	5.3403e-17	3.03874e-15
ENSG00000198835	GJC2	173.694	-0.493918	0.158342	-3.11931	0.00181276	0.0101255
ENSG00000183153	GJD3	7.22284	-2.76519	0.787952	-3.50934	0.000449224	0.0030484
ENSG00000165113	GKAP1	275.432	-0.573064	0.159056	-3.60292	0.000314663	0.00223501
ENSG00000163521	GLB1L	177.037	-0.721821	0.195351	-3.69499	0.000219892	0.00163791
ENSG00000166105	GLB1L3	298.12	1.5581	0.580243	2.68525	0.00724766	0.0324348
ENSG00000186417	GLDN	80.5773	1.32242	0.320848	4.12166	3.76151e-05	0.000342612
ENSG00000074047	GLI2	700.861	0.599604	0.196615	3.04963	0.00229121	0.0123083
ENSG00000106571	GLI3	3302.78	-0.815295	0.0901236	-9.04642	1.47738e-19	1.12674e-17
ENSG00000122694	GLIPR2	1738.13	0.370135	0.142033	2.60598	0.00916122	0.0393378
ENSG00000174332	GLIS1	99.0424	3.19718	0.323305	9.88905	4.64393e-23	5.20385e-21
ENSG00000107249	GLIS3	662.823	-0.777134	0.204613	-3.79807	0.000145829	0.00114288
ENSG00000065325	GLP2R	47.4721	-2.80411	0.713104	-3.93225	8.41541e-05	0.000701485
ENSG00000188828	GLRA4	112.434	2.34266	0.304089	7.70386	1.32014e-14	5.69735e-13
ENSG00000109738	GLRB	124.419	0.904173	0.280142	3.22756	0.00124853	0.00738566
ENSG00000115419	GLS	2519.99	-0.436015	0.137657	-3.1674	0.00153808	0.00880296
ENSG00000120820	GLT8D2	492.533	-1.02534	0.13892	-7.38082	1.5732e-13	5.91953e-12
ENSG00000139433	GLTP	534.249	-0.337308	0.105309	-3.20305	0.0013598	0.00793549
ENSG00000148672	GLUD1	2374.48	-0.290214	0.0800531	-3.62527	0.000288656	0.00207451
ENSG00000135821	GLUL	8730.43	-1.26407	0.0981099	-12.8843	5.51974e-38	2.13672e-35
ENSG00000242797	GLYCTK-AS1	5.79786	3.91715	0.981509	3.99095	6.58101e-05	0.000565171
ENSG00000130755	GMFG	104.772	-0.723399	0.228923	-3.16001	0.00157764	0.00900717
ENSG00000205835	GMNC	34.1619	1.68076	0.524245	3.20605	0.00134571	0.00786286
ENSG00000144591	GMPPA	507.964	0.54897	0.11972	4.58543	4.53058e-06	5.25189e-05
ENSG00000173540	GMPPB	397.732	0.407045	0.11268	3.6124	0.000303372	0.00216625
ENSG00000137198	GMPR	158.204	-1.42857	0.184775	-7.7314	1.06369e-14	4.63757e-13
ENSG00000127955	GNAI1	830.235	-0.951001	0.110172	-8.63199	6.02933e-18	3.85109e-16
ENSG00000114353	GNAI2	4904.75	-0.352318	0.113903	-3.09314	0.00198051	0.0109311
ENSG00000065135	GNAI3	2374.81	0.283355	0.0791757	3.57881	0.00034516	0.002424
ENSG00000087258	GNAO1	915.65	0.990678	0.163768	6.04928	1.45492e-09	3.15549e-08
ENSG00000156052	GNAQ	4098.95	-0.345852	0.0914657	-3.78122	0.000156061	0.00121155
ENSG00000111664	GNB3	202.06	1.07578	0.238598	4.50875	6.52102e-06	7.27536e-05
ENSG00000114450	GNB4	931.05	-0.292922	0.116176	-2.52136	0.0116902	0.0480516
ENSG00000159921	GNE	961.456	-0.466259	0.0946888	-4.92411	8.47439e-07	1.14194e-05
ENSG00000127920	GNG11	1097.48	-1.35679	0.158146	-8.57938	9.53865e-18	5.95851e-16
ENSG00000172380	GNG12	5555.05	-0.37739	0.103607	-3.64252	0.000269983	0.00195422
ENSG00000186469	GNG2	687.469	0.752182	0.14882	5.0543	4.31963e-07	6.16204e-06
ENSG00000176533	GNG7	628.66	0.76891	0.123205	6.2409	4.35054e-10	1.02256e-08
ENSG00000167414	GNG8	7.2049	1.52557	0.596127	2.55913	0.0104935	0.0439541
ENSG00000167083	GNGT2	16.5008	-1.04781	0.388452	-2.69741	0.00698816	0.0314332
ENSG00000204590	GNL1	1674.73	-0.260389	0.0663767	-3.9229	8.74889e-05	0.000725864
ENSG00000163938	GNL3	968.088	0.258814	0.0938636	2.75734	0.00582737	0.027001
ENSG00000115523	GNLY	79.3106	-2.9977	0.488591	-6.1354	8.49478e-10	1.91219e-08
ENSG00000090581	GNPTG	636.245	-0.322162	0.101262	-3.18147	0.00146532	0.00845852
ENSG00000135677	GNS	6580.27	-0.446323	0.125336	-3.561	0.000369448	0.00257475
ENSG00000238105	GOLGA2P5	62.053	-0.680879	0.261997	-2.59881	0.00935489	0.039988
ENSG00000090615	GOLGA3	5706.71	0.433523	0.0843053	5.14229	2.71403e-07	4.0291e-06
ENSG00000144674	GOLGA4	4920.57	-0.293076	0.0855601	-3.42538	0.00061393	0.00400646
ENSG00000197978	GOLGA6L9	52.58	0.60953	0.238278	2.55806	0.0105258	0.0440571
ENSG00000147533	GOLGA7	1255.76	0.287412	0.112041	2.56525	0.0103101	0.0433387
ENSG00000135052	GOLM1	1795.88	0.946725	0.15904	5.95275	2.63682e-09	5.51293e-08
ENSG00000120370	GORAB	235.122	0.484642	0.16398	2.9555	0.00312159	0.0159667
ENSG00000115806	GORASP2	2029.69	0.248764	0.0769806	3.23151	0.00123137	0.00729601
ENSG00000108433	GOSR2	707.687	0.275903	0.0903899	3.05237	0.00227046	0.0122148
ENSG00000197858	GPAA1	1017.7	-0.281823	0.0917915	-3.07025	0.00213879	0.0116487
ENSG00000119927	GPAM	645.213	0.273218	0.0915115	2.98561	0.00283012	0.0147115
ENSG00000089916	GPATCH2L	3219.59	0.328757	0.0910921	3.60906	0.000307308	0.00219064
ENSG00000063660	GPC1	1586.47	0.460827	0.127474	3.61508	0.000300252	0.00214758
[truncated: 4,181 more rows]
