# Supplementary material for: MED12 mutation activates the tryptophan/kynurenine/AHR pathway to promote growth of uterine leiomyomas
Source: JCI Insight. 2023 Sep 22;8(18):e171305. doi: 10.1172/jci.insight.171305 (PMC10561729; doi:10.1172/jci.insight.171305)
Supplement: Supplemental table 3 [file jciinsight-8-171305-s096.xlsx]

## Sheet: Sheet1
	gene_symbol	baseMean	log2FoldChange	lfcSE	stat	pvalue	padj
ENSG00000185559	DLK1	101.892	6.53733	1.26477	5.1688	2.35602e-07	1.37016e-05
ENSG00000144227	NXPH2	20.1964	6.37055	1.29786	4.90851	9.17722e-07	4.33719e-05
ENSG00000261036		13.0512	5.5315	1.38418	3.99623	6.43586e-05	0.00164271
ENSG00000164122	ASB5	79.5607	5.39812	0.87784	6.14932	7.78162e-10	9.33026e-08
ENSG00000167654	ATCAY	66.0075	5.12924	0.934024	5.49155	3.98414e-08	2.84515e-06
ENSG00000225953	SATB2-AS1	17.0014	4.88059	1.14312	4.26954	1.95876e-05	0.000612674
ENSG00000129455	KLK8	9.53294	4.50507	1.46315	3.07901	0.00207686	0.0273498
ENSG00000277586	NEFL	260.645	4.16509	0.563408	7.39268	1.43902e-13	4.23507e-11
ENSG00000196660	SLC30A10	11.1661	4.13382	1.16406	3.55122	0.000383452	0.00697394
ENSG00000106236	NPTX2	303.729	4.0612	0.415186	9.78164	1.35006e-22	1.54257e-19
ENSG00000240893	LINC02042	22.2163	3.90398	1.33806	2.91765	0.00352685	0.0413431
ENSG00000130540	SULT4A1	19.8691	3.89955	0.939703	4.14977	3.32814e-05	0.00096199
ENSG00000078725	BRINP1	179.476	3.84207	0.525279	7.31434	2.58646e-13	7.1083e-11
ENSG00000078328	RBFOX1	14.3391	3.79128	1.03416	3.66604	0.000246338	0.00488751
ENSG00000112319	EYA4	806.242	3.76745	0.830756	4.53497	5.76121e-06	0.000211236
ENSG00000116745	RPE65	68.5125	3.62087	0.663588	5.4565	4.85623e-08	3.40532e-06
ENSG00000168779	SHOX2	57.3905	3.61268	0.734268	4.92011	8.64947e-07	4.12794e-05
ENSG00000159251	ACTC1	1252.58	3.55056	1.0221	3.4738	0.000513148	0.00892336
ENSG00000106031	HOXA13	1600.03	3.52553	0.233585	15.0932	1.79585e-51	3.48826e-47
ENSG00000246228	CASC8	10.5188	3.47589	0.90107	3.85751	0.000114547	0.00260229
ENSG00000279099		18.0934	3.46639	0.937448	3.69768	0.000217575	0.0044346
ENSG00000104722	NEFM	1177.75	3.43614	0.705153	4.8729	1.09972e-06	5.08593e-05
ENSG00000128564	VGF	47.5137	3.43154	0.912392	3.76104	0.00016921	0.00359992
ENSG00000054803	CBLN4	82.8925	3.42435	0.75798	4.51774	6.25046e-06	0.000227357
ENSG00000162951	LRRTM1	214.835	3.41434	0.623867	5.47286	4.42823e-08	3.12778e-06
ENSG00000072315	TRPC5	14.7409	3.38006	0.916558	3.68778	0.000226221	0.00457245
ENSG00000121075	TBX4	10.7833	3.34706	0.935438	3.57807	0.000346144	0.00640944
ENSG00000231106	LINC01436	13.1153	3.27495	0.950593	3.44517	0.000570704	0.0097107
ENSG00000256837	CACNA1C-IT1	36.6483	3.26441	0.663151	4.92258	8.54114e-07	4.09637e-05
ENSG00000157119	KLHL40	22.9286	3.2385	0.929952	3.48244	0.000496872	0.00871051
ENSG00000033122	LRRC7	345.152	3.23647	0.501094	6.4588	1.05537e-10	1.66662e-08
ENSG00000244694	PTCHD4	275.664	3.22281	0.244667	13.1722	1.26786e-39	1.23135e-35
ENSG00000114487	MORC1	19.0913	3.19486	1.10049	2.90313	0.00369455	0.0426399
ENSG00000132975	GPR12	22.3961	3.15042	1.00907	3.1221	0.00179566	0.0242551
ENSG00000119042	SATB2	1548.38	3.1379	0.338952	9.25766	2.08952e-20	1.76465e-17
ENSG00000267750	RUNDC3A-AS1	11.9709	3.12988	0.779942	4.01296	5.99615e-05	0.00156125
ENSG00000149295	DRD2	462.573	3.12085	0.29575	10.5523	4.9545e-26	8.74874e-23
ENSG00000125965	GDF5	67.1192	3.11134	0.613238	5.07362	3.90321e-07	2.08606e-05
ENSG00000147889	CDKN2A	45.2813	3.08025	0.510788	6.03039	1.63568e-09	1.77495e-07
ENSG00000010282	HHATL	36.0272	3.07005	0.833994	3.68114	0.00023219	0.00465434
ENSG00000103888	CEMIP	762.927	3.05419	0.878418	3.47692	0.000507211	0.00883594
ENSG00000127252	PLAAT1	54.2909	3.01369	0.420423	7.16824	7.59685e-13	1.84452e-10
ENSG00000137273	FOXF2	35.942	2.99787	0.979722	3.05991	0.002214	0.0288713
ENSG00000165061	ZMAT4	16.9466	2.99489	0.907439	3.30037	0.000965566	0.0149204
ENSG00000153404	PLEKHG4B	118.658	2.91972	0.462902	6.30744	2.83697e-10	3.79924e-08
ENSG00000243766	HOTTIP	14.8391	2.91029	0.663189	4.38832	1.14231e-05	0.000389268
ENSG00000253508		62.0278	2.90873	0.404549	7.19006	6.47619e-13	1.59232e-10
ENSG00000077279	DCX	528.881	2.89475	0.87855	3.29492	0.000984497	0.0151889
ENSG00000162643	DNAI3	57.0138	2.892	0.462704	6.25022	4.09876e-10	5.23778e-08
ENSG00000125462	MIR9-1HG	22.1921	2.88142	0.654541	4.4022	1.07161e-05	0.00036646
ENSG00000176912	TYMSOS	10.1112	2.87107	0.833483	3.44466	0.000571772	0.00971663
ENSG00000019505	SYT13	104.049	2.845	0.592425	4.8023	1.56854e-06	6.7555e-05
ENSG00000171094	ALK	94.8877	2.83907	0.476546	5.95759	2.55989e-09	2.64486e-07
ENSG00000215452	ZNF663P	55.972	2.79544	0.60255	4.63934	3.49521e-06	0.00013799
ENSG00000165905	LARGE2	13.2681	2.78404	0.894582	3.11211	0.00185755	0.0248663
ENSG00000203593		33.2094	2.77173	0.575145	4.81918	1.44148e-06	6.29196e-05
ENSG00000172179	PRL	234.811	2.74421	0.48054	5.71067	1.12534e-08	9.58708e-07
ENSG00000151834	GABRA2	59.4994	2.72986	0.434304	6.28559	3.26612e-10	4.28656e-08
ENSG00000130513	GDF15	79.5552	2.70489	0.38397	7.04455	1.86067e-12	4.15421e-10
ENSG00000176769	TCERG1L	10.4052	2.70153	0.831028	3.25082	0.00115071	0.0174076
ENSG00000169436	COL22A1	573.454	2.68634	0.320757	8.375	5.52245e-17	3.15494e-14
ENSG00000265477		15.4189	2.67537	0.925933	2.88937	0.00386011	0.0439758
ENSG00000165023	DIRAS2	93.193	2.65763	0.533823	4.97847	6.40882e-07	3.19192e-05
ENSG00000092607	TBX15	51.0137	2.65643	0.537964	4.93793	7.8955e-07	3.83406e-05
ENSG00000136542	GALNT5	50.7398	2.63156	0.757847	3.47242	0.000515785	0.00894876
ENSG00000182379	NXPH4	25.9868	2.61918	0.744621	3.51746	0.000435698	0.0077785
ENSG00000176406	RIMS2	197.358	2.6111	0.48673	5.36458	8.1139e-08	5.39741e-06
ENSG00000175426	PCSK1	30.0772	2.59304	0.827116	3.13504	0.00171833	0.0234883
ENSG00000272851		17.2703	2.58557	0.654023	3.95334	7.7069e-05	0.00188538
ENSG00000272163		94.6169	2.57393	0.405897	6.34133	2.27786e-10	3.13795e-08
ENSG00000279353		153.941	2.56402	0.486741	5.26772	1.38131e-07	8.71125e-06
ENSG00000100344	PNPLA3	10.8341	2.56066	0.871196	2.93925	0.00329013	0.0390043
ENSG00000091482	SMPX	15.8887	2.55413	0.764324	3.34168	0.00083272	0.0132363
ENSG00000248485	PCP4L1	259.8	2.55191	0.38785	6.57962	4.71649e-11	8.10736e-09
ENSG00000181072	CHRM2	291.441	2.54909	0.230648	11.0519	2.14673e-28	4.63312e-25
ENSG00000103740	ACSBG1	12.658	2.54063	0.711626	3.57018	0.000356733	0.00658055
ENSG00000104313	EYA1	23.8049	2.53977	0.622698	4.07865	4.52974e-05	0.00124583
ENSG00000141682	PMAIP1	66.9276	2.51862	0.480271	5.24418	1.5698e-07	9.71079e-06
ENSG00000115884	SDC1	187.54	2.50725	0.305542	8.20591	2.28856e-16	1.16981e-13
ENSG00000119973	PRLHR	630.302	2.47202	0.301127	8.20924	2.22599e-16	1.16858e-13
ENSG00000206120	EGFEM1P	14.4945	2.45722	0.751581	3.2694	0.00107774	0.0163931
ENSG00000120332	TNN	21.202	2.45221	0.599352	4.09144	4.28706e-05	0.00119643
ENSG00000135447	PPP1R1A	93.6978	2.44243	0.380038	6.42679	1.30323e-10	1.97765e-08
ENSG00000084628	NKAIN1	16.4293	2.43877	0.682085	3.57546	0.00034961	0.00646745
ENSG00000258679		18.7838	2.4267	0.596395	4.06894	4.72274e-05	0.0012866
ENSG00000181652	ATG9B	46.2109	2.4234	0.69094	3.50739	0.000452523	0.00803455
ENSG00000198216	CACNA1E	92.5589	2.34417	0.684762	3.42334	0.000618565	0.0103667
ENSG00000268658	LINC00664	74.8017	2.34229	0.480227	4.87747	1.07458e-06	5.00542e-05
ENSG00000228526	MIR34AHG	19.0066	2.33305	0.688071	3.3907	0.000697134	0.0114464
ENSG00000233695	GAS6-AS1	388.255	2.32559	0.334017	6.96249	3.343e-12	7.13565e-10
ENSG00000150394	CDH8	91.8339	2.30217	0.715741	3.21649	0.00129771	0.019096
ENSG00000129159	KCNC1	72.4621	2.28857	0.474083	4.82738	1.38344e-06	6.12118e-05
ENSG00000131080	EDA2R	480.568	2.28356	0.235074	9.7142	2.62305e-22	2.68158e-19
ENSG00000120907	ADRA1A	461.507	2.27906	0.185906	12.2592	1.49949e-34	9.70868e-31
ENSG00000126562	WNK4	18.605	2.2665	0.626235	3.61925	0.000295461	0.00565422
ENSG00000163251	FZD5	1101.58	2.25792	0.220959	10.2187	1.63477e-24	2.44259e-21
ENSG00000126010	GRPR	57.4111	2.24515	0.706457	3.17804	0.00148276	0.0210843
ENSG00000156687	UNC5D	762.22	2.24218	0.379783	5.90384	3.55137e-09	3.46642e-07
ENSG00000203772	SPRN	34.2067	2.2364	0.51598	4.33428	1.46239e-05	0.000477402
ENSG00000124343	XG	65.1983	2.22337	0.457343	4.8615	1.16501e-06	5.34967e-05
ENSG00000227487	NCAM1-AS1	15.9897	2.22262	0.718174	3.09482	0.00196933	0.0260929
ENSG00000137285	TUBB2B	98.6511	2.20604	0.519704	4.24479	2.18796e-05	0.000673518
ENSG00000143858	SYT2	61.6552	2.19126	0.746669	2.93471	0.00333855	0.0394319
ENSG00000179256	SMCO3	42.4331	2.18653	0.67322	3.24787	0.00116273	0.0175349
ENSG00000124762	CDKN1A	2026.14	2.18573	0.307347	7.11159	1.1471e-12	2.59084e-10
ENSG00000109956	B3GAT1	34.8427	2.17801	0.577037	3.77447	0.000160345	0.00344535
ENSG00000135333	EPHA7	147.814	2.17316	0.437703	4.96491	6.87316e-07	3.38843e-05
ENSG00000154645	CHODL	48.1443	2.16152	0.476609	4.5352	5.75476e-06	0.000211236
ENSG00000165899	OTOGL	85.3557	2.15944	0.474219	4.55367	5.27191e-06	0.000196548
ENSG00000127743	IL17B	107.06	2.12622	0.545781	3.89574	9.78994e-05	0.00230218
ENSG00000239941		42.8209	2.12511	0.472036	4.50201	6.73128e-06	0.000241679
ENSG00000176890	TYMS	206.804	2.125	0.25405	8.36448	6.03797e-17	3.3509e-14
ENSG00000164879	CA3	593.127	2.10923	0.359139	5.87301	4.27948e-09	4.09481e-07
ENSG00000263426	RN7SL471P	26.5848	2.10453	0.542375	3.88021	0.000104368	0.00243367
ENSG00000158270	COLEC12	6483.69	2.10254	0.322121	6.52718	6.70197e-11	1.11264e-08
ENSG00000235996		22.5732	2.09336	0.639302	3.27445	0.00105869	0.0161667
ENSG00000121690	DEPDC7	44.0889	2.09022	0.410954	5.08625	3.6521e-07	1.976e-05
ENSG00000129167	TPH1	164.846	2.07325	0.578923	3.58123	0.000341986	0.00635061
ENSG00000046604	DSG2	601.786	2.07206	0.442454	4.68312	2.82546e-06	0.000113627
ENSG00000025423	HSD17B6	1187.86	2.0682	0.289373	7.14718	8.85798e-13	2.09826e-10
ENSG00000152128	TMEM163	53.9845	2.0661	0.467545	4.41904	9.91412e-06	0.000342046
ENSG00000224940	PRRT4	31.2959	2.04881	0.493673	4.15014	3.32274e-05	0.000961862
ENSG00000213199	ASIC3	219.87	2.04525	0.307286	6.65586	2.81647e-11	5.06547e-09
ENSG00000183780	SLC35F3	45.6088	2.03874	0.419888	4.85544	1.20118e-06	5.43865e-05
ENSG00000196296	ATP2A1	37.5446	1.96452	0.604977	3.24727	0.00116517	0.0175484
ENSG00000162631	NTNG1	47.3138	1.96439	0.438004	4.48485	7.29638e-06	0.000260524
ENSG00000119698	PPP4R4	105.486	1.92554	0.478991	4.02	5.81984e-05	0.00151942
ENSG00000157087	ATP2B2	798.96	1.92042	0.423587	4.53371	5.79555e-06	0.000212001
ENSG00000119866	BCL11A	161.104	1.91954	0.358299	5.35736	8.44444e-08	5.59812e-06
ENSG00000255027		34.9651	1.91827	0.48826	3.92879	8.53756e-05	0.00204986
ENSG00000105327	BBC3	147.899	1.89472	0.333956	5.67355	1.39865e-08	1.13817e-06
ENSG00000168280	KIF5C	544.141	1.86893	0.462334	4.04238	5.29103e-05	0.00140978
ENSG00000162849	KIF26B	421.319	1.86553	0.420053	4.44117	8.94723e-06	0.000315158
ENSG00000171811	CFAP46	34.1766	1.8554	0.475133	3.90501	9.42234e-05	0.00223467
ENSG00000122824	NUDT10	303.44	1.85322	0.278197	6.66154	2.70972e-11	4.91904e-09
ENSG00000234546	LNCTAM34A	20.4711	1.85117	0.577324	3.20647	0.00134374	0.0195805
ENSG00000219438	TAFA5	361.48	1.84406	0.405488	4.54775	5.4223e-06	0.000201382
ENSG00000148948	LRRC4C	202.015	1.84391	0.394599	4.67287	2.97026e-06	0.000118893
ENSG00000087494	PTHLH	320.235	1.84135	0.405253	4.54372	5.52708e-06	0.000204492
ENSG00000165323	FAT3	2196.2	1.83875	0.368861	4.98495	6.19771e-07	3.11071e-05
ENSG00000260230	FRRS1L	320.702	1.82176	0.451852	4.03177	5.53573e-05	0.00145502
ENSG00000091129	NRCAM	124.8	1.81142	0.533034	3.39831	0.000678031	0.01118
ENSG00000161682	FAM171A2	349.75	1.80455	0.300765	5.99987	1.97472e-09	2.10752e-07
ENSG00000164619	BMPER	318.996	1.80183	0.456419	3.94776	7.8887e-05	0.00192259
ENSG00000172667	ZMAT3	4520.47	1.79553	0.243457	7.37513	1.64189e-13	4.76001e-11
ENSG00000157168	NRG1	77.995	1.79469	0.537646	3.33806	0.000843657	0.0133664
ENSG00000141837	CACNA1A	200.378	1.78899	0.526081	3.40061	0.000672367	0.0110961
ENSG00000174945	AMZ1	554.605	1.7861	0.360531	4.95409	7.26706e-07	3.55555e-05
ENSG00000268460		61.3917	1.76868	0.341608	5.17752	2.2485e-07	1.32348e-05
ENSG00000141570	CBX8	204.04	1.76103	0.291168	6.04814	1.46527e-09	1.63072e-07
ENSG00000272398	CD24	2196.52	1.75623	0.36739	4.78027	1.75057e-06	7.4266e-05
ENSG00000128655	PDE11A	746.748	1.75598	0.382855	4.58653	4.50674e-06	0.000172321
ENSG00000134709	HOOK1	24.1497	1.75432	0.590105	2.97289	0.00295009	0.0360007
ENSG00000231615		18.4018	1.74302	0.574406	3.03448	0.00240952	0.0307266
ENSG00000183496	MEX3B	427.743	1.74162	0.272283	6.39634	1.59148e-10	2.30693e-08
ENSG00000280219		968.92	1.73398	0.330057	5.25359	1.4916e-07	9.28616e-06
ENSG00000077274	CAPN6	1228.21	1.72993	0.289028	5.98532	2.15964e-09	2.27983e-07
ENSG00000171951	SCG2	622.802	1.7234	0.489276	3.52234	0.000427749	0.00765065
ENSG00000115290	GRB14	32.0856	1.71393	0.588509	2.91232	0.00358753	0.0417771
ENSG00000060982	BCAT1	2866.21	1.71109	0.248711	6.87986	5.99124e-12	1.25133e-09
ENSG00000251254	GTF2F2P1	59.8735	1.70811	0.439072	3.89028	0.00010013	0.00234895
ENSG00000026559	KCNG1	2822.16	1.70553	0.233195	7.31373	2.59828e-13	7.1083e-11
ENSG00000130427	EPO	98.7325	1.70439	0.466641	3.65247	0.000259726	0.00510102
ENSG00000124766	SOX4	7976.42	1.70208	0.216772	7.85193	4.09693e-15	1.65789e-12
ENSG00000183873	SCN5A	243.364	1.69113	0.213366	7.92592	2.26465e-15	9.9974e-13
ENSG00000226321	CROCC2	21.241	1.68026	0.56877	2.9542	0.00313482	0.0376101
ENSG00000225511	LINC00475	66.9633	1.67751	0.408882	4.10268	4.08394e-05	0.001153
ENSG00000139220	PPFIA2	281.181	1.66657	0.297532	5.60129	2.12757e-08	1.62701e-06
ENSG00000100505	TRIM9	717.154	1.6649	0.238393	6.98383	2.87236e-12	6.26884e-10
ENSG00000087085	ACHE	77.0413	1.66122	0.373683	4.44552	8.76807e-06	0.000309656
ENSG00000110427	KIAA1549L	130.263	1.64938	0.402779	4.09501	4.22158e-05	0.00118326
ENSG00000143847	PPFIA4	336.228	1.64902	0.404973	4.07193	4.66257e-05	0.00127355
ENSG00000171388	APLN	65.1628	1.63964	0.359326	4.56309	5.04056e-06	0.000189377
ENSG00000006047	YBX2	154.617	1.63524	0.374726	4.36383	1.27804e-05	0.000430983
ENSG00000183186	C2CD4C	201.982	1.61728	0.385221	4.19833	2.68892e-05	0.000806012
ENSG00000271009		42.3846	1.61527	0.393393	4.106	4.02566e-05	0.0011382
ENSG00000151012	SLC7A11	21.5468	1.61212	0.537141	3.00131	0.00268822	0.0334289
ENSG00000260577		192.532	1.60706	0.403995	3.97792	6.95217e-05	0.00175024
ENSG00000143494	VASH2	209.038	1.60664	0.34728	4.62635	3.7217e-06	0.000146041
ENSG00000151640	DPYSL4	319.585	1.59937	0.311615	5.13253	2.85872e-07	1.6095e-05
ENSG00000154928	EPHB1	691.982	1.59104	0.479414	3.31873	0.00090428	0.0141651
ENSG00000139364	TMEM132B	98.0957	1.58955	0.496464	3.20174	0.001366	0.0198008
ENSG00000254726	MEX3A	479.372	1.58495	0.370438	4.27857	1.88101e-05	0.000592166
ENSG00000260249		60.1334	1.58165	0.338911	4.66686	3.05844e-06	0.000121736
ENSG00000077264	PAK3	588.802	1.57643	0.236618	6.66234	2.69493e-11	4.91904e-09
ENSG00000152092	ASTN1	458.502	1.56812	0.432717	3.62389	0.000290203	0.00557558
ENSG00000121904	CSMD2	128.131	1.55339	0.302053	5.14278	2.70696e-07	1.54194e-05
ENSG00000135916	ITM2C	6450.07	1.553	0.280921	5.52825	3.23437e-08	2.37074e-06
ENSG00000108309	RUNDC3A	39.9224	1.55221	0.526702	2.94703	0.00320841	0.038163
ENSG00000258808	LINC02310	35.3149	1.53474	0.52408	2.92845	0.00340654	0.0400536
ENSG00000169258	GPRIN1	95.9007	1.52628	0.425013	3.59113	0.000329253	0.00615794
ENSG00000168502	MTCL1	994.693	1.52376	0.290951	5.23717	1.63056e-07	1.00546e-05
ENSG00000166833	NAV2	4909.53	1.52345	0.136276	11.1791	5.15836e-29	1.43137e-25
ENSG00000059915	PSD	2799.97	1.5148	0.149174	10.1546	3.16124e-24	4.386e-21
ENSG00000128011	LRFN1	218.498	1.51094	0.366397	4.12379	3.72688e-05	0.00106301
ENSG00000249493	ANKRD20A18P	35.6837	1.50404	0.516362	2.91277	0.00358243	0.0417428
ENSG00000267506		188.998	1.50399	0.48157	3.1231	0.00178956	0.0242065
ENSG00000196739	COL27A1	6816.95	1.49005	0.227036	6.56305	5.27174e-11	8.9042e-09
ENSG00000252690		29.1494	1.48685	0.446359	3.33106	0.000865163	0.0136447
ENSG00000137166	FOXP4	3966.74	1.48441	0.23998	6.18557	6.18774e-10	7.65545e-08
ENSG00000249158	PCDHA11	75.4835	1.48359	0.390587	3.79835	0.00014566	0.00318257
ENSG00000034053	APBA2	162.221	1.45746	0.496212	2.93717	0.00331224	0.0391821
ENSG00000054938	CHRDL2	11108.8	1.45182	0.362405	4.00607	6.17377e-05	0.00159467
ENSG00000171873	ADRA1D	235.597	1.45119	0.43841	3.31012	0.000932563	0.0145378
ENSG00000196220	SRGAP3	606.534	1.44157	0.255755	5.63655	1.73494e-08	1.3699e-06
ENSG00000253878		37.5165	1.43958	0.404185	3.56169	0.000368479	0.00672682
ENSG00000121005	CRISPLD1	347.639	1.43657	0.243262	5.90542	3.51749e-09	3.4507e-07
ENSG00000149294	NCAM1	13467.6	1.4339	0.209516	6.84384	7.70999e-12	1.55999e-09
ENSG00000277386		27.3846	1.42413	0.495389	2.87476	0.0040433	0.0454389
ENSG00000143867	OSR1	542.233	1.42079	0.311617	4.55942	5.12957e-06	0.000191978
ENSG00000144278	GALNT13	303.864	1.42012	0.274747	5.16881	2.35589e-07	1.37016e-05
ENSG00000258537	FRMD6-AS2	348.705	1.4117	0.30861	4.57439	4.77614e-06	0.000181195
ENSG00000167992	VWCE	79.2531	1.4113	0.42369	3.33097	0.000865436	0.0136447
ENSG00000163689	CFAP20DC	34.2674	1.41031	0.478236	2.94899	0.0031881	0.0380268
ENSG00000182272	B4GALNT4	732.255	1.40728	0.259634	5.42024	5.95207e-08	4.08526e-06
ENSG00000104043	ATP8B4	993.879	1.40594	0.454192	3.09547	0.00196502	0.0260537
ENSG00000123975	CKS2	51.8671	1.40086	0.401848	3.48605	0.000490212	0.00860929
ENSG00000124479	NDP	242.062	1.3815	0.331298	4.16995	3.04664e-05	0.000897997
ENSG00000267756		45.529	1.3687	0.380242	3.59956	0.000318752	0.00598207
ENSG00000156103	MMP16	1472.54	1.36841	0.131622	10.3965	2.57165e-25	4.16265e-22
ENSG00000161513	FDXR	302.92	1.36579	0.176397	7.74269	9.73381e-15	3.63595e-12
ENSG00000175175	PPM1E	56.6764	1.36448	0.377333	3.61612	0.00029905	0.00570605
ENSG00000113494	PRLR	7686.98	1.36372	0.163733	8.32896	8.15533e-17	4.40025e-14
ENSG00000181026	AEN	585.141	1.36248	0.203259	6.70316	2.03956e-11	3.84626e-09
ENSG00000072832	CRMP1	3037.85	1.35692	0.213634	6.35162	2.13053e-10	2.97603e-08
ENSG00000171502	COL24A1	131.008	1.35352	0.427475	3.16632	0.00154382	0.0216671
ENSG00000011201	ANOS1	196.105	1.34978	0.451483	2.98966	0.00279287	0.0345313
ENSG00000091651	ORC6	33.0475	1.34732	0.45914	2.93444	0.00334148	0.0394319
ENSG00000117586	TNFSF4	114.837	1.34613	0.335975	4.00664	6.15898e-05	0.00159467
ENSG00000197150	ABCB8	1739.96	1.33976	0.245242	5.46299	4.68171e-08	3.29484e-06
ENSG00000137868	STRA6	183.488	1.33968	0.461024	2.90587	0.00366228	0.0423682
ENSG00000134574	DDB2	764.624	1.33661	0.167928	7.95946	1.72792e-15	7.9912e-13
ENSG00000175322	ZNF519	576.517	1.32978	0.223338	5.95413	2.61457e-09	2.68705e-07
ENSG00000273604	EPOP	143.252	1.32741	0.241952	5.48625	4.10555e-08	2.9211e-06
ENSG00000173894	CBX2	169.107	1.3185	0.305577	4.31479	1.59753e-05	0.000512899
ENSG00000108947	EFNB3	624.858	1.31783	0.392333	3.35897	0.00078234	0.0125859
ENSG00000149243	KLHL35	34.8166	1.31691	0.446451	2.94973	0.00318053	0.037992
ENSG00000049089	COL9A2	210.794	1.31455	0.220058	5.97364	2.32012e-09	2.4229e-07
ENSG00000092969	TGFB2	2063.9	1.30836	0.170134	7.69019	1.46922e-14	5.18876e-12
ENSG00000180611	MB21D2	630.075	1.29708	0.33048	3.92484	8.67887e-05	0.00207728
ENSG00000151617	EDNRA	8157.52	1.28708	0.383948	3.35224	0.000801604	0.0128574
ENSG00000131409	LRRC4B	1359.79	1.28485	0.214447	5.99144	2.07989e-09	2.20763e-07
ENSG00000090530	P3H2	3289.54	1.2829	0.225303	5.69409	1.24029e-08	1.0258e-06
ENSG00000140470	ADAMTS17	176.016	1.28115	0.317575	4.03416	5.47988e-05	0.00144425
ENSG00000197147	LRRC8B	627.461	1.27545	0.357251	3.57018	0.00035674	0.00658055
ENSG00000003096	KLHL13	4527.27	1.27237	0.216502	5.87694	4.17914e-09	4.03859e-07
ENSG00000062038	CDH3	1079.25	1.27225	0.281709	4.51618	6.29644e-06	0.000228176
ENSG00000141582	CBX4	571.297	1.2676	0.222605	5.6944	1.23809e-08	1.0258e-06
ENSG00000163071	SPATA18	245.961	1.26341	0.442266	2.85667	0.00428109	0.0475847
ENSG00000128203	ASPHD2	81.9112	1.2621	0.441963	2.85567	0.00429458	0.0476674
ENSG00000164070	HSPA4L	236.432	1.26168	0.228701	5.51674	3.45354e-08	2.51242e-06
ENSG00000174307	PHLDA3	1370.22	1.25324	0.169503	7.39364	1.42868e-13	4.23507e-11
ENSG00000141052	MYOCD	8476.99	1.25254	0.171694	7.29518	2.98254e-13	8.04624e-11
ENSG00000188613	NANOS1	209.994	1.24966	0.305103	4.09588	4.20572e-05	0.00118052
ENSG00000185842	DNAH14	306.544	1.2464	0.32264	3.86312	0.000111947	0.00256121
ENSG00000134013	LOXL2	2667.46	1.24544	0.311079	4.00362	6.23808e-05	0.00160701
ENSG00000136492	BRIP1	57.7529	1.24435	0.371721	3.34755	0.000815285	0.0130446
ENSG00000213694	S1PR3	3582.02	1.24341	0.300375	4.13952	3.48027e-05	0.00100001
ENSG00000148200	NR6A1	110.361	1.24081	0.251578	4.93211	8.13455e-07	3.94029e-05
ENSG00000178184	PARD6G	1039.25	1.23558	0.214912	5.74923	8.96497e-09	7.87944e-07
ENSG00000203497	PDCD4-AS1	57.3012	1.22996	0.400178	3.07352	0.00211546	0.0277265
ENSG00000006283	CACNA1G	885.081	1.22587	0.400636	3.05982	0.00221469	0.0288713
ENSG00000166501	PRKCB	1354.51	1.22234	0.301431	4.05514	5.01048e-05	0.00134471
ENSG00000054690	PLEKHH1	110.775	1.22134	0.399621	3.05626	0.0022412	0.0291012
ENSG00000167971	CASKIN1	60.2577	1.21925	0.388141	3.14125	0.00168228	0.0231584
ENSG00000203727	SAMD5	2523.01	1.21048	0.165204	7.32718	2.35046e-13	6.71403e-11
ENSG00000126500	FLRT1	279.422	1.20854	0.265476	4.55236	5.30463e-06	0.000197389
ENSG00000125384	PTGER2	592.546	1.20812	0.243072	4.97021	6.68792e-07	3.31393e-05
ENSG00000213420	GPC2	47.8485	1.20772	0.383962	3.14542	0.00165847	0.0229609
ENSG00000009694	TENM1	725.148	1.20389	0.308775	3.89893	9.66178e-05	0.00227638
ENSG00000147180	ZNF711	407.244	1.2008	0.233592	5.1406	2.73869e-07	1.55091e-05
ENSG00000124191	TOX2	284.365	1.18634	0.365088	3.24946	0.00115624	0.017464
ENSG00000117592	PRDX6	7703.65	1.16524	0.224918	5.18071	2.21037e-07	1.30499e-05
ENSG00000278909		50.2205	1.16321	0.370641	3.13837	0.00169893	0.0233215
ENSG00000128045	RASL11B	415.906	1.16179	0.340472	3.41231	0.000644156	0.0107032
ENSG00000227195	MIR663AHG	37.0585	1.14646	0.398108	2.87977	0.00397968	0.0450367
ENSG00000248383	PCDHAC1	93.0597	1.14549	0.293113	3.90802	9.30566e-05	0.00221511
ENSG00000116299	ELAPOR1	133.987	1.14129	0.272343	4.19062	2.78188e-05	0.000832593
ENSG00000106089	STX1A	143.069	1.13832	0.388259	2.93186	0.00336939	0.0396649
ENSG00000246985	SOCS2-AS1	1070.77	1.1355	0.32634	3.4795	0.000502348	0.00878273
ENSG00000074410	CA12	4653.18	1.13467	0.268535	4.22541	2.38507e-05	0.00072957
ENSG00000088826	SMOX	329.386	1.12606	0.244755	4.60078	4.2091e-06	0.00016254
ENSG00000155886	SLC24A2	339.268	1.11502	0.37802	2.94963	0.00318155	0.037992
ENSG00000196368	NUDT11	200.313	1.1133	0.256054	4.3479	1.37447e-05	0.000455591
ENSG00000105290	APLP1	142.168	1.10417	0.269864	4.09158	4.28447e-05	0.00119643
ENSG00000006118	TMEM132A	618.292	1.10322	0.208988	5.27886	1.29987e-07	8.25117e-06
ENSG00000177943	MAMDC4	163.535	1.10035	0.225137	4.88748	1.02134e-06	4.78036e-05
ENSG00000171303	KCNK3	493.535	1.09303	0.30635	3.56791	0.000359844	0.00661896
ENSG00000135679	MDM2	3417.91	1.08796	0.142943	7.61115	2.71673e-14	8.94403e-12
ENSG00000104447	TRPS1	5930.47	1.0867	0.248603	4.37124	1.2354e-05	0.000418786
ENSG00000184304	PRKD1	1039.79	1.0854	0.287017	3.78167	0.000155782	0.00336586
ENSG00000170801	HTRA3	2319.69	1.07979	0.352008	3.06751	0.00215851	0.0282717
ENSG00000184985	SORCS2	802.966	1.07359	0.209907	5.11458	3.14438e-07	1.74504e-05
ENSG00000106484	MEST	1384.46	1.0708	0.142391	7.52015	5.4713e-14	1.7141e-11
ENSG00000042062	RIPOR3	1079.11	1.068	0.268514	3.97744	6.96612e-05	0.00175045
ENSG00000144485	HES6	282.175	1.06062	0.265251	3.99856	6.37285e-05	0.00163237
ENSG00000101412	E2F1	71.5568	1.06	0.350504	3.02421	0.00249284	0.0315651
ENSG00000238184	CD81-AS1	52.2762	1.05084	0.365287	2.87675	0.00401792	0.0453028
ENSG00000280344		104.805	1.04888	0.285291	3.67652	0.000236442	0.0047104
ENSG00000165434	PGM2L1	2056.98	1.04766	0.35293	2.96848	0.00299278	0.0363096
ENSG00000103449	SALL1	2326.13	1.04462	0.242087	4.31506	1.59557e-05	0.000512899
ENSG00000265142	MIR133A1HG	99.7209	1.04105	0.279586	3.72355	0.00019644	0.00408966
ENSG00000125864	BFSP1	122.768	1.03981	0.346525	3.00069	0.00269369	0.0334755
ENSG00000064102	INTS13	893.825	1.03956	0.175977	5.90734	3.47674e-09	3.44552e-07
ENSG00000182580	EPHB3	1213.03	1.03896	0.168789	6.15537	7.4902e-10	9.09311e-08
ENSG00000114529	C3orf52	54.6164	1.0364	0.349317	2.96692	0.00300803	0.0364265
ENSG00000110076	NRXN2	1937.43	1.03636	0.3038	3.41132	0.000646496	0.0107329
ENSG00000260920		77.6634	1.03488	0.284786	3.63388	0.000279194	0.00539608
ENSG00000167244	IGF2	7111.08	1.03108	0.339805	3.03432	0.0024108	0.0307266
ENSG00000131620	ANO1	5294.73	1.02557	0.152719	6.71539	1.87562e-11	3.6432e-09
ENSG00000164989	CCDC171	1353.61	1.02289	0.356826	2.86663	0.00414868	0.0464193
ENSG00000185052	SLC24A3	5103.18	1.02174	0.220839	4.62662	3.71673e-06	0.000146041
ENSG00000108448	TRIM16L	114.249	1.02174	0.330497	3.09152	0.00199132	0.0263305
ENSG00000260293		98.0024	1.01778	0.351826	2.89286	0.00381754	0.0436188
ENSG00000198300	PEG3	6413.19	1.01777	0.244218	4.16744	3.08035e-05	0.000903819
ENSG00000118257	NRP2	15963.1	1.01707	0.111445	9.12619	7.09523e-20	5.10436e-17
ENSG00000163638	ADAMTS9	3774.92	1.01325	0.279181	3.62935	0.000284136	0.00546441
ENSG00000177519	RPRM	637.671	1.01021	0.253913	3.97859	6.9326e-05	0.00174898
ENSG00000105810	CDK6	2145.76	1.00855	0.242471	4.15947	3.18992e-05	0.000928951
ENSG00000165197	VEGFD	218.046	0.996313	0.331762	3.00309	0.0026725	0.0333053
ENSG00000175906	ARL4D	665.629	0.993317	0.237862	4.17602	2.96659e-05	0.000877604
ENSG00000148219	ASTN2	278.055	0.992783	0.325069	3.05407	0.00225762	0.0292737
ENSG00000130766	SESN2	492.734	0.990498	0.170368	5.81388	6.10411e-09	5.56649e-07
ENSG00000140807	NKD1	2476.92	0.986325	0.232034	4.25078	2.13028e-05	0.000658894
ENSG00000168077	SCARA3	9817.77	0.984684	0.205615	4.78897	1.67642e-06	7.18823e-05
ENSG00000175928	LRRN1	291.82	0.973347	0.291132	3.34333	0.000827807	0.0132014
ENSG00000108950	FAM20A	1693.77	0.971175	0.302128	3.21445	0.00130695	0.0192021
ENSG00000187801	ZFP69B	103.4	0.970447	0.296771	3.27002	0.00107539	0.016383
ENSG00000136261	BZW2	843.92	0.967822	0.15956	6.06556	1.31497e-09	1.485e-07
ENSG00000224975	INE1	66.4897	0.964643	0.32896	2.9324	0.00336356	0.0396202
ENSG00000170037	CNTROB	2080.79	0.963112	0.221184	4.35434	1.33467e-05	0.000445439
ENSG00000117394	SLC2A1	684.124	0.963025	0.280588	3.43217	0.000598776	0.0100964
ENSG00000048540	LMO3	945.155	0.959051	0.29956	3.20153	0.00136701	0.0198008
ENSG00000203739	PRDX6-AS1	85.8758	0.954722	0.27055	3.52882	0.00041741	0.00749689
ENSG00000112902	SEMA5A	5363.62	0.95216	0.295162	3.22589	0.00125581	0.0186489
ENSG00000280429		308.94	0.951139	0.172989	5.49825	3.83585e-08	2.75954e-06
ENSG00000065809	FAM107B	2053.61	0.945119	0.232884	4.05833	4.94247e-05	0.00132967
ENSG00000117122	MFAP2	573.699	0.936643	0.212693	4.40372	1.06409e-05	0.00036453
ENSG00000103942	HOMER2	171.068	0.93638	0.285751	3.27691	0.00104951	0.0160391
ENSG00000203760	CENPW	255.606	0.935698	0.318988	2.93333	0.00335344	0.039549
ENSG00000100628	ASB2	2522.67	0.935597	0.191446	4.88701	1.02381e-06	4.78043e-05
ENSG00000147536	GINS4	99.806	0.935161	0.247228	3.78259	0.000155208	0.00335718
ENSG00000120549	KIAA1217	1138.57	0.934902	0.292788	3.1931	0.00140754	0.0202819
ENSG00000008513	ST3GAL1	2348.57	0.931662	0.216429	4.3047	1.67213e-05	0.000535433
ENSG00000197599	CCDC154	55.9354	0.92672	0.315611	2.93627	0.00332184	0.0392717
ENSG00000279302		208.572	0.924191	0.307774	3.00283	0.00267485	0.0333053
ENSG00000260260	SNHG19	97.6392	0.911413	0.317897	2.86701	0.00414376	0.046391
ENSG00000224905		249.572	0.90325	0.305669	2.95499	0.00312679	0.0375602
ENSG00000139508	SLC46A3	490.946	0.902849	0.271212	3.32894	0.000871771	0.0137315
ENSG00000166002	SMCO4	165.632	0.901938	0.31135	2.89686	0.00376912	0.0432692
ENSG00000078237	TIGAR	393.693	0.900583	0.196874	4.57441	4.77569e-06	0.000181195
ENSG00000120889	TNFRSF10B	825.165	0.900316	0.193299	4.65763	3.19871e-06	0.000127059
ENSG00000186469	GNG2	849.707	0.898076	0.178064	5.04356	4.56943e-07	2.39883e-05
ENSG00000179909	ZNF154	253.908	0.895137	0.285661	3.13357	0.00172695	0.0235569
ENSG00000166123	GPT2	334.873	0.888268	0.195874	4.53489	5.76349e-06	0.000211236
ENSG00000180340	FZD2	395.648	0.887487	0.268824	3.30137	0.000962129	0.0148793
ENSG00000102172	SMS	1942.7	0.885439	0.211353	4.18938	2.79719e-05	0.000835887
ENSG00000118997	DNAH7	242.341	0.879819	0.223355	3.9391	8.17867e-05	0.00197836
ENSG00000144749	LRIG1	5535	0.878544	0.173067	5.07632	3.8482e-07	2.06485e-05
ENSG00000121577	POPDC2	508.104	0.877842	0.280515	3.12939	0.00175169	0.0238269
ENSG00000184675	AMER1	1106.7	0.873104	0.306965	2.84431	0.00445081	0.0490372
ENSG00000184949	FAM227A	157.257	0.871731	0.251052	3.47231	0.000515991	0.00894876
ENSG00000102878	HSF4	398.641	0.852854	0.2221	3.83995	0.000123059	0.00276017
ENSG00000121957	GPSM2	1214.25	0.850073	0.169998	5.0005	5.71826e-07	2.88498e-05
ENSG00000221866	PLXNA4	1651.62	0.846392	0.235697	3.59102	0.000329391	0.00615794
ENSG00000110492	MDK	2779.25	0.845291	0.2771	3.05049	0.00228466	0.0295258
ENSG00000136378	ADAMTS7	747.941	0.84306	0.25191	3.34667	0.000817875	0.0130677
ENSG00000075223	SEMA3C	8209.84	0.842871	0.193918	4.34653	1.38306e-05	0.000457658
ENSG00000165617	DACT1	613.006	0.84274	0.247731	3.40183	0.000669351	0.0110651
ENSG00000259768		171.29	0.827442	0.255279	3.24133	0.00118975	0.0178426
ENSG00000149212	SESN3	5034.3	0.826696	0.171355	4.82446	1.4038e-06	6.16909e-05
ENSG00000256546		360.325	0.824107	0.166115	4.96106	7.01084e-07	3.43885e-05
ENSG00000157227	MMP14	12740.3	0.823048	0.205786	3.99954	6.34658e-05	0.0016311
ENSG00000175048	ZDHHC14	3551.41	0.818548	0.180995	4.5225	6.11146e-06	0.000222719
ENSG00000132646	PCNA	755.891	0.817035	0.152254	5.36624	8.03931e-08	5.37864e-06
ENSG00000196123	KIAA0895L	912.992	0.816961	0.242076	3.37481	0.000738678	0.0120068
ENSG00000108821	COL1A1	281155	0.816227	0.287217	2.84184	0.00448535	0.0493617
ENSG00000164938	TP53INP1	2270.96	0.816061	0.211285	3.86237	0.000112291	0.00256202
ENSG00000198743	SLC5A3	2331.69	0.811945	0.187018	4.34153	1.41491e-05	0.000465029
ENSG00000170456	DENND5B	2801.94	0.804745	0.232624	3.45943	0.000541321	0.00931322
ENSG00000130997	POLN	121.931	0.801784	0.246937	3.24691	0.00116665	0.0175484
ENSG00000109084	TMEM97	228.04	0.801367	0.200408	3.99868	6.36967e-05	0.00163237
ENSG00000185681	MORN5	138.083	0.799623	0.276509	2.89186	0.00382974	0.0436857
ENSG00000055118	KCNH2	2688.3	0.794834	0.25475	3.12005	0.00180819	0.0243943
ENSG00000104880	ARHGEF18	404.03	0.793209	0.207025	3.83146	0.000127387	0.00283758
ENSG00000185274	GALNT17	1832.67	0.791031	0.194771	4.06135	4.87905e-05	0.00132177
ENSG00000076604	TRAF4	140.229	0.788021	0.269841	2.92031	0.00349681	0.0410157
ENSG00000204991	SPIRE2	140.801	0.783678	0.264635	2.96136	0.00306286	0.0369981
ENSG00000128602	SMO	1340.99	0.781884	0.200547	3.89876	9.66852e-05	0.00227638
ENSG00000198133	TMEM229B	143.856	0.779517	0.270007	2.88702	0.0038891	0.0442282
ENSG00000165995	CACNB2	1331.89	0.779473	0.14465	5.38869	7.09718e-08	4.80333e-06
ENSG00000136891	TEX10	932.703	0.772102	0.14656	5.26816	1.378e-07	8.71125e-06
ENSG00000248449	PCDHGB8P	99.7334	0.772038	0.253706	3.04304	0.00234202	0.0300711
ENSG00000159899	NPR2	2423.09	0.769715	0.197912	3.88918	0.000100584	0.00235675
ENSG00000119673	ACOT2	697.795	0.764253	0.242669	3.14936	0.00163627	0.0227671
ENSG00000087088	BAX	531.669	0.763988	0.204325	3.73908	0.000184698	0.00387427
ENSG00000182568	SATB1	1093.31	0.757232	0.212779	3.55878	0.000372588	0.00679544
ENSG00000258274		583.796	0.753341	0.259078	2.90778	0.00364008	0.0422119
ENSG00000176371	ZSCAN2	361.634	0.752781	0.228968	3.28771	0.00101007	0.0155341
ENSG00000073605	GSDMB	206.311	0.752524	0.199142	3.77883	0.000157567	0.00339686
ENSG00000228409	CCT6P1	106.251	0.750436	0.263773	2.845	0.00444108	0.0489578
ENSG00000133466	C1QTNF6	736.801	0.750265	0.257831	2.90991	0.0036153	0.0419925
ENSG00000102271	KLHL4	722.26	0.750063	0.245646	3.05343	0.00226242	0.0293164
ENSG00000152137	HSPB8	7280.77	0.749833	0.26006	2.88331	0.00393523	0.0446744
ENSG00000144040	SFXN5	463.509	0.749827	0.1988	3.77176	0.000162102	0.00347535
ENSG00000167106	FAM102A	3291.61	0.74876	0.122834	6.09572	1.08944e-09	1.26714e-07
ENSG00000165886	UBTD1	325.861	0.748055	0.192761	3.88075	0.000104136	0.00243117
ENSG00000188211	NCR3LG1	202.223	0.746128	0.259103	2.87966	0.00398106	0.0450367
ENSG00000268895	A1BG-AS1	255.79	0.744727	0.200886	3.70722	0.000209547	0.00432085
ENSG00000161091	MFSD12	897.595	0.743497	0.25445	2.92198	0.00347815	0.0408461
ENSG00000087245	MMP2	30720.3	0.742486	0.201479	3.68519	0.000228534	0.00459528
ENSG00000182287	AP1S2	2735.34	0.741992	0.219388	3.3821	0.000719331	0.0117316
ENSG00000177595	PIDD1	267.294	0.740588	0.229894	3.22144	0.00127548	0.0188142
ENSG00000101298	SNPH	907.374	0.738749	0.184877	3.9959	6.44493e-05	0.00164287
ENSG00000169851	PCDH7	7155.34	0.737974	0.206118	3.58035	0.000343135	0.00635978
ENSG00000164318	EGFLAM	364.221	0.735714	0.255542	2.87903	0.00398904	0.0451008
ENSG00000213462	ERV3-1	536.03	0.733409	0.232738	3.15122	0.00162587	0.0226387
ENSG00000100116	GCAT	185.91	0.733057	0.207893	3.52613	0.000421687	0.00756311
ENSG00000129946	SHC2	1345.8	0.732778	0.21723	3.37328	0.000742788	0.0120595
ENSG00000120658	ENOX1	610.846	0.731658	0.19118	3.82706	0.000129686	0.00287887
ENSG00000174403	MIR1-1HG-AS1	559.568	0.730625	0.239068	3.05614	0.00224208	0.0291012
ENSG00000249669	CARMN	26763.5	0.729324	0.206194	3.53707	0.000404588	0.00732406
ENSG00000168542	COL3A1	269654	0.729167	0.183652	3.97037	7.17599e-05	0.0017916
ENSG00000047648	ARHGAP6	2899.44	0.724788	0.17433	4.15756	3.21662e-05	0.000932531
ENSG00000114737	CISH	271.514	0.724643	0.199427	3.63362	0.000279471	0.00539608
ENSG00000264112		321.997	0.724222	0.254147	2.84962	0.00437711	0.0483074
ENSG00000185088	RPS27L	858.553	0.718558	0.225569	3.18554	0.00144485	0.0206536
ENSG00000130222	GADD45G	847.915	0.715532	0.197971	3.61433	0.00030113	0.00573446
ENSG00000179965	ZNF771	338.829	0.715531	0.184801	3.87189	0.000107993	0.00249424
ENSG00000054148	PHPT1	612.421	0.712771	0.207536	3.43445	0.000593767	0.0100377
ENSG00000123562	MORF4L2	11582.1	0.71236	0.199566	3.56955	0.000357592	0.00659001
ENSG00000145431	PDGFC	3879.9	0.706008	0.196936	3.58496	0.000337132	0.00627848
ENSG00000130635	COL5A1	49983.5	0.704642	0.221194	3.18563	0.00144441	0.0206536
ENSG00000221890	NPTXR	1596.58	0.703431	0.230729	3.04874	0.00229804	0.029679
ENSG00000197852	INKA2	860.534	0.701895	0.148098	4.73941	2.14339e-06	8.89598e-05
ENSG00000139971	ARMH4	1246.28	0.700042	0.146014	4.79434	1.63207e-06	7.01358e-05
ENSG00000133121	STARD13	4358.38	0.698363	0.228519	3.05604	0.00224282	0.0291012
ENSG00000187498	COL4A1	51044.4	0.696521	0.145007	4.80337	1.56019e-06	6.73446e-05
ENSG00000144824	PHLDB2	5080.11	0.692019	0.207031	3.34259	0.000829994	0.0132203
ENSG00000183655	KLHL25	472.383	0.688847	0.194209	3.54694	0.00038973	0.00707487
ENSG00000164124	TMEM144	265.015	0.688763	0.230815	2.98404	0.00284468	0.0350826
ENSG00000111554	MDM1	683.574	0.685935	0.216332	3.17075	0.00152048	0.0214324
ENSG00000141068	KSR1	1720.53	0.683559	0.156339	4.37229	1.22947e-05	0.000417506
ENSG00000261934	PCDHGA9	414.833	0.682831	0.211666	3.22599	0.00125539	0.0186489
ENSG00000115902	SLC1A4	1580.19	0.680893	0.235359	2.89299	0.00381588	0.0436188
ENSG00000164663	USP49	403.95	0.679205	0.188017	3.61247	0.000303297	0.00576365
ENSG00000115641	FHL2	3434.79	0.678975	0.164608	4.12481	3.71044e-05	0.00105988
ENSG00000078177	N4BP2	1698.28	0.676916	0.148333	4.56348	5.03136e-06	0.000189377
ENSG00000040633	PHF23	792.663	0.672692	0.154833	4.34464	1.39504e-05	0.000459276
ENSG00000166402	TUB	2054.91	0.665319	0.186969	3.55845	0.000373045	0.0067974
ENSG00000119812	FAM98A	1906.04	0.663966	0.211481	3.1396	0.00169176	0.0232561
ENSG00000163507	CIP2A	187.111	0.662701	0.215345	3.0774	0.00208817	0.0274614
ENSG00000134871	COL4A2	75434.1	0.661668	0.138587	4.77438	1.80261e-06	7.61171e-05
ENSG00000011198	ABHD5	260.478	0.660654	0.172361	3.83297	0.000126604	0.00282337
ENSG00000156170	NDUFAF6	264.19	0.659527	0.21031	3.13598	0.0017128	0.0234291
ENSG00000167173	C15orf39	1708.45	0.657947	0.191748	3.43132	0.000600661	0.010119
ENSG00000135750	KCNK1	224.048	0.657061	0.185719	3.53793	0.000403273	0.00730706
ENSG00000204764	RANBP17	327.326	0.643672	0.173136	3.71773	0.000201024	0.00417168
ENSG00000104381	GDAP1	384.954	0.639681	0.200889	3.18426	0.00145126	0.0207122
ENSG00000167676	PLIN4	5577.1	0.636647	0.219435	2.9013	0.00371616	0.0427681
ENSG00000100483	VCPKMT	163.446	0.634228	0.206326	3.07392	0.00211267	0.0277086
ENSG00000149257	SERPINH1	10736.6	0.632781	0.131108	4.82642	1.39011e-06	6.13313e-05
ENSG00000004975	DVL2	1659.73	0.629771	0.163758	3.84574	0.000120188	0.00270514
ENSG00000099331	MYO9B	6696.71	0.628847	0.212906	2.95364	0.00314052	0.0376552
ENSG00000173068	BNC2	16646.6	0.628315	0.201219	3.12254	0.001793	0.024236
ENSG00000151229	SLC2A13	1176.75	0.625296	0.152904	4.08945	4.3239e-05	0.00120498
ENSG00000278948		1324.46	0.623946	0.209332	2.98066	0.00287631	0.0353776
ENSG00000184635	ZNF93	413.252	0.622701	0.182203	3.41762	0.000631706	0.0105483
ENSG00000120833	SOCS2	4473.86	0.616575	0.18218	3.38443	0.000713252	0.0116716
ENSG00000163803	PLB1	208.634	0.615884	0.215191	2.86204	0.00420921	0.0469883
ENSG00000117385	P3H1	1310.84	0.615611	0.186358	3.30338	0.000955281	0.0147852
ENSG00000182054	IDH2	2027.59	0.615452	0.197667	3.11359	0.00184829	0.0248124
ENSG00000101004	NINL	592.929	0.610874	0.150645	4.05506	5.01219e-05	0.00134471
ENSG00000130985	UBA1	9727.58	0.610256	0.194591	3.1361	0.00171209	0.0234291
ENSG00000187720	THSD4	6474.75	0.60983	0.16582	3.67766	0.000235384	0.0047038
ENSG00000118407	FILIP1	4674.53	0.605832	0.187935	3.22363	0.00126576	0.0187395
ENSG00000102054	RBBP7	5014.39	0.604979	0.204994	2.9512	0.00316538	0.0378598
ENSG00000065534	MYLK	101287	0.604343	0.103212	5.85533	4.76061e-09	4.53285e-07
ENSG00000135052	GOLM1	1684.63	0.603937	0.211247	2.85891	0.00425101	0.047319
ENSG00000113532	ST8SIA4	430.914	0.603031	0.209988	2.87173	0.00408227	0.0457818
ENSG00000197380	DACT3	3071.08	0.591961	0.126027	4.69711	2.63862e-06	0.000106999
ENSG00000168036	CTNNB1	17032.9	0.591865	0.14915	3.96826	7.23996e-05	0.00180294
ENSG00000159720	ATP6V0D1	2122.54	0.583291	0.159476	3.65755	0.00025464	0.00502656
ENSG00000163637	PRICKLE2	12200.9	0.582194	0.154337	3.77223	0.000161792	0.00347255
ENSG00000133612	AGAP3	1787.86	0.580409	0.166194	3.49235	0.000478782	0.00843142
ENSG00000100139	MICALL1	5210.4	0.579607	0.192933	3.0042	0.00266284	0.0332943
ENSG00000033327	GAB2	4866.44	0.578998	0.143176	4.04395	5.25593e-05	0.00140621
ENSG00000267106	ZNF561-AS1	188.882	0.572948	0.199757	2.86823	0.00412777	0.0462653
ENSG00000187605	TET3	1247.08	0.572245	0.18787	3.04597	0.00231933	0.0298942
ENSG00000198420	TCAF1	1247.51	0.57196	0.171824	3.32875	0.000872356	0.0137315
ENSG00000197712	FAM114A1	4421.86	0.562598	0.135316	4.15765	3.21531e-05	0.000932531
ENSG00000036530	CYP46A1	200.604	0.562359	0.188118	2.9894	0.00279527	0.034539
ENSG00000138080	EMILIN1	18727.1	0.560052	0.156867	3.57024	0.000356658	0.00658055
ENSG00000087303	NID2	1395.12	0.557815	0.195699	2.85038	0.00436676	0.048248
ENSG00000163359	COL6A3	138999	0.554953	0.176932	3.13653	0.0017096	0.0234291
ENSG00000128059	PPAT	222.705	0.551363	0.184123	2.99454	0.00274861	0.0340708
ENSG00000111906	HDDC2	554.991	0.54897	0.157088	3.49465	0.000474676	0.00837431
ENSG00000160746	ANO10	1236.41	0.53006	0.146948	3.60712	0.000309618	0.00584453
ENSG00000136295	TTYH3	1774.4	0.527283	0.174419	3.02309	0.0025021	0.0316618
ENSG00000183580	FBXL7	4449.78	0.524688	0.170584	3.07583	0.00209914	0.0275871
ENSG00000103494	RPGRIP1L	693.822	0.522925	0.177289	2.94956	0.0031823	0.037992
ENSG00000123352	SPATS2	877.989	0.520362	0.147466	3.5287	0.000417609	0.00749689
ENSG00000066629	EML1	2603.76	0.520287	0.1415	3.67694	0.000236048	0.00470739
ENSG00000204580	DDR1	1292.06	0.520083	0.181481	2.86576	0.00416004	0.0464929
ENSG00000243927	MRPS6	529.069	0.518527	0.172137	3.0123	0.00259279	0.0326392
ENSG00000243317	STMP1	839.723	0.518251	0.129888	3.98997	6.60803e-05	0.00168003
ENSG00000116729	WLS	1970.46	0.517537	0.129459	3.9977	6.39616e-05	0.00163472
ENSG00000196782	MAML3	1445.37	0.514277	0.165116	3.11463	0.00184173	0.0248056
ENSG00000173898	SPTBN2	358.029	0.508271	0.163744	3.10406	0.00190885	0.0254303
ENSG00000186187	ZNRF1	881.938	0.508135	0.131121	3.87532	0.000106486	0.00246913
ENSG00000151612	ZNF827	2128.57	0.506018	0.155713	3.24969	0.00115531	0.0174636
ENSG00000139278	GLIPR1	1874.92	0.505992	0.156188	3.23964	0.0011968	0.0179122
ENSG00000279041		304.284	0.504686	0.171692	2.93948	0.00328761	0.0390043
ENSG00000169299	PGM2	1248.64	0.501898	0.175393	2.86156	0.00421568	0.0470335
ENSG00000134375	TIMM17A	634.577	0.500005	0.144418	3.46221	0.000535751	0.00923374
ENSG00000004139	SARM1	1805.07	0.499006	0.126479	3.94535	7.96836e-05	0.0019368
ENSG00000044090	CUL7	2108.45	0.498289	0.126292	3.94554	7.96219e-05	0.0019368
ENSG00000175220	ARHGAP1	8134.68	0.494924	0.114156	4.3355	1.45432e-05	0.000475568
ENSG00000196411	EPHB4	7159.46	0.490631	0.127837	3.83795	0.000124065	0.00277952
ENSG00000142453	CARM1	2530.8	0.490526	0.120152	4.08254	4.45455e-05	0.0012308
ENSG00000198105	ZNF248	1363.51	0.48875	0.142793	3.42279	0.000619811	0.0103697
ENSG00000196923	PDLIM7	13540.1	0.482693	0.143732	3.35828	0.000784292	0.0126006
ENSG00000163297	ANTXR2	14295.4	0.482283	0.158592	3.04102	0.00235775	0.030249
ENSG00000151135	TMEM263	1769.56	0.481385	0.146514	3.2856	0.00101767	0.0156386
ENSG00000166025	AMOTL1	8201.85	0.479102	0.154571	3.09956	0.00193808	0.0257315
ENSG00000071054	MAP4K4	4944.17	0.478318	0.151593	3.15528	0.00160346	0.0223747
ENSG00000100605	ITPK1	4417.19	0.477643	0.11681	4.08907	4.33098e-05	0.00120523
ENSG00000140836	ZFHX3	8611.07	0.476154	0.159799	2.9797	0.0028853	0.0353813
ENSG00000043514	TRIT1	567.015	0.475871	0.166769	2.85348	0.00432438	0.047916
ENSG00000159579	RSPRY1	1469.61	0.471576	0.139005	3.39251	0.000692554	0.0113809
ENSG00000106829	TLE4	1492.52	0.471368	0.16028	2.94091	0.00327252	0.0388779
ENSG00000142657	PGD	1027.85	0.469687	0.126843	3.70291	0.000213143	0.00439033
ENSG00000197601	FAR1	2830.04	0.466066	0.145178	3.2103	0.00132597	0.0193942
ENSG00000150961	SEC24D	3801.07	0.462631	0.151546	3.05273	0.00226767	0.0293649
ENSG00000107554	DNMBP	2216.18	0.461724	0.158752	2.90846	0.00363209	0.0421444
ENSG00000137193	PIM1	1274.73	0.461271	0.152708	3.02062	0.00252261	0.0319005
ENSG00000162512	SDC3	13067.5	0.458192	0.144737	3.16569	0.00154718	0.0216985
ENSG00000112245	PTP4A1	3182.28	0.45729	0.160461	2.84985	0.00437405	0.048301
ENSG00000106123	EPHB6	852.211	0.448632	0.138417	3.24115	0.00119049	0.0178426
ENSG00000168214	RBPJ	5071.55	0.443798	0.143073	3.1019	0.0019228	0.0255636
ENSG00000120594	PLXDC2	8754.42	0.43635	0.152185	2.86723	0.00414076	0.0463841
ENSG00000183386	FHL3	1366.12	0.435875	0.132794	3.28234	0.00102948	0.0157826
ENSG00000124357	NAGK	1024.47	0.43302	0.136641	3.16903	0.00152947	0.0215123
ENSG00000107796	ACTA2	161587	0.43266	0.145166	2.98045	0.00287825	0.0353776
ENSG00000014641	MDH1	1825.54	0.431616	0.124546	3.46551	0.000529223	0.00913745
ENSG00000123933	MXD4	2974.62	0.417228	0.142611	2.92563	0.00343757	0.040394
ENSG00000074696	HACD3	2027.93	0.413585	0.113517	3.64337	0.000269087	0.00524247
ENSG00000103855	CD276	2191.76	0.41272	0.114277	3.61158	0.000304335	0.00577285
ENSG00000172757	CFL1	10732.3	0.411743	0.130943	3.14446	0.00166396	0.02299
ENSG00000102038	SMARCA1	3255.54	0.406223	0.126085	3.22181	0.00127384	0.0188142
ENSG00000122778	KIAA1549	1035.27	0.405682	0.127665	3.1777	0.0014845	0.0210936
ENSG00000178904	DPY19L3	1219.19	0.405483	0.140041	2.89547	0.00378595	0.0434367
ENSG00000141985	SH3GL1	1866.96	0.394705	0.129005	3.05961	0.00221629	0.0288727
ENSG00000138674	SEC31A	10201.6	0.392885	0.115479	3.40222	0.000668404	0.0110588
ENSG00000197451	HNRNPAB	2844.08	0.391002	0.113332	3.45007	0.000560431	0.00955734
ENSG00000121440	PDZRN3	6078.62	0.387159	0.129197	2.99666	0.00272954	0.0338776
ENSG00000198938	MT-CO3	37973.1	0.384101	0.112022	3.42881	0.000606238	0.0101953
ENSG00000115368	WDR75	1185.28	0.383273	0.129033	2.97034	0.00297471	0.0361484
ENSG00000072071	ADGRL1	4946.87	0.383151	0.129451	2.95981	0.00307826	0.0371611
ENSG00000088247	KHSRP	6512.15	0.381594	0.126344	3.02028	0.00252541	0.0319151
ENSG00000005175	RPAP3	935.246	0.381179	0.1326	2.87466	0.00404468	0.0454389
ENSG00000167930	FAM234A	903.922	0.378044	0.13005	2.90691	0.00365016	0.0423035
ENSG00000039560	RAI14	11306.9	0.367347	0.127771	2.87505	0.0040396	0.0454343
ENSG00000163468	CCT3	4194.87	0.365121	0.126901	2.8772	0.0040122	0.0453028
ENSG00000184432	COPB2	4757.25	0.362516	0.125567	2.88704	0.00388879	0.0442282
ENSG00000115216	NRBP1	3011.69	0.362384	0.12454	2.90978	0.00361683	0.0419925
ENSG00000198804	MT-CO1	66617.3	0.358712	0.117031	3.06509	0.00217607	0.0284633
ENSG00000127616	SMARCA4	3715.63	0.356708	0.114747	3.10866	0.00187939	0.0250895
ENSG00000089157	RPLP0	9232.56	0.333356	0.112027	2.97568	0.00292341	0.0357359
ENSG00000198561	CTNND1	12032.4	0.331647	0.106545	3.11273	0.00185368	0.0248416
ENSG00000152990	ADGRA3	1725.26	0.330977	0.116006	2.85311	0.00432941	0.0479206
ENSG00000011405	PIK3C2A	3872.99	-0.343569	0.12098	-2.83987	0.00451313	0.0495574
ENSG00000143418	CERS2	2390.51	-0.343847	0.114788	-2.9955	0.00273992	0.0339849
ENSG00000124201	ZNFX1	3053.23	-0.34767	0.117718	-2.95342	0.0031427	0.0376581
ENSG00000111897	SERINC1	9100.6	-0.350424	0.108245	-3.23731	0.00120661	0.0180087
ENSG00000198399	ITSN2	2179.09	-0.364399	0.128316	-2.83986	0.00451334	0.0495574
ENSG00000186951	PPARA	1288.34	-0.368089	0.129049	-2.85233	0.00433996	0.0480065
ENSG00000168769	TET2	2723.11	-0.368765	0.115554	-3.19127	0.00141651	0.0203809
ENSG00000140988	RPS2	5493.98	-0.374663	0.126784	-2.95513	0.00312537	0.0375602
ENSG00000204287	HLA-DRA	4720.39	-0.3831	0.128882	-2.97249	0.00295397	0.0360007
ENSG00000080503	SMARCA2	4289.31	-0.383237	0.120266	-3.18659	0.00143962	0.0206371
ENSG00000134046	MBD2	1316.09	-0.389349	0.130986	-2.97245	0.00295434	0.0360007
ENSG00000152642	GPD1L	1084.13	-0.390564	0.130027	-3.00371	0.00266713	0.0332945
ENSG00000172403	SYNPO2	67719.7	-0.393115	0.136404	-2.88199	0.00395174	0.0448094
ENSG00000104964	TLE5	7430.88	-0.394401	0.129008	-3.05718	0.00223428	0.0290487
ENSG00000111269	CREBL2	1219.55	-0.394972	0.124429	-3.17428	0.00150208	0.0212192
ENSG00000108861	DUSP3	3899.93	-0.39518	0.120576	-3.27744	0.00104754	0.0160343
ENSG00000150712	MTMR12	1824.23	-0.398981	0.137811	-2.89513	0.00379001	0.0434513
ENSG00000118680	MYL12B	3814.45	-0.400103	0.137249	-2.91516	0.00355511	0.0415229
ENSG00000085185	BCORL1	933.428	-0.402528	0.132271	-3.0432	0.00234074	0.0300711
ENSG00000233016	SNHG7	639.166	-0.407727	0.140974	-2.89222	0.00382524	0.0436811
ENSG00000198909	MAP3K3	1572.02	-0.409874	0.130187	-3.14836	0.0016419	0.0228291
ENSG00000111261	MANSC1	905.346	-0.41045	0.127536	-3.2183	0.00128952	0.0190043
ENSG00000067900	ROCK1	5061.41	-0.41128	0.113855	-3.61233	0.000303458	0.00576365
ENSG00000275023	MLLT6	3979.42	-0.412356	0.113884	-3.62084	0.000293647	0.00562505
ENSG00000129680	MAP7D3	959.265	-0.413012	0.128081	-3.22462	0.00126141	0.0186908
ENSG00000067066	SP100	1899.16	-0.414575	0.145308	-2.85308	0.00432973	0.0479206
ENSG00000153006	SREK1IP1	939.191	-0.415117	0.142573	-2.9116	0.00359579	0.0418482
ENSG00000198795	ZNF521	1431.89	-0.416486	0.143382	-2.90474	0.00367559	0.0424968
ENSG00000107863	ARHGAP21	3113.04	-0.417349	0.131015	-3.1855	0.00144503	0.0206536
ENSG00000108799	EZH1	1856.59	-0.420507	0.132383	-3.17645	0.00149088	0.0211533
ENSG00000100034	PPM1F	1693.78	-0.421639	0.135368	-3.11477	0.00184091	0.0248056
ENSG00000184743	ATL3	9672.36	-0.421813	0.119515	-3.52937	0.000416549	0.00749689
ENSG00000132471	WBP2	1499.72	-0.424936	0.141658	-2.99973	0.00270216	0.0335593
ENSG00000109756	RAPGEF2	2621.84	-0.426766	0.147467	-2.89398	0.0038039	0.043558
ENSG00000079950	STX7	2212.57	-0.428065	0.128744	-3.32493	0.000884419	0.0138876
ENSG00000278730		1251.58	-0.441094	0.137982	-3.19674	0.00138988	0.0200871
ENSG00000177469	CAVIN1	36456	-0.442171	0.140571	-3.14554	0.0016578	0.0229609
ENSG00000145901	TNIP1	1612.17	-0.444863	0.127095	-3.50023	0.000464849	0.00822334
ENSG00000149289	ZC3H12C	1022.35	-0.446517	0.151494	-2.94742	0.00320433	0.0381379
ENSG00000051382	PIK3CB	836.006	-0.448589	0.15061	-2.97849	0.00289675	0.0354985
ENSG00000196126	HLA-DRB1	2993.69	-0.452399	0.157046	-2.88068	0.00396821	0.0449437
ENSG00000082996	RNF13	1177.8	-0.4539	0.13493	-3.36396	0.00076834	0.0123956
ENSG00000137478	FCHSD2	1750.55	-0.455938	0.148945	-3.06111	0.00220518	0.0287859
ENSG00000167775	CD320	433.054	-0.461713	0.153704	-3.0039	0.0026654	0.0332943
ENSG00000198585	NUDT16	1181.59	-0.463433	0.135715	-3.41476	0.00063838	0.0106346
ENSG00000172216	CEBPB	2248	-0.464358	0.160043	-2.90146	0.0037143	0.0427681
ENSG00000172037	LAMB2	13331.7	-0.466282	0.149246	-3.12426	0.00178253	0.024145
ENSG00000163412	EIF4E3	1648.89	-0.466645	0.132384	-3.52494	0.000423577	0.00758999
ENSG00000157617	C2CD2	1156.47	-0.46806	0.132448	-3.53391	0.000409462	0.0073985
ENSG00000107404	DVL1	1216.62	-0.470206	0.158236	-2.97154	0.00296306	0.0360618
ENSG00000159023	EPB41	1239.05	-0.472122	0.122196	-3.86365	0.000111703	0.00256121
ENSG00000110237	ARHGEF17	5962.95	-0.472585	0.150968	-3.13037	0.00174588	0.0237812
ENSG00000136720	HS6ST1	402.287	-0.473278	0.156856	-3.01727	0.00255059	0.0321915
ENSG00000177663	IL17RA	1019.54	-0.476405	0.158649	-3.00289	0.00267428	0.0333053
ENSG00000013523	ANGEL1	641.061	-0.476518	0.159541	-2.98681	0.00281909	0.0348112
ENSG00000116711	PLA2G4A	458.903	-0.477343	0.151129	-3.15852	0.00158572	0.0221431
ENSG00000179604	CDC42EP4	2629.04	-0.477879	0.1308	-3.65352	0.000258667	0.00508537
ENSG00000164463	CREBRF	2152.12	-0.478789	0.149938	-3.19325	0.0014068	0.0202819
ENSG00000138641	HERC3	1032.68	-0.479127	0.154688	-3.09738	0.00195239	0.0259038
ENSG00000133104	SPART	3438.91	-0.479368	0.122833	-3.90259	9.51685e-05	0.00225159
ENSG00000113742	CPEB4	1971.8	-0.479577	0.154042	-3.1133	0.0018501	0.024818
ENSG00000241399	CD302	1586.19	-0.480139	0.161074	-2.98087	0.00287432	0.0353776
ENSG00000136436	CALCOCO2	2928.62	-0.484997	0.122626	-3.95509	7.65059e-05	0.00187396
ENSG00000213719	CLIC1	3150.35	-0.486952	0.134139	-3.6302	0.000283207	0.00545194
ENSG00000019582	CD74	13915.3	-0.489539	0.133897	-3.65609	0.000256092	0.00504497
ENSG00000072135	PTPN18	948.368	-0.491261	0.133021	-3.69311	0.000221532	0.00449722
ENSG00000168216	LMBRD1	943.135	-0.491867	0.145118	-3.38944	0.000700353	0.0114896
ENSG00000259370		793.699	-0.492208	0.157282	-3.12947	0.00175122	0.0238269
ENSG00000105974	CAV1	11214.5	-0.495573	0.160186	-3.09374	0.00197649	0.0261617
ENSG00000107798	LIPA	1271.72	-0.49707	0.161466	-3.07848	0.00208058	0.0273802
ENSG00000100345	MYH9	85882	-0.497632	0.122058	-4.077	4.562e-05	0.00125159
ENSG00000092010	PSME1	1419.37	-0.501705	0.150474	-3.33417	0.000855557	0.0135218
ENSG00000142327	RNPEPL1	943.117	-0.504308	0.128376	-3.92836	8.55282e-05	0.00205099
ENSG00000198053	SIRPA	982.138	-0.505799	0.156139	-3.23941	0.00119777	0.0179122
ENSG00000129657	SEC14L1	2706.27	-0.506902	0.176302	-2.87519	0.0040378	0.0454343
ENSG00000154240	CEP112	830.949	-0.51073	0.13617	-3.75068	0.000176358	0.00372751
ENSG00000165312	OTUD1	724.382	-0.510902	0.170077	-3.00395	0.00266501	0.0332943
ENSG00000169764	UGP2	2953.43	-0.510936	0.171199	-2.98445	0.00284091	0.0350583
ENSG00000160712	IL6R	907.146	-0.512525	0.170302	-3.0095	0.00261681	0.0329202
ENSG00000168918	INPP5D	581.689	-0.512831	0.167202	-3.06713	0.00216127	0.0282888
ENSG00000136156	ITM2B	11446.6	-0.514195	0.169203	-3.03893	0.00237422	0.0303845
ENSG00000151718	WWC2	1539.66	-0.515282	0.167288	-3.08021	0.00206853	0.0272586
ENSG00000136854	STXBP1	1347.27	-0.516507	0.174996	-2.95153	0.00316201	0.0378428
ENSG00000170873	MTSS1	561.887	-0.516926	0.164373	-3.14483	0.00166182	0.02299
ENSG00000196116	TDRD7	561.976	-0.517494	0.162767	-3.17935	0.00147604	0.0210041
ENSG00000124942	AHNAK	210291	-0.517773	0.155093	-3.33847	0.000842398	0.0133573
ENSG00000134352	IL6ST	14109.9	-0.52107	0.15213	-3.42517	0.000614423	0.0103151
ENSG00000186260	MRTFB	4148.44	-0.521099	0.141103	-3.69304	0.000221592	0.00449722
ENSG00000185201	IFITM2	2714.56	-0.523234	0.177446	-2.9487	0.00319109	0.0380268
ENSG00000118762	PKD2	6704.13	-0.523901	0.146035	-3.58751	0.000333846	0.00622923
ENSG00000143801	PSEN2	461.264	-0.524573	0.16284	-3.2214	0.00127565	0.0188142
ENSG00000173511	VEGFB	1680.99	-0.524826	0.15735	-3.3354	0.000851753	0.0134837
ENSG00000152684	PELO	1113.66	-0.527125	0.158805	-3.31932	0.000902362	0.0141465
ENSG00000163513	TGFBR2	9518.61	-0.527672	0.128088	-4.11962	3.79499e-05	0.00107927
ENSG00000135363	LMO2	538.885	-0.528101	0.176584	-2.99066	0.00278377	0.0344408
ENSG00000147408	CSGALNACT1	650.57	-0.528911	0.146887	-3.60081	0.000317222	0.00596767
ENSG00000164684	ZNF704	5933.33	-0.52929	0.169984	-3.11376	0.00184722	0.0248124
ENSG00000107099	DOCK8	621.959	-0.529649	0.152741	-3.46762	0.000525088	0.00909029
ENSG00000076067	RBMS2	3544.1	-0.531926	0.162313	-3.27717	0.00104853	0.0160368
ENSG00000196323	ZBTB44	2054.06	-0.533346	0.184901	-2.8845	0.00392041	0.0445321
ENSG00000180353	HCLS1	485.965	-0.535967	0.185209	-2.89385	0.00380549	0.043558
ENSG00000090006	LTBP4	18474.8	-0.53654	0.187762	-2.85756	0.00426914	0.0474936
ENSG00000135926	TMBIM1	3053.69	-0.536552	0.150449	-3.56634	0.000361998	0.00663971
ENSG00000137628	DDX60	1040.74	-0.537569	0.161207	-3.33465	0.000854068	0.0135093
ENSG00000145476	CYP4V2	660.034	-0.537619	0.18855	-2.85134	0.00435357	0.0481296
ENSG00000143119	CD53	280.836	-0.538896	0.187607	-2.87247	0.00407279	0.0457018
ENSG00000113555	PCDH12	461.641	-0.541769	0.159992	-3.38622	0.000708634	0.0116058
ENSG00000166908	PIP4K2C	653.644	-0.542068	0.141276	-3.83695	0.000124573	0.00278767
ENSG00000140199	SLC12A6	1056.14	-0.543116	0.135797	-3.99947	6.34838e-05	0.0016311
ENSG00000198369	SPRED2	1364.32	-0.543455	0.128841	-4.21803	2.46451e-05	0.000749149
ENSG00000075391	RASAL2	2454.7	-0.544222	0.136788	-3.97857	6.93323e-05	0.00174898
ENSG00000171608	PIK3CD	397.79	-0.545286	0.165541	-3.29395	0.000987888	0.0152292
ENSG00000130962	PRRG1	440.483	-0.546955	0.189138	-2.89182	0.00383015	0.0436857
ENSG00000175895	PLEKHF2	335.126	-0.550561	0.186461	-2.95269	0.00315017	0.0377244
ENSG00000152484	USP12	1097.57	-0.551217	0.185781	-2.96703	0.00300696	0.0364265
ENSG00000157978	LDLRAP1	522.861	-0.552916	0.182311	-3.03281	0.00242289	0.0308402
ENSG00000164307	ERAP1	1869.01	-0.553703	0.150212	-3.68613	0.000227686	0.00458781
ENSG00000116984	MTR	3744.71	-0.557292	0.191097	-2.91628	0.00354227	0.0414489
ENSG00000188559	RALGAPA2	1534.36	-0.559811	0.150205	-3.72698	0.000193789	0.00403879
ENSG00000179403	VWA1	2172.95	-0.559833	0.12516	-4.47293	7.71533e-06	0.000273972
ENSG00000155659	VSIG4	419.032	-0.560022	0.179298	-3.12342	0.00178764	0.0241973
ENSG00000150977	RILPL2	589.899	-0.560134	0.156279	-3.58418	0.000338138	0.00628983
ENSG00000049130	KITLG	1798.17	-0.562163	0.182397	-3.08209	0.00205556	0.0271061
ENSG00000162545	CAMK2N1	1265.72	-0.562299	0.151885	-3.70214	0.000213789	0.00439899
ENSG00000124126	PREX1	883.416	-0.562933	0.149769	-3.75868	0.000170814	0.00363007
ENSG00000113361	CDH6	951.952	-0.563129	0.135938	-4.14254	3.43483e-05	0.000989882
ENSG00000074964	ARHGEF10L	925.246	-0.564061	0.139607	-4.04033	5.33753e-05	0.00141828
ENSG00000109501	WFS1	3775.84	-0.564234	0.133676	-4.2209	2.43332e-05	0.00074199
ENSG00000162337	LRP5	2550.91	-0.564464	0.174251	-3.23938	0.0011979	0.0179122
ENSG00000076716	GPC4	1392.69	-0.572265	0.129136	-4.4315	9.35813e-06	0.000325509
ENSG00000196547	MAN2A2	1108.87	-0.574335	0.140633	-4.08392	4.42814e-05	0.00122524
ENSG00000180354	MTURN	1762.54	-0.574812	0.200981	-2.86004	0.00423591	0.047205
ENSG00000184384	MAML2	1484.57	-0.575328	0.155157	-3.70805	0.000208865	0.00431137
ENSG00000076555	ACACB	2305.99	-0.575512	0.136381	-4.21989	2.44423e-05	0.000744148
ENSG00000120820	GLT8D2	589.756	-0.576934	0.187064	-3.08415	0.00204135	0.026937
ENSG00000187837	H1-2	2069.39	-0.578136	0.146356	-3.95019	7.80883e-05	0.00190684
ENSG00000081189	MEF2C	4147.84	-0.578413	0.180464	-3.20514	0.00134999	0.0196421
ENSG00000165795	NDRG2	2609.08	-0.579237	0.125457	-4.61703	3.89267e-06	0.000151594
ENSG00000160111	CPAMD8	222.387	-0.579349	0.189178	-3.06246	0.00219528	0.0286759
ENSG00000104870	FCGRT	2799.38	-0.579832	0.159559	-3.63396	0.000279101	0.00539608
ENSG00000010404	IDS	1823.75	-0.580282	0.181515	-3.19687	0.00138926	0.0200871
ENSG00000139182	CLSTN3	806.586	-0.580857	0.174689	-3.32508	0.000883919	0.0138876
ENSG00000154721	JAM2	2310.27	-0.581286	0.16171	-3.59463	0.000324859	0.00609079
ENSG00000204257	HLA-DMA	505.164	-0.582233	0.159841	-3.64259	0.000269912	0.00525329
ENSG00000138613	APH1B	473.543	-0.582759	0.185171	-3.14714	0.00164875	0.0228915
ENSG00000153904	DDAH1	1870.91	-0.584274	0.177867	-3.28489	0.00102022	0.0156654
ENSG00000104067	TJP1	16880.2	-0.584898	0.153058	-3.8214	0.000132694	0.00293009
ENSG00000101608	MYL12A	2998.07	-0.585499	0.15145	-3.86596	0.000110652	0.00254356
ENSG00000089041	P2RX7	289.232	-0.586457	0.203877	-2.87652	0.0040209	0.0453028
ENSG00000114698	PLSCR4	1370.27	-0.587545	0.180975	-3.24655	0.00116815	0.0175484
ENSG00000125629	INSIG2	698.015	-0.588121	0.14934	-3.93814	8.21143e-05	0.00198108
ENSG00000170088	TMEM192	578.487	-0.588638	0.176309	-3.33866	0.000841827	0.0133573
ENSG00000137124	ALDH1B1	5298.93	-0.589069	0.169361	-3.47819	0.00050481	0.0088099
ENSG00000182809	CRIP2	1988.68	-0.593347	0.188609	-3.14592	0.00165568	0.0229564
ENSG00000198873	GRK5	856.556	-0.595689	0.204355	-2.91498	0.00355715	0.0415229
ENSG00000160219	GAB3	193.77	-0.596147	0.199264	-2.99175	0.00277383	0.0343615
ENSG00000085063	CD59	7441.39	-0.596677	0.14197	-4.20285	2.63577e-05	0.000793756
ENSG00000052795	FNIP2	1716.09	-0.597966	0.144506	-4.138	3.50341e-05	0.00100517
ENSG00000197879	MYO1C	10988.3	-0.601715	0.182046	-3.30529	0.000948767	0.0147195
ENSG00000003402	CFLAR	4426.05	-0.605481	0.124572	-4.8605	1.17088e-06	5.36218e-05
ENSG00000130363	RSPH3	785.632	-0.608145	0.18851	-3.22606	0.00125507	0.0186489
ENSG00000042286	AIFM2	313.918	-0.61393	0.177815	-3.45264	0.000555129	0.0095027
ENSG00000158828	PINK1	1928.05	-0.615339	0.202441	-3.03959	0.00236901	0.0303733
ENSG00000073060	SCARB1	901.612	-0.617706	0.164952	-3.74477	0.000180561	0.00380806
ENSG00000112561	TFEB	328.188	-0.618222	0.19871	-3.11118	0.0018634	0.0249103
ENSG00000111348	ARHGDIB	1242.79	-0.620755	0.160684	-3.8632	0.000111913	0.00256121
ENSG00000129250	KIF1C	5075.33	-0.62127	0.165385	-3.7565	0.000172305	0.00365376
ENSG00000220205	VAMP2	1850.55	-0.621427	0.145807	-4.26197	2.02632e-05	0.00063177
ENSG00000109089	CDR2L	597.191	-0.621787	0.206007	-3.01829	0.00254208	0.0321049
ENSG00000010803	SCMH1	1519.48	-0.621963	0.216218	-2.87656	0.00402041	0.0453028
ENSG00000150457	LATS2	2476.51	-0.623093	0.159199	-3.91391	9.08128e-05	0.00216701
ENSG00000116260	QSOX1	2831.36	-0.623473	0.198642	-3.13867	0.00169715	0.0233136
ENSG00000113504	SLC12A7	1300.67	-0.624463	0.162351	-3.84638	0.000119875	0.00270159
ENSG00000197956	S100A6	6465.97	-0.624761	0.194232	-3.21657	0.00129733	0.019096
ENSG00000009780	FAM76A	588.35	-0.625767	0.210549	-2.97207	0.00295796	0.0360222
ENSG00000134107	BHLHE40	2071.89	-0.628062	0.143998	-4.3616	1.29117e-05	0.000433904
ENSG00000132589	FLOT2	1216.52	-0.628086	0.141846	-4.42796	9.51285e-06	0.00032996
ENSG00000171604	CXXC5	693.241	-0.628158	0.176102	-3.56701	0.000361074	0.00663528
ENSG00000136147	PHF11	547.388	-0.628671	0.195827	-3.21034	0.00132578	0.0193942
ENSG00000132530	XAF1	1165.22	-0.63065	0.182661	-3.45257	0.00055527	0.0095027
ENSG00000119950	MXI1	1093.78	-0.631644	0.189009	-3.34188	0.000832126	0.0132363
ENSG00000178695	KCTD12	8303.84	-0.631848	0.188115	-3.35883	0.000782728	0.0125859
ENSG00000134321	RSAD2	205.582	-0.632314	0.213705	-2.95882	0.00308821	0.0372349
ENSG00000103319	EEF2K	2832.51	-0.632653	0.183293	-3.45159	0.000557295	0.00952058
ENSG00000171940	ZNF217	1472.75	-0.633313	0.164861	-3.84151	0.000122282	0.00274589
ENSG00000141404	GNAL	882.585	-0.634934	0.209664	-3.02834	0.00245898	0.0312178
ENSG00000213853	EMP2	1675.2	-0.635446	0.187063	-3.39696	0.0006814	0.0112261
ENSG00000107281	NPDC1	1443.15	-0.63557	0.186037	-3.41636	0.000634635	0.0105812
ENSG00000152689	RASGRP3	390.008	-0.637608	0.215245	-2.96224	0.0030541	0.0369153
ENSG00000166979	EVA1C	806.898	-0.640831	0.19528	-3.28161	0.00103217	0.0158115
ENSG00000160932	LY6E	1748.51	-0.640898	0.189246	-3.38659	0.00070768	0.0116
ENSG00000167680	SEMA6B	427.99	-0.641207	0.193811	-3.30841	0.00093828	0.0146035
ENSG00000159314	ARHGAP27	399.488	-0.64265	0.163128	-3.93954	8.16365e-05	0.00197719
ENSG00000186594	MIR22HG	509.777	-0.643736	0.156935	-4.10192	4.09728e-05	0.00115509
ENSG00000124145	SDC4	2347.43	-0.64573	0.154603	-4.17669	2.95786e-05	0.000877154
ENSG00000138031	ADCY3	2730.09	-0.646478	0.167368	-3.86261	0.000112181	0.00256202
ENSG00000138835	RGS3	668.713	-0.647267	0.195148	-3.3168	0.000910554	0.0142404
ENSG00000082781	ITGB5	5677.57	-0.648165	0.152989	-4.23669	2.2684e-05	0.000696074
ENSG00000169926	KLF13	2529.09	-0.649115	0.186615	-3.47837	0.00050448	0.0088099
ENSG00000119862	LGALSL	509.4	-0.651952	0.180615	-3.60961	0.000306653	0.00580548
ENSG00000137842	TMEM62	250.653	-0.653622	0.222961	-2.93155	0.00337278	0.0396808
ENSG00000147027	TMEM47	2902.95	-0.655327	0.190937	-3.43216	0.000598797	0.0100964
ENSG00000188290	HES4	411.087	-0.656628	0.222096	-2.95651	0.00311145	0.0374383
ENSG00000168938	PPIC	1003.25	-0.656941	0.162838	-4.03432	5.47618e-05	0.00144425
ENSG00000154359	LONRF1	874.682	-0.65713	0.228439	-2.87662	0.00401962	0.0453028
ENSG00000104361	NIPAL2	771.99	-0.658791	0.162963	-4.04258	5.28667e-05	0.00140978
ENSG00000205413	SAMD9	939.784	-0.6588	0.201761	-3.26525	0.00109369	0.0165968
ENSG00000220785	MTMR9LP	258.93	-0.661893	0.231888	-2.85437	0.00431223	0.047836
ENSG00000197959	DNM3	308.92	-0.662034	0.21789	-3.03838	0.00237852	0.0303845
ENSG00000081377	CDC14B	366.109	-0.6625	0.186195	-3.55809	0.000373564	0.00680048
ENSG00000077420	APBB1IP	160.153	-0.662626	0.228887	-2.89499	0.0037917	0.0434513
ENSG00000081923	ATP8B1	1701.51	-0.66391	0.220796	-3.0069	0.00263926	0.0331383
ENSG00000157873	TNFRSF14	605.874	-0.665411	0.166759	-3.99025	6.60034e-05	0.00168003
ENSG00000155926	SLA	301.657	-0.665695	0.168956	-3.94006	8.1461e-05	0.0019754
ENSG00000158710	TAGLN2	2833.22	-0.666267	0.185656	-3.58873	0.000332297	0.00620629
ENSG00000105971	CAV2	1375.41	-0.666625	0.198224	-3.36298	0.000771048	0.0124289
ENSG00000163697	APBB2	1912.39	-0.667277	0.185265	-3.60175	0.000316085	0.00595504
ENSG00000158716	DUSP23	166.195	-0.670024	0.21872	-3.06339	0.00218847	0.0286063
ENSG00000172159	FRMD3	397.332	-0.670073	0.221412	-3.02637	0.00247509	0.0313813
ENSG00000114541	FRMD4B	756.864	-0.670706	0.202663	-3.30946	0.000934771	0.0145605
ENSG00000204301	NOTCH4	973.805	-0.672572	0.169966	-3.95711	7.58633e-05	0.00186764
ENSG00000166387	PPFIBP2	288.003	-0.673035	0.193401	-3.48001	0.000501404	0.00877412
ENSG00000158122	PRXL2C	524.555	-0.673624	0.185468	-3.63203	0.000281203	0.00542411
ENSG00000076641	PAG1	943.51	-0.673917	0.212481	-3.17166	0.00151573	0.0213809
ENSG00000107331	ABCA2	1170.8	-0.674182	0.186093	-3.62283	0.000291394	0.00559293
ENSG00000100906	NFKBIA	2570.06	-0.67523	0.14311	-4.71826	2.37865e-06	9.78875e-05
ENSG00000131831	RAI2	1485.7	-0.676389	0.211774	-3.19391	0.00140358	0.020255
ENSG00000137486	ARRB1	643.096	-0.676499	0.231909	-2.91708	0.00353321	0.0413927
ENSG00000137962	ARHGAP29	1532.19	-0.678098	0.145124	-4.67255	2.97477e-06	0.000118893
ENSG00000146859	TMEM140	368.201	-0.678136	0.229271	-2.95779	0.00309848	0.0373124
ENSG00000137507	LRRC32	2034.73	-0.678311	0.23074	-2.93972	0.0032851	0.0390035
ENSG00000163453	IGFBP7	13929	-0.678928	0.148494	-4.57208	4.82897e-06	0.000182486
ENSG00000129625	REEP5	2249.94	-0.680278	0.196426	-3.46327	0.000533646	0.00920563
ENSG00000073910	FRY	2148.22	-0.680534	0.234722	-2.89932	0.0037397	0.0429891
ENSG00000120899	PTK2B	504.394	-0.68063	0.184389	-3.69128	0.000223131	0.00451468
ENSG00000071246	VASH1	987.39	-0.68067	0.181783	-3.74441	0.000180815	0.00380928
ENSG00000090339	ICAM1	332.544	-0.681678	0.168773	-4.03901	5.36765e-05	0.00142239
ENSG00000057704	TMCC3	1331.08	-0.681968	0.231269	-2.9488	0.00319005	0.0380268
ENSG00000189171	S100A13	341.787	-0.682315	0.218314	-3.12538	0.00177574	0.0240697
ENSG00000119922	IFIT2	373.347	-0.682823	0.187222	-3.64713	0.000265188	0.0051769
ENSG00000107186	MPDZ	3705.78	-0.683432	0.135069	-5.05989	4.19491e-07	2.22022e-05
ENSG00000121310	ECHDC2	1081.94	-0.683639	0.235797	-2.89927	0.0037403	0.0429891
ENSG00000136869	TLR4	859.727	-0.684534	0.205476	-3.33146	0.000863923	0.013643
ENSG00000101347	SAMHD1	2289.12	-0.684929	0.187686	-3.64934	0.000262918	0.00514081
ENSG00000143162	CREG1	1518.78	-0.685496	0.195174	-3.51223	0.000444365	0.00790416
ENSG00000147459	DOCK5	927.397	-0.686288	0.225854	-3.03863	0.00237658	0.0303845
ENSG00000172059	KLF11	1085.54	-0.688525	0.133725	-5.14883	2.62121e-07	1.50272e-05
ENSG00000143842	SOX13	1684.13	-0.688888	0.153043	-4.50127	6.75475e-06	0.000242074
ENSG00000231721	LINC-PINT	349.393	-0.689216	0.219764	-3.13616	0.00171175	0.0234291
ENSG00000117298	ECE1	2860.51	-0.689312	0.176566	-3.904	9.46151e-05	0.00224123
ENSG00000129675	ARHGEF6	2063.6	-0.690921	0.18667	-3.7013	0.000214498	0.00440423
ENSG00000006210	CX3CL1	853.51	-0.691757	0.211646	-3.26846	0.00108134	0.016435
ENSG00000183722	LHFPL6	2424.64	-0.693593	0.198222	-3.49906	0.000466895	0.00825202
ENSG00000116132	PRRX1	5888.5	-0.693903	0.217089	-3.1964	0.00139156	0.0200963
ENSG00000170430	MGMT	287.54	-0.693969	0.187925	-3.69279	0.000221805	0.00449722
ENSG00000171766	GATM	245.849	-0.694499	0.188879	-3.67696	0.000236034	0.00470739
ENSG00000079102	RUNX1T1	2040.1	-0.694812	0.160054	-4.34111	1.41767e-05	0.000465148
ENSG00000122862	SRGN	788.669	-0.694878	0.138709	-5.00961	5.45412e-07	2.7806e-05
ENSG00000111335	OAS2	483.604	-0.695997	0.172365	-4.03792	5.3927e-05	0.00142708
ENSG00000205795	CYS1	587.222	-0.696626	0.228341	-3.05081	0.00228223	0.029514
ENSG00000151702	FLI1	1142.45	-0.697482	0.21065	-3.3111	0.000929306	0.0144987
ENSG00000119138	KLF9	6266.53	-0.699534	0.170908	-4.09304	4.2575e-05	0.00119161
ENSG00000221968	FADS3	432.852	-0.699608	0.20462	-3.41906	0.000628379	0.010504
ENSG00000166450	PRTG	542.399	-0.699921	0.177725	-3.93823	8.20851e-05	0.00198108
ENSG00000079308	TNS1	81335.6	-0.700082	0.16729	-4.18484	2.85362e-05	0.000850132
ENSG00000006638	TBXA2R	278.29	-0.700082	0.234917	-2.98012	0.00288135	0.0353776
ENSG00000111331	OAS3	782.02	-0.700153	0.160505	-4.36218	1.28773e-05	0.0004335
ENSG00000163762	TM4SF18	542.668	-0.700737	0.218303	-3.20993	0.00132768	0.0194047
ENSG00000116106	EPHA4	862.066	-0.700858	0.231027	-3.03366	0.00241609	0.0307739
ENSG00000162496	DHRS3	1061.84	-0.703065	0.179657	-3.91338	9.10122e-05	0.0021691
ENSG00000159713	TPPP3	456.785	-0.703963	0.239544	-2.93877	0.00329521	0.0390043
ENSG00000164120	HPGD	1040.12	-0.704372	0.237454	-2.96635	0.00301356	0.0364707
ENSG00000221963	APOL6	2032.98	-0.705136	0.225358	-3.12896	0.00175424	0.023845
ENSG00000129244	ATP1B2	498.794	-0.708936	0.204561	-3.46565	0.000528947	0.00913745
ENSG00000112773	TENT5A	1934.43	-0.709111	0.243223	-2.91547	0.00355151	0.041507
ENSG00000249242	TMEM150C	224.554	-0.709951	0.243852	-2.91141	0.00359806	0.0418496
ENSG00000028137	TNFRSF1B	788.103	-0.710122	0.178644	-3.97507	7.03575e-05	0.00176338
ENSG00000139178	C1RL	1044.85	-0.711698	0.212663	-3.3466	0.000818077	0.0130677
ENSG00000073849	ST6GAL1	1437.64	-0.712528	0.195213	-3.65001	0.000262235	0.00513473
ENSG00000131477	RAMP2	651.598	-0.713247	0.186352	-3.82742	0.000129494	0.0028779
ENSG00000142627	EPHA2	521.567	-0.713333	0.18665	-3.82177	0.000132495	0.00293009
ENSG00000154930	ACSS1	700.983	-0.716652	0.185678	-3.85966	0.000113546	0.00258516
ENSG00000088387	DOCK9	2285.22	-0.71681	0.229169	-3.12786	0.00176083	0.0239177
ENSG00000131981	LGALS3	2152.65	-0.717236	0.21205	-3.38238	0.0007186	0.0117295
ENSG00000135821	GLUL	8328.9	-0.71822	0.164686	-4.36115	1.29383e-05	0.000434049
ENSG00000102804	TSC22D1	8189.21	-0.718309	0.219685	-3.26971	0.00107656	0.0163881
ENSG00000074660	SCARF1	443.043	-0.718344	0.181086	-3.96686	7.28243e-05	0.00180942
ENSG00000259207	ITGB3	724.269	-0.718679	0.225944	-3.18078	0.0014688	0.0209318
ENSG00000102882	MAPK3	1418.25	-0.72026	0.177455	-4.05883	4.93185e-05	0.00132866
ENSG00000104903	LYL1	158.46	-0.720664	0.252281	-2.85659	0.00428223	0.0475847
ENSG00000105227	PRX	379.176	-0.721482	0.197967	-3.64446	0.000267953	0.00522562
ENSG00000100889	PCK2	128.654	-0.722963	0.247516	-2.92087	0.0034905	0.0409665
ENSG00000164867	NOS3	792.442	-0.725808	0.182349	-3.98032	6.88232e-05	0.00174292
ENSG00000154217	PITPNC1	652.511	-0.726543	0.226846	-3.20281	0.00136095	0.0197571
ENSG00000152818	UTRN	11174.9	-0.727694	0.235506	-3.08992	0.00200214	0.0264555
ENSG00000164741	DLC1	3731.55	-0.728145	0.14282	-5.09832	3.42673e-07	1.87891e-05
ENSG00000196730	DAPK1	924.084	-0.728236	0.190394	-3.82488	0.000130834	0.00290104
ENSG00000113739	STC2	141.283	-0.729399	0.223682	-3.26088	0.00111069	0.0168284
ENSG00000070182	SPTB	186.169	-0.730344	0.197305	-3.7016	0.000214246	0.00440372
ENSG00000185633	NDUFA4L2	263.132	-0.733546	0.189291	-3.87523	0.000106524	0.00246913
ENSG00000021355	SERPINB1	542.189	-0.737473	0.193363	-3.81392	0.000136778	0.00300201
ENSG00000101384	JAG1	4508.76	-0.737542	0.116138	-6.35058	2.14499e-10	2.97603e-08
ENSG00000105538	RASIP1	633.96	-0.737938	0.157461	-4.68649	2.77932e-06	0.000112003
ENSG00000136237	RAPGEF5	1181.86	-0.738921	0.163798	-4.51117	6.4471e-06	0.0002332
ENSG00000184371	CSF1	1228.72	-0.739209	0.170486	-4.33589	1.4517e-05	0.000475511
ENSG00000068001	HYAL2	1249.28	-0.739333	0.139022	-5.3181	1.04856e-07	6.74415e-06
ENSG00000099250	NRP1	7399.72	-0.739608	0.181799	-4.06827	4.73641e-05	0.00128852
ENSG00000092964	DPYSL2	5434.31	-0.740735	0.17575	-4.21472	2.5009e-05	0.000757839
ENSG00000197471	SPN	139.288	-0.740946	0.249457	-2.97023	0.00297577	0.0361484
ENSG00000182749	PAQR7	609.034	-0.742898	0.189	-3.93068	8.47076e-05	0.00203634
ENSG00000180628	PCGF5	1365.21	-0.742997	0.19664	-3.77845	0.000157805	0.00339822
ENSG00000152558	TMEM123	11948.4	-0.74302	0.165841	-4.48033	7.45284e-06	0.000265622
ENSG00000000971	CFH	1085.68	-0.74534	0.229579	-3.24655	0.00116814	0.0175484
ENSG00000119771	KLHL29	965.984	-0.745374	0.17741	-4.20142	2.65244e-05	0.000797538
ENSG00000105643	ARRDC2	780.432	-0.747054	0.178999	-4.1735	2.99953e-05	0.000885453
ENSG00000120896	SORBS3	3151.56	-0.747541	0.147723	-5.06043	4.18316e-07	2.22005e-05
ENSG00000116977	LGALS8	1380.36	-0.747848	0.177832	-4.20535	2.60676e-05	0.000786238
ENSG00000197077	KIAA1671	2004.91	-0.74955	0.165939	-4.51701	6.27199e-06	0.000227714
ENSG00000111452	ADGRD1	1021.86	-0.749733	0.20489	-3.6592	0.000253001	0.00499927
ENSG00000147251	DOCK11	1706.37	-0.750077	0.226068	-3.31793	0.000906861	0.0141941
ENSG00000106624	AEBP1	18342.9	-0.750137	0.148705	-5.04447	4.5478e-07	2.39394e-05
ENSG00000128923	MINDY2	1730.27	-0.751006	0.184821	-4.06341	4.83601e-05	0.00131377
ENSG00000173258	ZNF483	599.759	-0.751246	0.222901	-3.37031	0.000750847	0.0121537
ENSG00000187193	MT1X	202.408	-0.752744	0.247172	-3.04543	0.00232346	0.0299129
ENSG00000111962	UST	774.978	-0.75591	0.177423	-4.26049	2.0398e-05	0.000634953
ENSG00000127955	GNAI1	950.591	-0.755946	0.190823	-3.9615	7.44797e-05	0.00184058
ENSG00000065717	TLE2	1453.57	-0.756807	0.241517	-3.13356	0.00172699	0.0235569
ENSG00000184922	FMNL1	302.525	-0.756853	0.183737	-4.11923	3.80142e-05	0.00107951
ENSG00000100060	MFNG	185.474	-0.75754	0.208024	-3.64159	0.000270955	0.0052683
ENSG00000119917	IFIT3	558.091	-0.75841	0.154374	-4.91281	8.97806e-07	4.26381e-05
ENSG00000139174	PRICKLE1	1847.01	-0.75905	0.261174	-2.9063	0.00365726	0.0423353
ENSG00000185499	MUC1	561.471	-0.76023	0.26768	-2.84007	0.00451034	0.0495574
ENSG00000149131	SERPING1	6633.89	-0.760459	0.237337	-3.20414	0.00135467	0.0196954
ENSG00000156299	TIAM1	896.69	-0.761141	0.173248	-4.39335	1.11616e-05	0.000381023
ENSG00000185745	IFIT1	414.396	-0.761282	0.182735	-4.16603	3.09946e-05	0.000908054
ENSG00000179862	CITED4	451.523	-0.761862	0.19347	-3.93788	8.22049e-05	0.00198108
ENSG00000158555	GDPD5	927.375	-0.763161	0.217777	-3.50431	0.000457784	0.00811313
ENSG00000184113	CLDN5	629.253	-0.763666	0.198362	-3.84986	0.000118187	0.00267873
ENSG00000037280	FLT4	884.083	-0.764734	0.206717	-3.69942	0.000216097	0.00441838
ENSG00000111961	SASH1	2919.9	-0.765496	0.143086	-5.34989	8.80073e-08	5.79476e-06
ENSG00000111077	TNS2	4987.35	-0.768042	0.199239	-3.85488	0.000115786	0.00262737
ENSG00000001617	SEMA3F	603.941	-0.76999	0.148596	-5.18177	2.19785e-07	1.30156e-05
ENSG00000135272	MDFIC	1190.68	-0.77155	0.125969	-6.12493	9.07208e-10	1.07449e-07
ENSG00000108622	ICAM2	303.922	-0.772232	0.177609	-4.34793	1.37426e-05	0.000455591
ENSG00000151320	AKAP6	1044.68	-0.772332	0.192788	-4.00613	6.17224e-05	0.00159467
ENSG00000128274	A4GALT	765.638	-0.772975	0.174401	-4.43218	9.32872e-06	0.000325316
ENSG00000196628	TCF4	6864.39	-0.77318	0.16809	-4.59979	4.22909e-06	0.000162988
ENSG00000179639	FCER1A	127.718	-0.773377	0.241028	-3.20866	0.00133355	0.0194759
ENSG00000115267	IFIH1	442.908	-0.77345	0.241267	-3.20579	0.00134694	0.0196124
ENSG00000054598	FOXC1	309.466	-0.77403	0.226714	-3.41413	0.000639859	0.0106409
ENSG00000031081	ARHGAP31	2484.31	-0.774931	0.114729	-6.75448	1.43351e-11	2.81258e-09
ENSG00000130147	SH3BP4	1575.97	-0.775304	0.12415	-6.24487	4.24149e-10	5.38476e-08
ENSG00000099260	PALMD	2515.76	-0.775816	0.241489	-3.21263	0.00131527	0.0192813
ENSG00000128849	CGNL1	3827.15	-0.775821	0.246745	-3.14422	0.00166531	0.02299
ENSG00000106991	ENG	4557.88	-0.776828	0.140006	-5.54854	2.88065e-08	2.16037e-06
ENSG00000174600	CMKLR1	1109.35	-0.778242	0.25574	-3.0431	0.00234152	0.0300711
ENSG00000179094	PER1	3261.22	-0.778356	0.208597	-3.73138	0.000190436	0.00398602
ENSG00000074370	ATP2A3	555.96	-0.779156	0.208931	-3.72925	0.000192052	0.0040112
ENSG00000179583	CIITA	684.687	-0.780001	0.187141	-4.16799	3.07296e-05	0.000903819
ENSG00000010704	HFE	252.671	-0.78166	0.25424	-3.0745	0.00210857	0.0276736
ENSG00000184481	FOXO4	741.524	-0.782284	0.197508	-3.96077	7.47073e-05	0.00184385
ENSG00000156453	PCDH1	892.082	-0.782642	0.208643	-3.75111	0.000176051	0.00372507
ENSG00000122592	HOXA7	117.117	-0.783776	0.247212	-3.17047	0.00152194	0.0214375
ENSG00000196954	CASP4	374.158	-0.784664	0.198896	-3.94509	7.97695e-05	0.0019368
ENSG00000148180	GSN	38186.7	-0.784827	0.131633	-5.96224	2.48799e-09	2.58432e-07
ENSG00000239697	TNFSF12	589.913	-0.788722	0.226586	-3.48089	0.000499755	0.00875314
ENSG00000106560	GIMAP2	142.555	-0.788781	0.248052	-3.1799	0.00147328	0.0209802
ENSG00000116852	KIF21B	121.96	-0.791194	0.248331	-3.18605	0.00144228	0.0206536
ENSG00000116199	FAM20B	3303.07	-0.791434	0.140888	-5.61747	1.93772e-08	1.49953e-06
ENSG00000071967	CYBRD1	10613.4	-0.793297	0.129003	-6.14946	7.77453e-10	9.33026e-08
ENSG00000198624	CCDC69	1731.43	-0.796485	0.13669	-5.82694	5.64532e-09	5.19691e-07
ENSG00000171357	LURAP1	104.395	-0.79693	0.246776	-3.22937	0.00124062	0.0184658
ENSG00000184916	JAG2	588.276	-0.79735	0.2119	-3.76285	0.000167989	0.00358573
ENSG00000178860	MSC	132.127	-0.797723	0.263443	-3.02807	0.00246123	0.031226
ENSG00000005884	ITGA3	2719.76	-0.79804	0.271523	-2.93913	0.00329136	0.0390043
ENSG00000141524	TMC6	290.373	-0.800251	0.22761	-3.51589	0.000438289	0.00781757
ENSG00000167601	AXL	5453.83	-0.800537	0.211265	-3.78926	0.000151094	0.00327917
ENSG00000115963	RND3	2038.74	-0.802014	0.227079	-3.53188	0.000412624	0.0074418
ENSG00000103966	EHD4	2063	-0.802441	0.166831	-4.80991	1.51e-06	6.53236e-05
ENSG00000139679	LPAR6	650.015	-0.802662	0.152752	-5.25466	1.48297e-07	9.26215e-06
ENSG00000109861	CTSC	1423.08	-0.803106	0.233118	-3.44506	0.000570924	0.0097107
ENSG00000214063	TSPAN4	1071.53	-0.803639	0.16706	-4.81049	1.50564e-06	6.52801e-05
ENSG00000225648	SBDSP1	377.633	-0.805348	0.200708	-4.01254	6.00691e-05	0.00156196
ENSG00000108798	ABI3	209.195	-0.805886	0.219419	-3.67282	0.000239889	0.00477418
ENSG00000152778	IFIT5	664.582	-0.809765	0.166667	-4.85857	1.18239e-06	5.39125e-05
ENSG00000079931	MOXD1	3806.5	-0.812029	0.267206	-3.03896	0.00237398	0.0303845
ENSG00000079335	CDC14A	471.904	-0.812964	0.211278	-3.84784	0.000119163	0.00269455
ENSG00000184232	OAF	1681.4	-0.813085	0.247181	-3.28943	0.0010039	0.0154514
ENSG00000163531	NFASC	3421.93	-0.815747	0.215205	-3.79056	0.000150307	0.00327124
ENSG00000165757	JCAD	6783.41	-0.817384	0.158755	-5.14872	2.62265e-07	1.50272e-05
ENSG00000198431	TXNRD1	3692.2	-0.817982	0.271275	-3.01533	0.00256703	0.0323779
ENSG00000179314	WSCD1	95.4327	-0.818056	0.250487	-3.26586	0.00109132	0.0165738
ENSG00000113721	PDGFRB	10734.8	-0.81851	0.169096	-4.84051	1.29507e-06	5.78285e-05
ENSG00000165169	DYNLT3	913.188	-0.818554	0.189018	-4.33055	1.48735e-05	0.000483115
ENSG00000204592	HLA-E	12561.3	-0.819037	0.171809	-4.76715	1.86853e-06	7.87295e-05
ENSG00000116833	NR5A2	446.168	-0.82002	0.222461	-3.68613	0.00022769	0.00458781
ENSG00000128656	CHN1	301.91	-0.821566	0.265056	-3.09959	0.0019379	0.0257315
ENSG00000132849	PATJ	1041.09	-0.82211	0.212628	-3.86642	0.000110445	0.00254181
ENSG00000001561	ENPP4	186.777	-0.822156	0.257856	-3.18843	0.00143048	0.0205516
ENSG00000119280	C1orf198	4488.13	-0.822301	0.140798	-5.84027	5.21157e-09	4.89032e-07
ENSG00000107338	SHB	200.133	-0.823726	0.256802	-3.20763	0.00133833	0.0195163
ENSG00000138434	ITPRID2	3991.56	-0.824838	0.184321	-4.47502	7.64047e-06	0.00027181
ENSG00000107738	VSIR	2047.8	-0.825267	0.213184	-3.87116	0.00010832	0.00249882
ENSG00000117479	SLC19A2	324.449	-0.826826	0.277846	-2.97584	0.00292185	0.0357359
ENSG00000198517	MAFK	1135.9	-0.827888	0.239592	-3.45541	0.000549451	0.00943638
ENSG00000241684	ADAMTS9-AS2	431.628	-0.827915	0.179321	-4.61694	3.89442e-06	0.000151594
ENSG00000111913	RIPOR2	3252.52	-0.827961	0.287764	-2.87722	0.00401196	0.0453028
ENSG00000141655	TNFRSF11A	153.864	-0.828405	0.253327	-3.2701	0.0010751	0.016383
ENSG00000213672	NCKIPSD	452.299	-0.828902	0.179735	-4.61181	3.9918e-06	0.000155053
ENSG00000128833	MYO5C	666.625	-0.829796	0.28513	-2.91024	0.00361151	0.0419808
ENSG00000113389	NPR3	500.829	-0.833127	0.227969	-3.65457	0.000257616	0.00506984
ENSG00000091409	ITGA6	6601.44	-0.836071	0.286857	-2.91459	0.00356154	0.0415492
ENSG00000120306	CYSTM1	435	-0.83628	0.204553	-4.08833	4.34484e-05	0.00120572
ENSG00000082438	COBLL1	1099.3	-0.836848	0.193118	-4.33335	1.46855e-05	0.00047861
ENSG00000050405	LIMA1	2755.13	-0.837525	0.282439	-2.96533	0.00302355	0.0365688
ENSG00000189221	MAOA	1127.06	-0.837607	0.133751	-6.26242	3.79042e-10	4.87584e-08
ENSG00000130755	GMFG	116.339	-0.837986	0.269063	-3.11446	0.0018428	0.0248056
ENSG00000155792	DEPTOR	1428.28	-0.838707	0.18616	-4.5053	6.62803e-06	0.000238855
ENSG00000046889	PREX2	1228.37	-0.839455	0.226345	-3.70874	0.000208293	0.00430414
ENSG00000095370	SH2D3C	535.331	-0.839705	0.208655	-4.02437	5.71284e-05	0.00149752
ENSG00000203709	MIR29B2CHG	434.017	-0.840185	0.196078	-4.28495	1.82783e-05	0.000576358
ENSG00000087253	LPCAT2	1614.68	-0.843605	0.173367	-4.866	1.13879e-06	5.25415e-05
ENSG00000106333	PCOLCE	3251	-0.844293	0.295228	-2.8598	0.00423915	0.047214
ENSG00000100311	PDGFB	668.023	-0.845267	0.18418	-4.58934	4.44649e-06	0.000170689
ENSG00000176641	RNF152	1976.33	-0.845651	0.19667	-4.29985	1.7091e-05	0.000544983
ENSG00000168899	VAMP5	319.848	-0.84631	0.182519	-4.63682	3.53809e-06	0.000139399
ENSG00000112297	CRYBG1	359.398	-0.847491	0.218455	-3.87948	0.000104678	0.00243505
ENSG00000177606	JUN	14663.8	-0.847986	0.239878	-3.53507	0.000407663	0.00737285
ENSG00000155849	ELMO1	639.728	-0.848537	0.209851	-4.04351	5.26561e-05	0.00140687
ENSG00000135046	ANXA1	2800.97	-0.849053	0.186794	-4.5454	5.48304e-06	0.000203249
ENSG00000251322	SHANK3	2734.15	-0.849107	0.131291	-6.46737	9.97251e-11	1.60088e-08
ENSG00000203883	SOX18	490.102	-0.849233	0.214541	-3.95837	7.54634e-05	0.00186015
ENSG00000164849	GPR146	198.81	-0.84979	0.270514	-3.14139	0.00168151	0.0231584
ENSG00000117600	PLPPR4	149.673	-0.850365	0.250617	-3.39309	0.000691089	0.0113664
ENSG00000147119	CHST7	189.625	-0.851164	0.26396	-3.22459	0.00126151	0.0186908
ENSG00000149582	TMEM25	346.915	-0.85358	0.294075	-2.90259	0.0037009	0.0426625
ENSG00000125810	CD93	4161.55	-0.853874	0.124695	-6.84772	7.50372e-12	1.53423e-09
ENSG00000177283	FZD8	306.148	-0.854134	0.267645	-3.19129	0.00141638	0.0203809
ENSG00000034971	MYOC	117.671	-0.855142	0.275665	-3.1021	0.00192151	0.0255636
ENSG00000010818	HIVEP2	1902.24	-0.855379	0.193719	-4.41556	1.00748e-05	0.00034636
ENSG00000061918	GUCY1B1	1085.7	-0.85604	0.145718	-5.87465	4.23734e-09	4.07456e-07
ENSG00000074416	MGLL	1493.73	-0.857605	0.240754	-3.56217	0.000367806	0.00672084
ENSG00000128872	TMOD2	1131.22	-0.859735	0.210667	-4.08101	4.48403e-05	0.00123543
ENSG00000143537	ADAM15	1862.68	-0.862269	0.147462	-5.84741	4.99292e-09	4.70789e-07
ENSG00000176438	SYNE3	1083.31	-0.866056	0.276276	-3.13475	0.00172003	0.023495
ENSG00000113916	BCL6	1513.03	-0.86626	0.174196	-4.97289	6.59626e-07	3.27687e-05
ENSG00000151065	DCP1B	728.719	-0.866927	0.272293	-3.18381	0.00145353	0.0207293
ENSG00000161835	TAMALIN	508.401	-0.8694	0.22152	-3.9247	8.68387e-05	0.00207728
ENSG00000100234	TIMP3	1984.88	-0.870687	0.294233	-2.95918	0.00308461	0.0372146
ENSG00000197905	TEAD4	174.458	-0.872115	0.289943	-3.00789	0.0026307	0.0330522
ENSG00000139597	N4BP2L1	260.951	-0.87375	0.242095	-3.60913	0.00030723	0.00581075
ENSG00000175471	MCTP1	422.732	-0.875066	0.302489	-2.89289	0.0038172	0.0436188
ENSG00000005059	MCUB	223.173	-0.876691	0.308315	-2.84349	0.00446221	0.0491349
ENSG00000074181	NOTCH3	9850.99	-0.877263	0.213583	-4.10736	4.00202e-05	0.00113317
ENSG00000082397	EPB41L3	913.577	-0.877761	0.274038	-3.20307	0.00135973	0.0197542
ENSG00000069667	RORA	1722.11	-0.87904	0.210458	-4.17679	2.95646e-05	0.000877154
ENSG00000117318	ID3	582.275	-0.879074	0.238882	-3.67995	0.000233277	0.00466651
ENSG00000132357	CARD6	425.056	-0.880429	0.264942	-3.3231	0.000890245	0.0139678
ENSG00000179776	CDH5	1944.28	-0.88063	0.181867	-4.84217	1.28429e-06	5.74792e-05
ENSG00000137834	SMAD6	407.245	-0.880717	0.169745	-5.18849	2.12011e-07	1.27102e-05
ENSG00000133789	SWAP70	1996.69	-0.885227	0.172917	-5.11936	3.06574e-07	1.71551e-05
ENSG00000157601	MX1	869.322	-0.885549	0.160771	-5.50814	3.62638e-08	2.62831e-06
ENSG00000205403	CFI	482.036	-0.886555	0.276331	-3.2083	0.0013352	0.0194853
ENSG00000122035	RASL11A	346.229	-0.888076	0.218777	-4.05927	4.92255e-05	0.00132866
ENSG00000047617	ANO2	157.379	-0.888454	0.242788	-3.65939	0.000252821	0.00499927
ENSG00000135931	ARMC9	1741.19	-0.888511	0.268846	-3.30491	0.000950062	0.0147279
ENSG00000067798	NAV3	549.232	-0.88876	0.239014	-3.71844	0.00020046	0.00416442
ENSG00000164742	ADCY1	441.728	-0.890192	0.284331	-3.13083	0.00174311	0.0237602
ENSG00000276547	PCDHGB5	271.694	-0.891736	0.281035	-3.17304	0.00150851	0.0212946
ENSG00000183682	BMP8A	186.228	-0.892785	0.278835	-3.20184	0.00136555	0.0198008
ENSG00000171992	SYNPO	5613.98	-0.893336	0.183981	-4.85558	1.20035e-06	5.43865e-05
ENSG00000196872	CRACDL	218.321	-0.893726	0.196081	-4.55794	5.16576e-06	0.000192961
ENSG00000171056	SOX7	138.39	-0.893957	0.250656	-3.56647	0.000361825	0.00663971
ENSG00000149564	ESAM	932.966	-0.895847	0.174962	-5.12022	3.05174e-07	1.71321e-05
ENSG00000136630	HLX	130.491	-0.896835	0.236606	-3.79042	0.000150392	0.00327124
ENSG00000198626	RYR2	624.588	-0.89718	0.298636	-3.00426	0.00266227	0.0332943
ENSG00000161281	COX7A1	281.095	-0.898174	0.22702	-3.95637	7.60966e-05	0.00187003
ENSG00000137936	BCAR3	308.559	-0.89862	0.255718	-3.51411	0.00044123	0.00786281
ENSG00000143110	C1orf162	115.282	-0.89863	0.268057	-3.35238	0.000801192	0.0128574
ENSG00000169744	LDB2	2685.93	-0.902052	0.134504	-6.70649	1.99368e-11	3.79658e-09
ENSG00000127329	PTPRB	3666.22	-0.903092	0.159516	-5.66145	1.50101e-08	1.21481e-06
ENSG00000157510	AFAP1L1	694.071	-0.90384	0.211571	-4.27205	1.93686e-05	0.00060778
ENSG00000112137	PHACTR1	193.678	-0.9056	0.281781	-3.21385	0.00130969	0.0192141
ENSG00000068831	RASGRP2	521.326	-0.906137	0.179514	-5.04774	4.47079e-07	2.3598e-05
ENSG00000165507	DEPP1	2405.75	-0.906456	0.190551	-4.75701	1.96477e-06	8.24271e-05
ENSG00000198075	SULT1C4	101	-0.906579	0.259254	-3.49688	0.000470741	0.00831243
ENSG00000164171	ITGA2	469.149	-0.906581	0.204373	-4.43591	9.16858e-06	0.000320307
ENSG00000133800	LYVE1	1023.05	-0.907423	0.306718	-2.9585	0.00309144	0.0372507
ENSG00000172164	SNTB1	255.878	-0.909887	0.226891	-4.01023	6.06591e-05	0.00157519
ENSG00000134954	ETS1	3616.79	-0.910969	0.187239	-4.86527	1.14299e-06	5.26098e-05
ENSG00000134030	CTIF	2156.06	-0.911796	0.243806	-3.73985	0.000184132	0.00386657
ENSG00000174175	SELP	560.589	-0.912329	0.259661	-3.51353	0.000442191	0.0078727
ENSG00000120913	PDLIM2	469.669	-0.913301	0.208591	-4.37842	1.19541e-05	0.000406648
ENSG00000187244	BCAM	3209.77	-0.913901	0.160068	-5.70945	1.13341e-08	9.6137e-07
ENSG00000072694	FCGR2B	101.066	-0.916135	0.270838	-3.38259	0.000718045	0.0117295
ENSG00000184545	DUSP8	607.21	-0.916253	0.247711	-3.69887	0.00021656	0.0044232
ENSG00000139318	DUSP6	1121.94	-0.917169	0.199105	-4.60646	4.09583e-06	0.000158481
ENSG00000131016	AKAP12	11301.5	-0.917277	0.251365	-3.64918	0.000263075	0.00514081
ENSG00000135424	ITGA7	3623.37	-0.918494	0.301368	-3.04775	0.00230564	0.0297375
ENSG00000162616	DNAJB4	1254.8	-0.920456	0.254589	-3.61546	0.000299814	0.005715
ENSG00000254838	GVINP1	365.28	-0.921783	0.176427	-5.22472	1.74423e-07	1.06876e-05
ENSG00000180440	SERTM1	1597.31	-0.922247	0.324992	-2.83776	0.0045432	0.049829
ENSG00000185215	TNFAIP2	906.897	-0.922706	0.212991	-4.33214	1.47668e-05	0.000480452
ENSG00000074527	NTN4	604.062	-0.923855	0.166268	-5.55644	2.75333e-08	2.0729e-06
ENSG00000087074	PPP1R15A	2037.34	-0.92463	0.189046	-4.89103	1.00311e-06	4.70638e-05
ENSG00000159167	STC1	452.593	-0.924943	0.252515	-3.66292	0.000249356	0.00494233
ENSG00000108639	SYNGR2	666.395	-0.925088	0.191017	-4.84297	1.27914e-06	5.73812e-05
ENSG00000162618	ADGRL4	1143.48	-0.926443	0.181519	-5.10383	3.32848e-07	1.83672e-05
ENSG00000164197	RNF180	726.331	-0.928214	0.178797	-5.19144	2.08675e-07	1.26271e-05
ENSG00000169908	TM4SF1	1501.41	-0.928798	0.234021	-3.96887	7.22155e-05	0.00180066
ENSG00000176435	CLEC14A	1134.3	-0.92987	0.189404	-4.90945	9.13335e-07	4.32698e-05
ENSG00000110799	VWF	11531.4	-0.929895	0.213601	-4.35341	1.34034e-05	0.000446565
ENSG00000166839	ANKDD1A	273.07	-0.930559	0.271464	-3.42793	0.000608204	0.0102195
ENSG00000130592	LSP1	730.761	-0.932262	0.296216	-3.14723	0.00164824	0.0228915
ENSG00000123240	OPTN	2061.82	-0.93353	0.182389	-5.11834	3.08233e-07	1.71551e-05
ENSG00000162654	GBP4	849.211	-0.933952	0.177548	-5.26028	1.43834e-07	9.02371e-06
ENSG00000115306	SPTBN1	27691.5	-0.934382	0.15269	-6.11948	9.38833e-10	1.10521e-07
ENSG00000164850	GPER1	172.639	-0.935705	0.291068	-3.21473	0.00130568	0.0191987
ENSG00000121316	PLBD1	473.753	-0.937259	0.271281	-3.45493	0.000550427	0.00944479
ENSG00000047365	ARAP2	408.008	-0.938654	0.199616	-4.7023	2.5725e-06	0.000104755
ENSG00000204161	TMEM273	263.483	-0.939253	0.240449	-3.90625	9.37382e-05	0.00222861
ENSG00000120093	HOXB3	195.681	-0.940879	0.329446	-2.85595	0.00429086	0.0476533
ENSG00000157554	ERG	850.214	-0.940993	0.165261	-5.69399	1.24106e-08	1.0258e-06
ENSG00000166228	PCBD1	466.456	-0.942942	0.185747	-5.0765	3.84459e-07	2.06485e-05
ENSG00000136732	GYPC	874.354	-0.943232	0.234518	-4.022	5.77052e-05	0.0015106
ENSG00000182253	SYNM	6209.63	-0.943826	0.281875	-3.34839	0.000812833	0.0130161
ENSG00000003989	SLC7A2	1599.75	-0.944961	0.289825	-3.26046	0.00111233	0.0168401
ENSG00000100342	APOL1	1133.9	-0.94641	0.288151	-3.28442	0.00102191	0.015679
ENSG00000166946	CCNDBP1	543.95	-0.947273	0.150208	-6.30642	2.85569e-10	3.79924e-08
ENSG00000137965	IFI44	270.958	-0.94758	0.210475	-4.50211	6.72823e-06	0.000241679
ENSG00000148053	NTRK2	931.375	-0.947925	0.251448	-3.76987	0.000163334	0.00349791
ENSG00000170802	FOXN2	773.889	-0.948871	0.169915	-5.58437	2.34549e-08	1.78662e-06
ENSG00000154146	NRGN	206.564	-0.949813	0.251641	-3.77447	0.000160348	0.00344535
ENSG00000131386	GALNT15	143.34	-0.949936	0.273408	-3.47443	0.00051194	0.00891032
ENSG00000113319	RASGRF2	432.452	-0.953865	0.196264	-4.8601	1.17325e-06	5.36218e-05
ENSG00000180801	ARSJ	178.36	-0.957256	0.278644	-3.4354	0.000591673	0.0100198
ENSG00000161940	BCL6B	376.365	-0.959756	0.232554	-4.12703	3.67472e-05	0.00105122
ENSG00000241717	VWFP1	143.629	-0.96071	0.275218	-3.49072	0.000481714	0.00847537
ENSG00000079819	EPB41L2	3926.48	-0.962861	0.185121	-5.20126	1.97943e-07	1.20528e-05
ENSG00000111859	NEDD9	1906.8	-0.965016	0.250042	-3.85941	0.00011366	0.00258516
ENSG00000131634	TMEM204	702.475	-0.965949	0.193833	-4.98339	6.24784e-07	3.11975e-05
ENSG00000154133	ROBO4	1131.93	-0.971202	0.200305	-4.84861	1.24331e-06	5.60328e-05
ENSG00000170989	S1PR1	1475.56	-0.976966	0.196024	-4.9839	6.23139e-07	3.11955e-05
ENSG00000182326	C1S	7911.2	-0.977741	0.19491	-5.01637	5.26577e-07	2.70588e-05
ENSG00000173559	NABP1	499.486	-0.978889	0.280202	-3.49351	0.000476721	0.00840275
ENSG00000184160	ADRA2C	980.32	-0.979092	0.30894	-3.1692	0.00152858	0.0215123
ENSG00000164920	OSR2	2419.97	-0.980026	0.296656	-3.30358	0.000954592	0.0147852
ENSG00000174292	TNK1	64.1146	-0.981347	0.313881	-3.12649	0.00176904	0.0239958
ENSG00000132205	EMILIN2	1556.08	-0.981391	0.195397	-5.02254	5.09931e-07	2.62729e-05
ENSG00000183486	MX2	233.918	-0.98212	0.22574	-4.35068	1.35718e-05	0.000451403
ENSG00000116815	CD58	152.19	-0.982248	0.259336	-3.78755	0.000152143	0.00329456
ENSG00000123080	CDKN2C	186.498	-0.982555	0.30813	-3.18877	0.0014288	0.0205425
ENSG00000162433	AK4	573.383	-0.982574	0.231378	-4.24662	2.17015e-05	0.000670159
ENSG00000144476	ACKR3	306.55	-0.983966	0.175376	-5.61062	2.01608e-08	1.55398e-06
ENSG00000159388	BTG2	2958.8	-0.986024	0.196214	-5.02526	5.02759e-07	2.59723e-05
ENSG00000160447	PKN3	242.135	-0.98604	0.220501	-4.47181	7.756e-06	0.000274913
ENSG00000105699	LSR	336.69	-0.986247	0.238878	-4.12866	3.64889e-05	0.00104537
ENSG00000172716	SLFN11	914.508	-0.989339	0.329246	-3.00486	0.00265705	0.0332943
ENSG00000110848	CD69	77.0688	-0.990517	0.324924	-3.04846	0.00230019	0.029687
ENSG00000075884	ARHGAP15	124.029	-0.99068	0.245496	-4.03543	5.45025e-05	0.00144035
ENSG00000104419	NDRG1	3359.71	-0.991392	0.261589	-3.78988	0.000150717	0.00327464
ENSG00000150048	CLEC1A	157.754	-0.992	0.263947	-3.75833	0.000171055	0.00363122
ENSG00000099139	PCSK5	781.445	-0.992477	0.246926	-4.01933	5.83628e-05	0.00152166
ENSG00000115594	IL1R1	1890.09	-0.992778	0.338509	-2.9328	0.00335923	0.0395932
ENSG00000179772	FOXS1	112.716	-0.993348	0.26634	-3.72963	0.000191763	0.00400947
ENSG00000112562	SMOC2	7226.14	-0.995643	0.134309	-7.41309	1.23394e-13	3.74501e-11
ENSG00000147113	DIPK2B	1644.33	-0.996966	0.192302	-5.18439	2.16727e-07	1.29132e-05
ENSG00000059804	SLC2A3	866.037	-0.997041	0.19821	-5.03022	4.89907e-07	2.55119e-05
ENSG00000177990	DPY19L2	340.306	-0.998286	0.220418	-4.52906	5.9246e-06	0.000216315
ENSG00000125378	BMP4	180.178	-0.999354	0.296546	-3.36998	0.000751731	0.0121579
ENSG00000101000	PROCR	688.468	-1.00081	0.206464	-4.84738	1.25101e-06	5.62492e-05
ENSG00000260077		138.722	-1.00128	0.343742	-2.91288	0.00358114	0.0417428
ENSG00000114861	FOXP1	3426.99	-1.0031	0.157356	-6.37476	1.83252e-10	2.60502e-08
ENSG00000174804	FZD4	2394.29	-1.00488	0.175399	-5.72912	1.00953e-08	8.7933e-07
ENSG00000125845	BMP2	178.365	-1.0052	0.311669	-3.22521	0.00125882	0.0186794
ENSG00000204950	LRRC10B	91.2967	-1.00689	0.310103	-3.24695	0.0011665	0.0175484
ENSG00000069122	ADGRF5	2559.01	-1.00803	0.173825	-5.79908	6.6679e-09	5.99617e-07
ENSG00000182168	UNC5C	506.409	-1.00864	0.334559	-3.01483	0.00257127	0.0324104
ENSG00000130707	ASS1	1063.72	-1.00957	0.308586	-3.27161	0.00106939	0.0163172
ENSG00000166073	GPR176	275.67	-1.00959	0.182843	-5.5216	3.35923e-08	2.453e-06
ENSG00000100065	CARD10	416.9	-1.00965	0.197923	-5.10122	3.37469e-07	1.85694e-05
ENSG00000125257	ABCC4	663.309	-1.01029	0.292353	-3.45573	0.000548807	0.00943365
ENSG00000102468	HTR2A	150.488	-1.0118	0.235792	-4.29108	1.77808e-05	0.000562498
ENSG00000101695	RNF125	344.067	-1.01317	0.187892	-5.39233	6.95496e-08	4.72354e-06
ENSG00000198844	ARHGEF15	597.208	-1.01328	0.190183	-5.3279	9.93534e-08	6.47598e-06
ENSG00000117013	KCNQ4	303.406	-1.01385	0.21697	-4.67277	2.97168e-06	0.000118893
ENSG00000106546	AHR	2610.57	-1.01594	0.192312	-5.28278	1.27239e-07	8.12989e-06
ENSG00000204381	LAYN	383.267	-1.0161	0.275113	-3.6934	0.000221276	0.00449722
ENSG00000127990	SGCE	1196.86	-1.01683	0.298674	-3.40448	0.000662891	0.0109863
ENSG00000222041	CYTOR	74.9281	-1.01796	0.297355	-3.4234	0.000618432	0.0103667
ENSG00000164116	GUCY1A1	1962.13	-1.02071	0.267585	-3.81454	0.000136438	0.00299793
ENSG00000254343		190.339	-1.0234	0.263672	-3.88135	0.000103877	0.00242805
ENSG00000086619	ERO1B	255.244	-1.02372	0.264674	-3.86784	0.000109802	0.00253
ENSG00000198719	DLL1	374.271	-1.0252	0.23486	-4.36515	1.27033e-05	0.000429128
ENSG00000143248	RGS5	10671.4	-1.02542	0.278591	-3.68075	0.000232551	0.00465677
ENSG00000106823	ECM2	1464.98	-1.0268	0.242286	-4.23796	2.25557e-05	0.000693232
ENSG00000169291	SHE	806.655	-1.02709	0.18865	-5.4444	5.19803e-08	3.63189e-06
ENSG00000142910	TINAGL1	2718.28	-1.02779	0.218673	-4.70013	2.59994e-06	0.000105651
ENSG00000272636	DOC2B	456.159	-1.0288	0.263845	-3.89925	9.64926e-05	0.00227638
ENSG00000185551	NR2F2	7940.03	-1.02911	0.135072	-7.61897	2.55716e-14	8.56383e-12
ENSG00000173706	HEG1	5840.67	-1.03126	0.238755	-4.31934	1.56496e-05	0.00050411
ENSG00000127920	GNG11	1216.87	-1.03149	0.129918	-7.93957	2.02885e-15	9.16474e-13
ENSG00000182463	TSHZ2	2136.94	-1.03204	0.32806	-3.1459	0.00165578	0.0229564
ENSG00000154188	ANGPT1	353.38	-1.03267	0.258983	-3.98741	6.67973e-05	0.00169604
ENSG00000185010	F8	1568.67	-1.03545	0.218	-4.7498	2.03621e-06	8.50567e-05
ENSG00000187688	TRPV2	261.237	-1.03618	0.255584	-4.05419	5.0309e-05	0.00134787
ENSG00000162817	C1orf115	599.11	-1.0363	0.221106	-4.68687	2.77413e-06	0.000112003
ENSG00000050165	DKK3	3416.47	-1.0371	0.240931	-4.30455	1.67323e-05	0.000535433
ENSG00000102575	ACP5	385.433	-1.03923	0.333765	-3.11367	0.00184776	0.0248124
ENSG00000117114	ADGRL2	1090.58	-1.03997	0.289941	-3.58683	0.000334726	0.00623966
ENSG00000260244		486.977	-1.04155	0.260495	-3.99835	6.37855e-05	0.00163237
ENSG00000189337	KAZN	262.698	-1.04234	0.296999	-3.50957	0.00044884	0.00797646
ENSG00000066056	TIE1	1198.75	-1.04263	0.192471	-5.41706	6.05872e-08	4.14383e-06
ENSG00000197859	ADAMTSL2	132.989	-1.04338	0.346758	-3.00896	0.00262142	0.0329569
ENSG00000113749	HRH2	43.2874	-1.04386	0.359459	-2.90399	0.00368444	0.0425484
ENSG00000113083	LOX	688.904	-1.04416	0.361559	-2.88794	0.00387776	0.044151
ENSG00000150938	CRIM1	4869.34	-1.0463	0.20787	-5.03346	4.81702e-07	2.51521e-05
ENSG00000172817	CYP7B1	263.467	-1.04855	0.222424	-4.71418	2.42683e-06	9.94488e-05
ENSG00000132793	LPIN3	498.86	-1.05101	0.277268	-3.79061	0.000150279	0.00327124
ENSG00000187513	GJA4	462.5	-1.05619	0.204457	-5.16581	2.39405e-07	1.38812e-05
ENSG00000085563	ABCB1	872.217	-1.06143	0.182065	-5.82991	5.5456e-09	5.15396e-07
ENSG00000078114	NEBL	194.866	-1.06293	0.367733	-2.89048	0.00384657	0.0438473
ENSG00000261269		199.804	-1.06363	0.192251	-5.5325	3.15695e-08	2.32275e-06
ENSG00000027075	PRKCH	877.992	-1.06647	0.160301	-6.65291	2.87353e-11	5.12068e-09
ENSG00000007312	CD79B	78.7931	-1.06881	0.311312	-3.43323	0.00059644	0.0100741
ENSG00000240583	AQP1	4726.95	-1.0694	0.189339	-5.64806	1.62271e-08	1.29179e-06
ENSG00000183018	SPNS2	347.557	-1.06996	0.245667	-4.35532	1.32873e-05	0.000444222
ENSG00000168405	CMAHP	681.252	-1.06998	0.181003	-5.91138	3.3925e-09	3.37928e-07
ENSG00000221818	EBF2	100.765	-1.07008	0.26609	-4.02148	5.78328e-05	0.0015119
ENSG00000112379	ARFGEF3	350.982	-1.07287	0.318193	-3.37177	0.000746859	0.0120992
ENSG00000104219	ZDHHC2	640.545	-1.07339	0.291106	-3.68727	0.000226672	0.00457679
ENSG00000147862	NFIB	6350.88	-1.07401	0.200098	-5.36743	7.9866e-08	5.36788e-06
ENSG00000168994	PXDC1	1005.55	-1.07469	0.219651	-4.89274	9.94426e-07	4.67693e-05
ENSG00000173269	MMRN2	2141.83	-1.07501	0.170313	-6.31197	2.75499e-10	3.74217e-08
ENSG00000198168	SVIP	201.688	-1.07549	0.294561	-3.65117	0.000261044	0.00511657
ENSG00000136158	SPRY2	924.908	-1.07583	0.271325	-3.96511	7.33618e-05	0.0018199
ENSG00000176595	KBTBD11	131.649	-1.07591	0.333779	-3.22341	0.00126674	0.0187396
ENSG00000166483	WEE1	1595.18	-1.07668	0.282113	-3.81648	0.000135371	0.00297785
ENSG00000221869	CEBPD	1605.77	-1.07866	0.15127	-7.13065	9.98931e-13	2.28273e-10
ENSG00000145990	GFOD1	630.464	-1.07877	0.271114	-3.97904	6.91949e-05	0.00174898
ENSG00000133574	GIMAP4	741.989	-1.07977	0.177121	-6.09622	1.08603e-09	1.26714e-07
ENSG00000126895	AVPR2	68.0921	-1.08027	0.327341	-3.30015	0.000966325	0.0149204
ENSG00000105711	SCN1B	156.044	-1.08105	0.281225	-3.84406	0.000121013	0.00272056
ENSG00000164176	EDIL3	1961.32	-1.08111	0.363695	-2.97257	0.00295323	0.0360007
ENSG00000184584	STING1	990.001	-1.08177	0.166044	-6.51496	7.27088e-11	1.1868e-08
ENSG00000172889	EGFL7	1073.57	-1.08185	0.182743	-5.92008	3.21785e-09	3.23852e-07
ENSG00000117791	MTARC2	144.263	-1.08249	0.219617	-4.92898	8.2659e-07	3.97418e-05
ENSG00000134531	EMP1	4241.85	-1.08336	0.195583	-5.53912	3.03999e-08	2.25377e-06
ENSG00000132170	PPARG	268.437	-1.08552	0.22017	-4.93036	8.20797e-07	3.96596e-05
ENSG00000134817	APLNR	413.171	-1.08558	0.228589	-4.74904	2.0438e-06	8.51904e-05
ENSG00000153162	BMP6	253.474	-1.08558	0.317659	-3.41745	0.000632116	0.0105483
ENSG00000158473	CD1D	54.2522	-1.08885	0.342897	-3.17544	0.00149607	0.0211805
ENSG00000130052	STARD8	692.418	-1.09051	0.192217	-5.67333	1.40044e-08	1.13817e-06
ENSG00000129422	MTUS1	2523.69	-1.09093	0.183954	-5.93046	3.02089e-09	3.05614e-07
ENSG00000173918	C1QTNF1	816.936	-1.0931	0.263649	-4.14603	3.3829e-05	0.000976366
ENSG00000119508	NR4A3	425.321	-1.09425	0.285419	-3.83384	0.000126156	0.00281985
ENSG00000104998	IL27RA	154.096	-1.09608	0.234706	-4.67003	3.01157e-06	0.000120117
ENSG00000081320	STK17B	869.247	-1.09887	0.229758	-4.78271	1.72945e-06	7.36687e-05
ENSG00000130307	USHBP1	183.271	-1.10001	0.248563	-4.42547	9.62307e-06	0.000333188
ENSG00000179388	EGR3	145.029	-1.10045	0.305689	-3.59989	0.000318356	0.00598042
ENSG00000105784	RUNDC3B	207.708	-1.10192	0.284484	-3.87339	0.000107334	0.00248197
ENSG00000155324	GRAMD2B	1044.34	-1.10224	0.290548	-3.79366	0.000148442	0.00323971
ENSG00000164056	SPRY1	2058.71	-1.10229	0.220484	-4.9994	5.75104e-07	2.894e-05
ENSG00000103647	CORO2B	372.31	-1.1023	0.309265	-3.56425	0.000364901	0.00668665
ENSG00000119139	TJP2	1341.44	-1.10359	0.162459	-6.79307	1.09775e-11	2.17578e-09
ENSG00000103034	NDRG4	942.476	-1.10644	0.295544	-3.74375	0.000181292	0.00381106
ENSG00000101955	SRPX	740.853	-1.11264	0.331969	-3.35164	0.000803335	0.0128746
ENSG00000155962	CLIC2	485.821	-1.11282	0.296407	-3.75435	0.00017379	0.00368124
ENSG00000118849	RARRES1	46.6846	-1.1133	0.383011	-2.90672	0.00365244	0.0423047
ENSG00000065054	SLC9A3R2	1657.31	-1.11436	0.273451	-4.07517	4.59815e-05	0.00125795
ENSG00000174808	BTC	57.5711	-1.11761	0.350935	-3.18465	0.00144931	0.0206996
ENSG00000170011	MYRIP	378.652	-1.11981	0.346111	-3.23542	0.00121464	0.0181067
ENSG00000157214	STEAP2	362.422	-1.1201	0.237721	-4.71184	2.45486e-06	0.000100386
ENSG00000001461	NIPAL3	681.659	-1.12016	0.28871	-3.87989	0.000104504	0.00243392
ENSG00000175445	LPL	165.185	-1.1203	0.364375	-3.07457	0.00210805	0.0276736
ENSG00000099998	GGT5	752.407	-1.12211	0.225954	-4.96609	6.83174e-07	3.37658e-05
ENSG00000158856	DMTN	463.186	-1.12227	0.252879	-4.43798	9.08077e-06	0.000317811
ENSG00000043143	JADE2	1414.17	-1.12354	0.175339	-6.40785	1.47588e-10	2.17479e-08
ENSG00000198682	PAPSS2	749.668	-1.12703	0.263636	-4.27495	1.91179e-05	0.000600885
ENSG00000178175	ZNF366	301.665	-1.12709	0.176816	-6.37435	1.83736e-10	2.60502e-08
ENSG00000067715	SYT1	2583.62	-1.12767	0.357701	-3.15253	0.00161861	0.0225699
ENSG00000152078	TLCD4	277.078	-1.12858	0.21775	-5.18292	2.1844e-07	1.29755e-05
ENSG00000114654	EFCC1	129.635	-1.13074	0.334707	-3.37831	0.000729335	0.0118748
ENSG00000074590	NUAK1	1164.14	-1.13233	0.149134	-7.59266	3.13397e-14	1.01457e-11
ENSG00000100307	CBX7	2265.88	-1.13235	0.143486	-7.89176	2.97952e-15	1.28609e-12
ENSG00000169946	ZFPM2	1741.71	-1.13268	0.228994	-4.9463	7.56359e-07	3.68209e-05
ENSG00000101187	SLCO4A1	68.4738	-1.13877	0.324882	-3.50517	0.000456314	0.00809447
ENSG00000163659	TIPARP	2060.86	-1.13982	0.178355	-6.39074	1.6509e-10	2.37533e-08
ENSG00000169026	SLC49A3	83.3776	-1.14043	0.359216	-3.17479	0.00149944	0.0211973
ENSG00000235750	KIAA0040	648.901	-1.14074	0.194892	-5.85319	4.82219e-09	4.56908e-07
ENSG00000114279	FGF12	89.5947	-1.14135	0.373319	-3.05731	0.00223332	0.0290487
ENSG00000204789	ZNF204P	84.9247	-1.14198	0.386484	-2.95479	0.00312877	0.0375607
ENSG00000159403	C1R	5420.38	-1.14265	0.266347	-4.29008	1.78608e-05	0.00056411
ENSG00000197943	PLCG2	1099.73	-1.14457	0.148291	-7.71841	1.17789e-14	4.2369e-12
ENSG00000107736	CDH23	353.196	-1.14481	0.382766	-2.99089	0.00278165	0.0344364
ENSG00000100191	SLC5A4	58.4404	-1.14853	0.357324	-3.21424	0.00130788	0.0192021
ENSG00000171130	ATP6V0E2	188.904	-1.14912	0.28987	-3.96425	7.3628e-05	0.00182417
ENSG00000143195	ILDR2	119.167	-1.15034	0.370202	-3.10733	0.00188783	0.0251849
ENSG00000151778	SERP2	66.2472	-1.15149	0.366426	-3.1425	0.00167512	0.0230927
ENSG00000146416	AIG1	270.957	-1.15217	0.230242	-5.00419	5.60981e-07	2.84504e-05
ENSG00000174059	CD34	3672.74	-1.15507	0.129638	-8.90996	5.10513e-19	3.41938e-16
ENSG00000162367	TAL1	227.835	-1.15547	0.212838	-5.42885	5.6717e-08	3.92054e-06
ENSG00000163083	INHBB	286.196	-1.1611	0.19926	-5.82708	5.6407e-09	5.19691e-07
ENSG00000179855	GIPC3	211.538	-1.16391	0.292403	-3.98051	6.87682e-05	0.00174292
ENSG00000230438	SERPINB9P1	52.3416	-1.16394	0.370648	-3.14028	0.00168786	0.0232189
ENSG00000150594	ADRA2A	781.565	-1.16432	0.274254	-4.24541	2.18193e-05	0.000672729
ENSG00000159200	RCAN1	1365.59	-1.1685	0.268926	-4.34507	1.39231e-05	0.000459155
ENSG00000168685	IL7R	124.929	-1.16863	0.285222	-4.09727	4.18048e-05	0.00117513
ENSG00000120279	MYCT1	526.068	-1.16977	0.204734	-5.71361	1.10605e-08	9.46424e-07
ENSG00000188511	C22orf34	47.4052	-1.1732	0.368101	-3.18717	0.00143674	0.020611
ENSG00000112782	CLIC5	235.003	-1.17428	0.308429	-3.80728	0.000140503	0.00308027
ENSG00000171115	GIMAP8	1058.44	-1.17731	0.184939	-6.36593	1.94108e-10	2.73214e-08
ENSG00000166265	CYYR1	1060.8	-1.17764	0.189213	-6.22387	4.85026e-10	6.03919e-08
ENSG00000169554	ZEB2	4098.09	-1.17769	0.205031	-5.74396	9.24854e-09	8.09206e-07
ENSG00000164035	EMCN	1259.03	-1.17958	0.195046	-6.04771	1.4692e-09	1.63072e-07
ENSG00000176485	PLAAT3	277.515	-1.18013	0.267176	-4.41705	1.00058e-05	0.000344599
ENSG00000154783	FGD5	1494.89	-1.1811	0.148069	-7.97671	1.50283e-15	7.11977e-13
ENSG00000279118		146.1	-1.1853	0.310409	-3.81851	0.000134261	0.00296014
ENSG00000109854	HTATIP2	158.644	-1.18589	0.323858	-3.66177	0.000250474	0.00495945
ENSG00000101331	CCM2L	301.451	-1.18642	0.228644	-5.18896	2.11474e-07	1.27102e-05
ENSG00000261371	PECAM1	5391.14	-1.1883	0.133178	-8.92263	4.55354e-19	3.15886e-16
ENSG00000071282	LMCD1	1437.7	-1.19344	0.209581	-5.6944	1.23807e-08	1.0258e-06
ENSG00000171533	MAP6	570.122	-1.19358	0.247967	-4.81346	1.48338e-06	6.46036e-05
ENSG00000108924	HLF	1119.67	-1.19428	0.346041	-3.45126	0.000557978	0.00952387
ENSG00000168621	GDNF	132.893	-1.19745	0.325261	-3.68152	0.000231845	0.00465223
ENSG00000198774	RASSF9	521.342	-1.19772	0.25211	-4.7508	2.02616e-06	8.48193e-05
ENSG00000091972	CD200	863.412	-1.19943	0.212321	-5.64915	1.61246e-08	1.2889e-06
ENSG00000165959	CLMN	853.564	-1.20514	0.211997	-5.6847	1.3104e-08	1.07853e-06
ENSG00000178038	ALS2CL	318.916	-1.20546	0.226562	-5.32067	1.03389e-07	6.67183e-06
ENSG00000167861	HID1	298.219	-1.20749	0.33535	-3.60069	0.000317371	0.00596767
ENSG00000116678	LEPR	1477.5	-1.2076	0.190744	-6.33102	2.43551e-10	3.33151e-08
ENSG00000148344	PTGES	57.0532	-1.21064	0.350717	-3.45189	0.000556665	0.00951818
ENSG00000129595	EPB41L4A	360.972	-1.21217	0.271217	-4.46938	7.84475e-06	0.000277553
ENSG00000133561	GIMAP6	820.368	-1.21233	0.178335	-6.79801	1.06073e-11	2.12408e-09
ENSG00000185885	IFITM1	631.91	-1.21419	0.280629	-4.32666	1.51388e-05	0.000489804
ENSG00000164236	ANKRD33B	206.329	-1.21482	0.338252	-3.59147	0.000328823	0.00615794
ENSG00000106538	RARRES2	1495.18	-1.21597	0.284659	-4.27168	1.94003e-05	0.000607793
ENSG00000091428	RAPGEF4	422.397	-1.2192	0.236091	-5.16411	2.41582e-07	1.39658e-05
ENSG00000165810	BTNL9	476.374	-1.22148	0.318664	-3.83313	0.000126522	0.00282337
ENSG00000151690	MFSD6	731.585	-1.22221	0.255768	-4.77857	1.76546e-06	7.47109e-05
ENSG00000128052	KDR	5591.17	-1.22268	0.324977	-3.76237	0.000168311	0.00358867
ENSG00000156298	TSPAN7	577.267	-1.22466	0.307936	-3.977	6.97889e-05	0.00175139
ENSG00000079691	CARMIL1	373.295	-1.22532	0.297184	-4.1231	3.73809e-05	0.00106464
ENSG00000136235	GPNMB	6892.27	-1.22585	0.394088	-3.11061	0.00186698	0.024941
ENSG00000118515	SGK1	1662.1	-1.22824	0.344778	-3.56241	0.000367463	0.00672084
ENSG00000196329	GIMAP5	688.525	-1.22865	0.1917	-6.40922	1.46267e-10	2.17479e-08
ENSG00000129467	ADCY4	745.487	-1.22949	0.170426	-7.21422	5.42434e-13	1.38635e-10
ENSG00000157514	TSC22D3	3664.52	-1.22984	0.170912	-7.19573	6.21258e-13	1.54709e-10
ENSG00000121858	TNFSF10	603.91	-1.23118	0.227092	-5.42151	5.90972e-08	4.07058e-06
ENSG00000090376	IRAK3	660.273	-1.23141	0.237037	-5.19502	2.04698e-07	1.24252e-05
ENSG00000114378	HYAL1	169.737	-1.23154	0.24589	-5.00848	5.48603e-07	2.78954e-05
ENSG00000008394	MGST1	64.3233	-1.23301	0.34548	-3.56899	0.000358362	0.00659794
ENSG00000164330	EBF1	1716.67	-1.2332	0.197715	-6.23725	4.45318e-10	5.58055e-08
ENSG00000117266	CDK18	420.885	-1.2335	0.195488	-6.30982	2.79361e-10	3.76827e-08
ENSG00000145147	SLIT2	4437.59	-1.2335	0.392296	-3.14432	0.00166476	0.02299
ENSG00000137767	SQOR	281.833	-1.23472	0.22424	-5.50625	3.66568e-08	2.64692e-06
ENSG00000078018	MAP2	403.636	-1.2357	0.235308	-5.25141	1.50936e-07	9.36671e-06
ENSG00000137960	GIPC2	124.609	-1.23974	0.332549	-3.728	0.000193003	0.00402672
ENSG00000169418	NPR1	1576.38	-1.24046	0.321043	-3.86385	0.000111613	0.00256121
ENSG00000151623	NR3C2	511.639	-1.24379	0.165009	-7.53772	4.78269e-14	1.52293e-11
ENSG00000124785	NRN1	253.119	-1.24381	0.295359	-4.2112	2.54018e-05	0.000768544
ENSG00000079337	RAPGEF3	674.323	-1.24457	0.208332	-5.97395	2.31584e-09	2.4229e-07
ENSG00000249751	ECSCR	116.887	-1.24935	0.322459	-3.87446	0.00010686	0.00247394
ENSG00000126217	MCF2L	663.785	-1.25246	0.250414	-5.00154	5.68732e-07	2.87683e-05
ENSG00000109063	MYH3	217.55	-1.25449	0.339393	-3.69626	0.000218799	0.00445488
ENSG00000179144	GIMAP7	370.291	-1.25452	0.233798	-5.36583	8.05799e-08	5.37864e-06
ENSG00000186994	KANK3	409.609	-1.25649	0.21644	-5.80528	6.426e-09	5.83264e-07
ENSG00000177570	SAMD12	107.356	-1.25665	0.354016	-3.54971	0.000385652	0.00700739
ENSG00000129993	CBFA2T3	223.952	-1.25681	0.266315	-4.71924	2.36732e-06	9.76279e-05
ENSG00000067082	KLF6	9959.98	-1.2579	0.209105	-6.01562	1.79197e-09	1.93374e-07
ENSG00000167874	TMEM88	70.3183	-1.25889	0.31165	-4.03945	5.35768e-05	0.00142169
ENSG00000162591	MEGF6	317.768	-1.25899	0.353391	-3.56259	0.000367208	0.00672084
ENSG00000161544	CYGB	285.532	-1.25949	0.380779	-3.30765	0.000940814	0.0146312
ENSG00000163072	NOSTRIN	550.569	-1.26068	0.224012	-5.62772	1.82612e-08	1.41882e-06
ENSG00000137959	IFI44L	496.835	-1.26303	0.191193	-6.60602	3.94794e-11	6.84685e-09
ENSG00000112715	VEGFA	6072.35	-1.26448	0.374916	-3.3727	0.000744353	0.0120687
ENSG00000280339		181.168	-1.26589	0.324139	-3.90538	9.40756e-05	0.00223389
ENSG00000172349	IL16	919.683	-1.26596	0.33803	-3.74511	0.000180312	0.00380695
ENSG00000138615	CILP	758.656	-1.2688	0.440138	-2.88272	0.0039426	0.0447319
ENSG00000101333	PLCB4	699.743	-1.26948	0.252561	-5.02642	4.9972e-07	2.59534e-05
ENSG00000164136	IL15	77.5828	-1.27062	0.389601	-3.26134	0.00110889	0.0168143
ENSG00000131055	COX4I2	72.7533	-1.27161	0.317146	-4.00954	6.08371e-05	0.0015777
ENSG00000163220	S100A9	45.5147	-1.27268	0.384345	-3.31131	0.000928606	0.0144987
ENSG00000267107	PCAT19	146.615	-1.27317	0.311417	-4.08832	4.34517e-05	0.00120572
ENSG00000140538	NTRK3	1030.7	-1.2732	0.210115	-6.05954	1.36512e-09	1.53272e-07
ENSG00000151062	CACNA2D4	40.3731	-1.27381	0.402957	-3.16116	0.00157141	0.0219749
ENSG00000128284	APOL3	546.764	-1.27843	0.198075	-6.45427	1.08745e-10	1.6898e-08
ENSG00000162998	FRZB	942.191	-1.27911	0.185378	-6.90001	5.19986e-12	1.09785e-09
ENSG00000139567	ACVRL1	1102.96	-1.28157	0.241816	-5.29977	1.15951e-07	7.43312e-06
ENSG00000113580	NR3C1	3186.8	-1.28214	0.140284	-9.13962	6.26728e-20	4.68214e-17
ENSG00000163701	IL17RE	51.7518	-1.28226	0.399214	-3.21196	0.00131833	0.0193117
ENSG00000172508	CARNS1	35.7273	-1.28496	0.424789	-3.02494	0.00248679	0.0315091
ENSG00000116741	RGS2	4111.73	-1.28517	0.241537	-5.32079	1.0332e-07	6.67183e-06
ENSG00000104611	SH2D4A	69.1234	-1.28533	0.387643	-3.31575	0.000913987	0.0142826
ENSG00000179044	EXOC3L1	75.3421	-1.28849	0.375549	-3.43097	0.000601432	0.0101232
ENSG00000143507	DUSP10	290.928	-1.28938	0.324441	-3.97416	7.06283e-05	0.00176562
ENSG00000205364	MT1M	59.1524	-1.2928	0.358389	-3.60726	0.000309449	0.00584453
ENSG00000153246	PLA2R1	1677.96	-1.29384	0.343926	-3.76196	0.000168585	0.00359057
ENSG00000264727		37.3064	-1.29392	0.445535	-2.9042	0.00368196	0.0425452
ENSG00000218336	TENM3	1594.99	-1.29499	0.435	-2.977	0.00291085	0.0356272
ENSG00000116016	EPAS1	10770.2	-1.29752	0.196384	-6.60705	3.92056e-11	6.84685e-09
ENSG00000173421	IHO1	83.7268	-1.29783	0.317973	-4.08157	4.47316e-05	0.00123418
ENSG00000135604	STX11	49.4513	-1.29885	0.374006	-3.47282	0.000515027	0.00894803
ENSG00000196154	S100A4	838.504	-1.30031	0.166554	-7.80712	5.85079e-15	2.27291e-12
ENSG00000134463	ECHDC3	134.309	-1.30078	0.288576	-4.50758	6.5572e-06	0.000236742
ENSG00000038295	TLL1	192.567	-1.3049	0.410912	-3.17562	0.00149516	0.0211805
ENSG00000146648	EGFR	4048.62	-1.30627	0.257507	-5.07276	3.92085e-07	2.08654e-05
ENSG00000177098	SCN4B	530.117	-1.30683	0.273203	-4.78338	1.72369e-06	7.35843e-05
ENSG00000145861	C1QTNF2	150.461	-1.30895	0.304205	-4.30284	1.6862e-05	0.000538698
ENSG00000163909	HEYL	1604.97	-1.30956	0.361572	-3.62185	0.000292502	0.00560864
ENSG00000108405	P2RX1	229.236	-1.30987	0.24546	-5.33639	9.48127e-08	6.20082e-06
ENSG00000166394	CYB5R2	301.016	-1.31031	0.348165	-3.76349	0.00016756	0.00358052
ENSG00000104967	NOVA2	402.989	-1.31073	0.212342	-6.17271	6.71301e-10	8.25275e-08
ENSG00000078295	ADCY2	450.014	-1.31135	0.29228	-4.48662	7.23626e-06	0.000258853
ENSG00000269067	ZNF728	114.682	-1.31204	0.341051	-3.84706	0.000119543	0.00270001
ENSG00000128567	PODXL	4923.14	-1.3125	0.305717	-4.2932	1.76118e-05	0.000558063
ENSG00000205517	RGL3	134.527	-1.3148	0.367197	-3.58064	0.000342753	0.00635877
ENSG00000158481	CD1C	62.4932	-1.31637	0.414588	-3.17514	0.00149763	0.0211872
ENSG00000113212	PCDHB7	273.252	-1.32028	0.339566	-3.88815	0.00010101	0.00236388
ENSG00000197971	MBP	952.851	-1.32184	0.355983	-3.71321	0.000204644	0.00423775
ENSG00000203685	STUM	359.875	-1.32351	0.280638	-4.7161	2.4041e-06	9.87256e-05
ENSG00000100626	GALNT16	879.03	-1.32357	0.219355	-6.0339	1.60047e-09	1.74649e-07
ENSG00000168874	ATOH8	840.119	-1.32432	0.310967	-4.25871	2.05607e-05	0.000638995
ENSG00000000938	FGR	178.166	-1.32574	0.232725	-5.69659	1.22224e-08	1.0258e-06
ENSG00000111339	ART4	45.1996	-1.33074	0.394512	-3.37314	0.000743167	0.0120595
ENSG00000064989	CALCRL	2205.02	-1.33396	0.261332	-5.10445	3.31767e-07	1.83596e-05
ENSG00000163347	CLDN1	2350.68	-1.33453	0.367222	-3.63413	0.000278916	0.00539608
ENSG00000123728	RAP2C	2331.53	-1.3348	0.310836	-4.29421	1.75313e-05	0.00055733
ENSG00000129682	FGF13	217.498	-1.33808	0.306877	-4.36031	1.2988e-05	0.000434964
ENSG00000018625	ATP1A2	474.891	-1.33869	0.295095	-4.53646	5.72058e-06	0.000211236
ENSG00000173406	DAB1	53.1694	-1.34113	0.457018	-2.93452	0.0033406	0.0394319
ENSG00000116141	MARK1	363.872	-1.34288	0.350739	-3.82872	0.000128813	0.00286606
ENSG00000279526		36.069	-1.34293	0.435317	-3.08495	0.00203588	0.0268831
ENSG00000115107	STEAP3	126.197	-1.34468	0.359156	-3.74399	0.000181122	0.00381106
ENSG00000118432	CNR1	104.995	-1.346	0.390456	-3.44725	0.000566324	0.00964936
ENSG00000099994	SUSD2	423.19	-1.34699	0.256079	-5.26005	1.44015e-07	9.02371e-06
ENSG00000188803	SHISA6	676.429	-1.35132	0.269686	-5.01071	5.42285e-07	2.77193e-05
ENSG00000206190	ATP10A	126.917	-1.35169	0.312201	-4.32956	1.49406e-05	0.000484483
ENSG00000002587	HS3ST1	184.363	-1.35224	0.260512	-5.19071	2.09491e-07	1.26371e-05
ENSG00000279204		48.7776	-1.35334	0.359552	-3.76397	0.000167236	0.00357752
ENSG00000177614	PGBD5	629.174	-1.35357	0.325063	-4.16403	3.12682e-05	0.000914153
ENSG00000132470	ITGB4	1435.56	-1.35595	0.215262	-6.29909	2.99408e-10	3.95626e-08
ENSG00000182732	RGS6	95.5527	-1.35669	0.410448	-3.30539	0.000948458	0.0147195
ENSG00000107968	MAP3K8	465.532	-1.35691	0.2967	-4.57333	4.80027e-06	0.000181755
ENSG00000074211	PPP2R2C	1381.94	-1.35909	0.406751	-3.34135	0.000833728	0.0132415
ENSG00000196338	NLGN3	312.344	-1.36599	0.429967	-3.17697	0.00148822	0.0211309
ENSG00000178033	CALHM5	388.09	-1.3704	0.407947	-3.35926	0.00078151	0.0125859
ENSG00000142611	PRDM16	124.548	-1.37387	0.269496	-5.09793	3.43396e-07	1.87891e-05
ENSG00000280073		32.9936	-1.37534	0.441724	-3.11357	0.00184841	0.0248124
ENSG00000144655	CSRNP1	1319.96	-1.37702	0.22056	-6.24328	4.285e-10	5.40467e-08
ENSG00000157150	TIMP4	35.8162	-1.37742	0.404272	-3.40717	0.000656402	0.0108881
ENSG00000102755	FLT1	4400.85	-1.37793	0.243828	-5.65124	1.59295e-08	1.27857e-06
ENSG00000126878	AIF1L	626.429	-1.37823	0.250795	-5.49545	3.89722e-08	2.79334e-06
ENSG00000162444	RBP7	129.729	-1.3784	0.347484	-3.96679	7.28464e-05	0.00180942
ENSG00000133687	TMTC1	1857.4	-1.38002	0.26408	-5.22576	1.73438e-07	1.06609e-05
ENSG00000250899		82.2713	-1.38088	0.391313	-3.52885	0.000417376	0.00749689
ENSG00000106025	TSPAN12	310.873	-1.38216	0.268702	-5.14385	2.69161e-07	1.5377e-05
ENSG00000101280	ANGPT4	133.567	-1.38361	0.405233	-3.41437	0.000639298	0.0106407
ENSG00000130528	HRC	127.75	-1.38367	0.278743	-4.96397	6.90665e-07	3.39632e-05
ENSG00000147036	LANCL3	66.0667	-1.38458	0.45571	-3.03829	0.00237927	0.0303845
ENSG00000116285	ERRFI1	1640.89	-1.38497	0.407844	-3.39583	0.000684197	0.0112626
ENSG00000128016	ZFP36	5337.85	-1.38528	0.232867	-5.94882	2.70085e-09	2.76112e-07
ENSG00000168497	CAVIN2	2951.22	-1.38658	0.189425	-7.31995	2.4807e-13	6.98336e-11
ENSG00000147394	ZNF185	1004.83	-1.39345	0.222442	-6.26434	3.74412e-10	4.84839e-08
ENSG00000120156	TEK	969.565	-1.39401	0.246961	-5.64468	1.65493e-08	1.31206e-06
ENSG00000185022	MAFF	386.168	-1.39671	0.304475	-4.58729	4.49039e-06	0.000172034
ENSG00000135643	KCNMB4	129.176	-1.40115	0.344973	-4.06162	4.8734e-05	0.00132177
ENSG00000136826	KLF4	1443.53	-1.41155	0.259457	-5.44041	5.31588e-08	3.70092e-06
ENSG00000106003	LFNG	611.456	-1.41268	0.238947	-5.91213	3.37717e-09	3.37928e-07
ENSG00000213203	GIMAP1	343.66	-1.41562	0.255863	-5.53272	3.15306e-08	2.32275e-06
ENSG00000188112	C6orf132	42.265	-1.41755	0.399741	-3.54618	0.000390861	0.00708879
ENSG00000121898	CPXM2	1343.75	-1.41829	0.143097	-9.91143	3.71275e-23	4.80776e-20
ENSG00000136999	CCN3	331.168	-1.41941	0.249797	-5.68224	1.32944e-08	1.08958e-06
ENSG00000229715	EEF1DP3	36.4666	-1.42511	0.466904	-3.05226	0.00227125	0.0293916
ENSG00000198542	ITGBL1	198.101	-1.4253	0.439235	-3.24496	0.00117469	0.017633
ENSG00000172348	RCAN2	880.864	-1.42942	0.214446	-6.66561	2.63568e-11	4.87576e-09
ENSG00000122679	RAMP3	345.819	-1.4348	0.206016	-6.9645	3.29578e-12	7.11303e-10
ENSG00000187800	PEAR1	761.894	-1.43552	0.239208	-6.00112	1.95963e-09	2.10298e-07
ENSG00000072201	LNX1	111.59	-1.4357	0.376137	-3.81696	0.000135107	0.00297542
ENSG00000179348	GATA2	1362.6	-1.43734	0.345197	-4.16382	3.12969e-05	0.000914153
ENSG00000274286	ADRA2B	44.4945	-1.43748	0.389352	-3.69197	0.000222527	0.00450715
ENSG00000178878	APOLD1	2887.04	-1.44082	0.151728	-9.49602	2.18063e-21	2.01698e-18
ENSG00000127528	KLF2	2919.22	-1.44113	0.125369	-11.495	1.3972e-30	5.42784e-27
ENSG00000154556	SORBS2	1229.51	-1.44698	0.238022	-6.07916	1.20812e-09	1.38038e-07
ENSG00000130595	TNNT3	50.242	-1.44949	0.506427	-2.8622	0.00420711	0.0469883
ENSG00000050628	PTGER3	8207.55	-1.45035	0.178395	-8.13003	4.29193e-16	2.08416e-13
ENSG00000197584	KCNMB2	33.3947	-1.45196	0.419439	-3.46168	0.000536819	0.00924394
ENSG00000197245	FAM110D	192.901	-1.4551	0.252057	-5.77292	7.79115e-09	6.91029e-07
ENSG00000259275		139.18	-1.46404	0.349806	-4.1853	2.84793e-05	0.000849741
ENSG00000003436	TFPI	1171.7	-1.46993	0.288703	-5.0915	3.55249e-07	1.93287e-05
ENSG00000078549	ADCYAP1R1	342.01	-1.47249	0.364431	-4.04051	5.33356e-05	0.00141828
ENSG00000169282	KCNAB1	228.974	-1.47307	0.242834	-6.06616	1.31006e-09	1.485e-07
ENSG00000163815	CLEC3B	195.822	-1.47466	0.312316	-4.72169	2.33896e-06	9.66638e-05
ENSG00000189129	PLAC9	283.076	-1.47564	0.319157	-4.62357	3.77196e-06	0.000147715
ENSG00000227220		111.913	-1.47805	0.243112	-6.07969	1.20415e-09	1.38038e-07
ENSG00000278962		78.7016	-1.48151	0.492927	-3.00553	0.00265114	0.033266
ENSG00000162687	KCNT2	90.2758	-1.48271	0.377885	-3.92372	8.71926e-05	0.00208318
ENSG00000163520	FBLN2	2553.4	-1.48671	0.307855	-4.82925	1.37045e-06	6.07754e-05
ENSG00000117602	RCAN3	395.459	-1.48718	0.327943	-4.53488	5.76375e-06	0.000211236
ENSG00000123892	RAB38	66.731	-1.48851	0.495506	-3.00402	0.00266437	0.0332943
ENSG00000163814	CDCP1	222.757	-1.49096	0.325377	-4.58225	4.59997e-06	0.00017554
ENSG00000116985	BMP8B	111.3	-1.4948	0.502491	-2.97477	0.00293207	0.0358192
ENSG00000118946	PCDH17	734.868	-1.49572	0.261765	-5.71397	1.10373e-08	9.46424e-07
ENSG00000138722	MMRN1	1210.16	-1.5056	0.380597	-3.95589	7.62492e-05	0.00187003
ENSG00000147642	SYBU	159.081	-1.51107	0.45208	-3.34247	0.000830354	0.0132203
ENSG00000158246	TENT5B	860.262	-1.51214	0.393137	-3.84635	0.000119891	0.00270159
ENSG00000013297	CLDN11	99.0053	-1.51426	0.495239	-3.05763	0.00223092	0.0290438
ENSG00000245812	LINC02202	48.717	-1.51493	0.393695	-3.84799	0.000119092	0.00269455
ENSG00000120217	CD274	49.9724	-1.51569	0.440214	-3.44307	0.000575158	0.00976561
ENSG00000123689	G0S2	58.7988	-1.51783	0.449078	-3.37987	0.000725209	0.0118175
ENSG00000158104	HPD	41.2152	-1.51794	0.523199	-2.90126	0.00371666	0.0427681
ENSG00000138735	PDE5A	1653.81	-1.52135	0.324447	-4.68906	2.74465e-06	0.000111067
ENSG00000244734	HBB	385.67	-1.52394	0.373917	-4.07562	4.58913e-05	0.00125725
ENSG00000148426	PROSER2	78.6195	-1.52778	0.401555	-3.80465	0.000142003	0.00310965
ENSG00000169169	CPT1C	247.461	-1.5304	0.443185	-3.45318	0.000554025	0.00949814
ENSG00000231768	LINC01354	41.5634	-1.5325	0.393589	-3.89367	9.87404e-05	0.00231915
ENSG00000137463	MGARP	30.9101	-1.53759	0.491777	-3.1266	0.00176839	0.0239958
ENSG00000235314	LINC00957	46.616	-1.5412	0.36625	-4.20806	2.57573e-05	0.000778087
ENSG00000145451	GLRA3	35.6235	-1.54189	0.517709	-2.9783	0.00289851	0.0354985
ENSG00000130303	BST2	510.712	-1.54246	0.183725	-8.39547	4.64041e-17	2.81673e-14
ENSG00000122420	PTGFR	1353.71	-1.54325	0.269958	-5.71661	1.08673e-08	9.38158e-07
ENSG00000188536	HBA2	44.3664	-1.54455	0.518081	-2.9813	0.00287025	0.035353
ENSG00000108691	CCL2	114.528	-1.5455	0.388883	-3.9742	7.0616e-05	0.00176562
ENSG00000113594	LIFR	8761.23	-1.54916	0.157146	-9.85806	6.32575e-23	7.67946e-20
ENSG00000158887	MPZ	31.1201	-1.54918	0.510515	-3.03454	0.00240904	0.0307266
ENSG00000151468	CCDC3	966.46	-1.55239	0.138162	-11.2361	2.71242e-29	8.781e-26
ENSG00000011465	DCN	27954.9	-1.55302	0.34979	-4.43985	9.00213e-06	0.000316198
ENSG00000124749	COL21A1	943.408	-1.55531	0.320164	-4.85786	1.18661e-06	5.39784e-05
ENSG00000118898	PPL	733.207	-1.55564	0.352997	-4.40696	1.04832e-05	0.000359764
ENSG00000120949	TNFRSF8	88.9654	-1.55822	0.341643	-4.56096	5.09205e-06	0.000190942
ENSG00000138411	HECW2	719.408	-1.55977	0.292943	-5.32448	1.01242e-07	6.577e-06
ENSG00000262655	SPON1	5582.73	-1.56246	0.375714	-4.15865	3.20129e-05	0.000930866
ENSG00000137941	TTLL7	904.143	-1.56772	0.339538	-4.61722	3.88911e-06	0.000151594
ENSG00000126803	HSPA2	1783.8	-1.56832	0.321734	-4.87459	1.09033e-06	5.05454e-05
ENSG00000173267	SNCG	211.699	-1.57378	0.280635	-5.60793	2.04758e-08	1.57203e-06
ENSG00000164691	TAGAP	285.955	-1.57891	0.431729	-3.65716	0.000255021	0.00502895
ENSG00000163462	TRIM46	93.3904	-1.58198	0.526827	-3.00285	0.00267462	0.0333053
ENSG00000178726	THBD	764.811	-1.58288	0.221896	-7.13343	9.78977e-13	2.27415e-10
ENSG00000112218	GPR63	40.0888	-1.58367	0.538389	-2.9415	0.00326625	0.0388272
ENSG00000182836	PLCXD3	127.668	-1.5866	0.538106	-2.94849	0.00319332	0.03803
ENSG00000144837	PLA1A	184.777	-1.59124	0.388043	-4.10068	4.11931e-05	0.00115962
ENSG00000177133	PRDM16-DT	33.8387	-1.59357	0.429428	-3.71091	0.000206518	0.00427199
ENSG00000114019	AMOTL2	3786.24	-1.59362	0.253585	-6.28439	3.29144e-10	4.29081e-08
ENSG00000163884	KLF15	213.004	-1.59508	0.402437	-3.96355	7.38439e-05	0.00182719
ENSG00000154864	PIEZO2	312.764	-1.59517	0.268925	-5.93165	2.99907e-09	3.04995e-07
ENSG00000167779	IGFBP6	634.448	-1.59558	0.374776	-4.25743	2.06793e-05	0.000641651
ENSG00000154262	ABCA6	521.422	-1.59627	0.385606	-4.13964	3.47852e-05	0.00100001
ENSG00000127083	OMD	356.089	-1.59969	0.472861	-3.38301	0.000716952	0.0117223
ENSG00000225492	GBP1P1	36.4	-1.60035	0.514151	-3.11261	0.00185442	0.0248416
ENSG00000211445	GPX3	808.402	-1.60044	0.233366	-6.85809	6.97862e-12	1.44205e-09
ENSG00000168309	FAM107A	832.157	-1.60642	0.245787	-6.53581	6.32683e-11	1.05942e-08
ENSG00000213088	ACKR1	763.847	-1.60776	0.320682	-5.01358	5.34258e-07	2.73811e-05
ENSG00000163864	NMNAT3	95.108	-1.60994	0.301258	-5.34407	9.08805e-08	5.96372e-06
ENSG00000142661	MYOM3	29.0759	-1.61081	0.495789	-3.24897	0.00115823	0.0174805
ENSG00000130300	PLVAP	2557.29	-1.61124	0.165864	-9.71422	2.62246e-22	2.68158e-19
ENSG00000111087	GLI1	134.682	-1.61825	0.53374	-3.03191	0.0024301	0.0309117
ENSG00000023445	BIRC3	389.682	-1.62191	0.279807	-5.79654	6.76955e-09	6.05953e-07
ENSG00000137801	THBS1	27370.6	-1.6266	0.342979	-4.74256	2.11031e-06	8.77746e-05
ENSG00000276180	H4C9	48.1967	-1.62666	0.514696	-3.16043	0.00157538	0.0220145
ENSG00000154065	ANKRD29	607.61	-1.62746	0.21174	-7.68614	1.51641e-14	5.25978e-12
ENSG00000101445	PPP1R16B	329.85	-1.63061	0.173446	-9.40126	5.3913e-21	4.76003e-18
ENSG00000134602	STK26	2107.11	-1.63888	0.244703	-6.6974	2.12155e-11	3.9624e-09
ENSG00000120738	EGR1	7031.25	-1.64352	0.295168	-5.56807	2.57578e-08	1.94677e-06
ENSG00000176907	TCIM	473.693	-1.64524	0.371278	-4.43127	9.36777e-06	0.000325509
ENSG00000133101	CCNA1	52.638	-1.65617	0.433405	-3.82131	0.000132747	0.00293009
ENSG00000261616		53.4434	-1.65674	0.389267	-4.25606	2.08058e-05	0.000644549
ENSG00000061455	PRDM6	131.012	-1.66187	0.344839	-4.81925	1.44098e-06	6.29196e-05
ENSG00000106366	SERPINE1	1541.24	-1.6628	0.335691	-4.95336	7.29445e-07	3.55998e-05
ENSG00000186642	PDE2A	834.106	-1.66482	0.231039	-7.20578	5.77114e-13	1.45583e-10
ENSG00000170381	SEMA3E	33.666	-1.67039	0.532436	-3.13726	0.00170535	0.0233932
ENSG00000113396	SLC27A6	34.4877	-1.67352	0.406921	-4.11264	3.91157e-05	0.00110917
ENSG00000106034	CPED1	2959.41	-1.67466	0.27174	-6.16273	7.15028e-10	8.73503e-08
ENSG00000153993	SEMA3D	242.573	-1.67969	0.303136	-5.54106	3.00654e-08	2.24612e-06
ENSG00000109743	BST1	112.28	-1.6818	0.314218	-5.35234	8.68252e-08	5.73637e-06
ENSG00000244300	GATA2-AS1	268.105	-1.68792	0.458008	-3.68535	0.000228388	0.00459528
ENSG00000004809	SLC22A16	38.3115	-1.68895	0.42758	-3.95003	7.81428e-05	0.00190684
ENSG00000173334	TRIB1	796.277	-1.70192	0.302316	-5.62959	1.80633e-08	1.40909e-06
ENSG00000167037	SGSM1	80.4686	-1.70949	0.35056	-4.87645	1.08014e-06	5.01928e-05
ENSG00000071205	ARHGAP10	721.469	-1.7112	0.357975	-4.78021	1.75112e-06	7.4266e-05
ENSG00000102760	RGCC	699.257	-1.72643	0.412771	-4.18255	2.88263e-05	0.000857461
ENSG00000162543	UBXN10	239.145	-1.7372	0.49608	-3.50185	0.000462039	0.00818107
ENSG00000113070	HBEGF	355.858	-1.73774	0.267453	-6.49738	8.17322e-11	1.32297e-08
ENSG00000164128	NPY1R	612.764	-1.73894	0.271676	-6.40079	1.54573e-10	2.25747e-08
ENSG00000162409	PRKAA2	456.028	-1.74228	0.271907	-6.40764	1.47792e-10	2.17479e-08
ENSG00000105989	WNT2	161.62	-1.74844	0.605674	-2.88676	0.00389229	0.0442386
ENSG00000101017	CD40	154.592	-1.7588	0.24658	-7.1328	9.83465e-13	2.27415e-10
ENSG00000136244	IL6	21.2766	-1.76579	0.597282	-2.95637	0.00311279	0.0374383
ENSG00000248441	LINC01197	118.147	-1.77196	0.305452	-5.8011	6.58831e-09	5.95215e-07
ENSG00000258498	DIO3OS	266.632	-1.77356	0.399548	-4.43891	9.04155e-06	0.000317009
ENSG00000280304		40.9927	-1.78364	0.422568	-4.22095	2.43277e-05	0.00074199
ENSG00000182263	FIGN	240.127	-1.78805	0.266601	-6.70687	1.98847e-11	3.79658e-09
ENSG00000196502	SULT1A1	95.8269	-1.78842	0.347892	-5.14073	2.73677e-07	1.55091e-05
ENSG00000276409	CCL14	93.2325	-1.80462	0.510731	-3.5334	0.000410248	0.00740581
ENSG00000006071	ABCC8	57.7996	-1.81184	0.522699	-3.46633	0.000527622	0.00912604
ENSG00000185652	NTF3	41.439	-1.81263	0.429999	-4.21544	2.4929e-05	0.000756595
ENSG00000165124	SVEP1	7444.47	-1.8167	0.384097	-4.72979	2.2475e-06	9.30821e-05
ENSG00000112214	FHL5	475.744	-1.82073	0.254667	-7.14944	8.7133e-13	2.08947e-10
ENSG00000166148	AVPR1A	2866.2	-1.82332	0.362825	-5.02534	5.02544e-07	2.59723e-05
ENSG00000276107	THBS1-IT1	138.674	-1.82332	0.563184	-3.23752	0.00120573	0.0180087
ENSG00000160321	ZNF208	211.491	-1.82492	0.638057	-2.86012	0.00423475	0.047205
ENSG00000089250	NOS1	36.807	-1.83026	0.568004	-3.22226	0.00127184	0.0188008
ENSG00000272078		23.7889	-1.83543	0.498399	-3.68266	0.000230816	0.00463638
ENSG00000196376	SLC35F1	105.537	-1.83574	0.42431	-4.32642	1.51551e-05	0.000489804
ENSG00000073756	PTGS2	100.576	-1.85657	0.304794	-6.09122	1.12051e-09	1.29552e-07
ENSG00000184905	TCEAL2	173.864	-1.86068	0.511125	-3.64036	0.000272262	0.00528841
ENSG00000135063	FAM189A2	280.17	-1.86696	0.241543	-7.72934	1.08104e-14	3.96191e-12
ENSG00000127824	TUBA4A	155.773	-1.86801	0.407794	-4.58077	4.63269e-06	0.000176442
ENSG00000183801	OLFML1	701.722	-1.8773	0.424337	-4.42408	9.68528e-06	0.000334745
ENSG00000115380	EFEMP1	1958.25	-1.87797	0.333568	-5.62995	1.80259e-08	1.40909e-06
ENSG00000148671	ADIRF	1058.02	-1.87986	0.172336	-10.9081	1.05423e-27	2.04774e-24
ENSG00000143412	ANXA9	42.1742	-1.88018	0.605552	-3.10491	0.00190337	0.0253747
ENSG00000198785	GRIN3A	27.3772	-1.88518	0.654421	-2.88068	0.00396814	0.0449437
ENSG00000080224	EPHA6	100.304	-1.89476	0.348796	-5.43229	5.56356e-08	3.85952e-06
ENSG00000186377	CYP4X1	71.8849	-1.89874	0.392832	-4.83346	1.34183e-06	5.97792e-05
ENSG00000162267	ITIH3	89.9327	-1.89937	0.367132	-5.17354	2.297e-07	1.34794e-05
ENSG00000117525	F3	238.551	-1.90443	0.523881	-3.63523	0.000277737	0.00538399
ENSG00000124249	KCNK15	94.3694	-1.90693	0.658214	-2.89712	0.00376601	0.043259
ENSG00000173210	ABLIM3	600.68	-1.90911	0.197759	-9.6537	4.74134e-22	4.60479e-19
ENSG00000198915	RASGEF1A	38.1767	-1.91214	0.406021	-4.70947	2.48359e-06	0.000101347
ENSG00000166510	CCDC68	107.282	-1.91255	0.440074	-4.34598	1.38658e-05	0.000458044
ENSG00000188738	FSIP2	87.6462	-1.91302	0.529817	-3.61071	0.00030536	0.00578665
ENSG00000239405	TMED10P2	38.2485	-1.91861	0.530539	-3.61634	0.000298795	0.00570605
ENSG00000106511	MEOX2	208.155	-1.92176	0.297671	-6.456	1.07508e-10	1.68407e-08
ENSG00000174640	SLCO2A1	2596.1	-1.93361	0.24955	-7.74839	9.30667e-15	3.54456e-12
ENSG00000127954	STEAP4	1791.05	-1.94076	0.382262	-5.07706	3.83323e-07	2.06485e-05
ENSG00000047457	CP	130.75	-1.94646	0.330249	-5.8939	3.77184e-09	3.66321e-07
ENSG00000136160	EDNRB	903.639	-1.94892	0.223559	-8.71774	2.8382e-18	1.81088e-15
ENSG00000147257	GPC3	77.3899	-1.97619	0.401559	-4.9213	8.59712e-07	4.11307e-05
ENSG00000143171	RXRG	24.4216	-1.97641	0.511733	-3.86218	0.000112379	0.00256202
ENSG00000099204	ABLIM1	3784.56	-1.98619	0.167767	-11.839	2.45471e-32	1.19201e-28
ENSG00000004799	PDK4	3743.89	-1.99156	0.259937	-7.66171	1.8348e-14	6.25247e-12
ENSG00000280054		14.6345	-2.01603	0.676068	-2.982	0.00286374	0.0352953
ENSG00000170160	CCDC144A	23.1526	-2.01871	0.648749	-3.1117	0.00186015	0.024884
ENSG00000161958	FGF11	16.0941	-2.0262	0.665336	-3.04538	0.00232386	0.0299129
ENSG00000186417	GLDN	30.2187	-2.03153	0.503631	-4.03376	5.48915e-05	0.00144473
ENSG00000164442	CITED2	6413.09	-2.03425	0.353265	-5.75842	8.49043e-09	7.49628e-07
ENSG00000187922	LCN10	53.7524	-2.05358	0.425213	-4.82952	1.3686e-06	6.07754e-05
ENSG00000134343	ANO3	37.6186	-2.05743	0.663178	-3.10239	0.00191967	0.0255571
ENSG00000150625	GPM6A	125.29	-2.06213	0.354338	-5.81968	5.89616e-09	5.40222e-07
ENSG00000255346	NOX5	131.318	-2.06264	0.694203	-2.97123	0.00296611	0.0360763
ENSG00000146151	HMGCLL1	14.7011	-2.0785	0.655927	-3.1688	0.00153072	0.0215142
ENSG00000183117	CSMD1	19.215	-2.08062	0.650707	-3.19747	0.00138637	0.0200663
ENSG00000145794	MEGF10	239.614	-2.08352	0.513319	-4.05892	4.92992e-05	0.00132866
ENSG00000183807	FAM162B	74.3117	-2.08942	0.298501	-6.99973	2.56461e-12	5.66079e-10
ENSG00000177138	FAM9B	70.2221	-2.09157	0.531322	-3.93653	8.26682e-05	0.00198977
ENSG00000250742	LINC02381	35.813	-2.0935	0.550331	-3.80407	0.000142335	0.00311343
ENSG00000180287	PLD5	86.6443	-2.11099	0.523998	-4.02862	5.61045e-05	0.00147267
ENSG00000134121	CHL1	341.115	-2.13995	0.494696	-4.32579	1.51989e-05	0.000490405
ENSG00000180875	GREM2	182.496	-2.14519	0.644769	-3.32706	0.000877664	0.0138038
ENSG00000279622		94.149	-2.14631	0.510948	-4.20064	2.66159e-05	0.000799054
ENSG00000111404	RERGL	146.727	-2.15162	0.275045	-7.8228	5.16604e-15	2.04786e-12
ENSG00000006016	CRLF1	135.758	-2.1538	0.530547	-4.05957	4.91625e-05	0.00132866
ENSG00000171819	ANGPTL7	21.3253	-2.1575	0.612609	-3.52183	0.000428578	0.00765842
ENSG00000197766	CFD	198.111	-2.16197	0.357709	-6.04394	1.50396e-09	1.65983e-07
ENSG00000018236	CNTN1	1022.51	-2.16378	0.390576	-5.53997	3.02517e-08	2.25138e-06
ENSG00000130368	MAS1	66.1664	-2.16533	0.623778	-3.47131	0.000517919	0.00897418
ENSG00000250423	KIAA1210	177.289	-2.1691	0.688323	-3.15128	0.00162554	0.0226387
ENSG00000205436	EXOC3L4	15.589	-2.17641	0.650553	-3.34548	0.000821396	0.0131099
ENSG00000180772	AGTR2	726.342	-2.17718	0.390131	-5.58064	2.39634e-08	1.81822e-06
ENSG00000259134	LINC00924	24.2837	-2.21261	0.514614	-4.29955	1.71149e-05	0.000544983
ENSG00000145536	ADAMTS16	130.226	-2.21551	0.598846	-3.69963	0.000215916	0.00441838
ENSG00000123358	NR4A1	1525.72	-2.22128	0.264719	-8.3911	4.81621e-17	2.83485e-14
ENSG00000118526	TCF21	534.24	-2.22821	0.459075	-4.85369	1.21184e-06	5.47413e-05
ENSG00000109705	NKX3-2	39.7957	-2.22955	0.785014	-2.84013	0.00450945	0.0495574
ENSG00000170775	GPR37	188.683	-2.23172	0.308756	-7.22811	4.89761e-13	1.28556e-10
ENSG00000129048	ACKR4	48.2562	-2.23591	0.413908	-5.40196	6.59177e-08	4.49258e-06
ENSG00000120129	DUSP1	10897.9	-2.23657	0.243061	-9.20167	3.52431e-20	2.85234e-17
ENSG00000167772	ANGPTL4	135.851	-2.24004	0.284994	-7.85994	3.84302e-15	1.62276e-12
ENSG00000145242	EPHA5	82.9728	-2.24085	0.379428	-5.90585	3.50824e-09	3.4507e-07
ENSG00000163710	PCOLCE2	201.297	-2.24522	0.285912	-7.85285	4.06673e-15	1.65789e-12
ENSG00000164270	HTR4	16.9749	-2.24696	0.694109	-3.23719	0.00120713	0.0180087
ENSG00000162772	ATF3	1340.95	-2.25501	0.345835	-6.52049	7.00803e-11	1.15359e-08
ENSG00000122574	WIPF3	782.84	-2.2553	0.400319	-5.63376	1.76326e-08	1.38662e-06
ENSG00000196104	SPOCK3	49.8186	-2.25778	0.657037	-3.43631	0.000589704	0.00999513
ENSG00000267206	LCN6	56.1184	-2.26312	0.35297	-6.41163	1.43968e-10	2.16778e-08
ENSG00000197406	DIO3	74.7008	-2.27331	0.520326	-4.36902	1.24806e-05	0.000422339
ENSG00000114115	RBP1	635.691	-2.2979	0.25118	-9.14842	5.77698e-20	4.48849e-17
ENSG00000186479	RGS7BP	101.369	-2.32655	0.445384	-5.2237	1.75387e-07	1.0713e-05
ENSG00000145708	CRHBP	36.5498	-2.33594	0.571894	-4.08457	4.41583e-05	0.00122358
ENSG00000141338	ABCA8	679.897	-2.33943	0.45527	-5.13855	2.76862e-07	1.5633e-05
ENSG00000070190	DAPP1	1095.32	-2.33966	0.461169	-5.07333	3.90921e-07	2.08606e-05
ENSG00000171004	HS6ST2	115.849	-2.35626	0.692879	-3.40069	0.000672168	0.0110961
ENSG00000108370	RGS9	68.6023	-2.38024	0.46032	-5.17084	2.33046e-07	1.36346e-05
ENSG00000176204	LRRTM4	40.1597	-2.39013	0.523727	-4.5637	5.02594e-06	0.000189377
ENSG00000154639	CXADR	390.261	-2.41656	0.500729	-4.82608	1.39246e-06	6.13313e-05
ENSG00000263874	LINC00672	66.3441	-2.43581	0.643089	-3.78767	0.000152067	0.00329456
ENSG00000138696	BMPR1B	67.8276	-2.44276	0.67129	-3.63891	0.000273798	0.00531293
ENSG00000185352	HS6ST3	251.414	-2.45233	0.337022	-7.27647	3.42665e-13	9.1177e-11
ENSG00000143196	DPT	1261.36	-2.45967	0.662272	-3.71399	0.000204015	0.00422922
ENSG00000259426		173.898	-2.46421	0.577222	-4.26908	1.96284e-05	0.000612961
ENSG00000171401	KRT13	41.4107	-2.46685	0.632216	-3.9019	9.54396e-05	0.00225525
ENSG00000169218	RSPO1	1304.2	-2.47242	0.680974	-3.63071	0.000282641	0.00544645
ENSG00000183153	GJD3	14.3418	-2.47278	0.775696	-3.18782	0.00143349	0.0205796
ENSG00000165092	ALDH1A1	2116.5	-2.50221	0.432346	-5.7875	7.14408e-09	6.36544e-07
ENSG00000223652		9.30754	-2.51669	0.830329	-3.03096	0.0024378	0.0309886
ENSG00000164129	NPY5R	27.8993	-2.52086	0.526474	-4.7882	1.68285e-06	7.19991e-05
ENSG00000233725	NRAD1	10.1445	-2.52803	0.842164	-3.00183	0.0026836	0.0333929
ENSG00000213424	KRT222	11.8788	-2.53221	0.800936	-3.16157	0.00156922	0.0219749
ENSG00000223756	TSSC2	22.9796	-2.53378	0.606766	-4.17588	2.96842e-05	0.000877604
ENSG00000125851	PCSK2	8.85803	-2.55325	0.860299	-2.96787	0.00299873	0.0363592
ENSG00000184860	SDR42E1	127.546	-2.57913	0.561772	-4.59106	4.41003e-06	0.000169624
ENSG00000184515	BEX5	14.1167	-2.61407	0.825045	-3.1684	0.00153281	0.021528
ENSG00000241644	INMT	950.179	-2.65772	0.412339	-6.44546	1.15247e-10	1.77663e-08
ENSG00000154263	ABCA10	230.136	-2.67284	0.518864	-5.15134	2.58638e-07	1.49074e-05
ENSG00000145244	CORIN	324.236	-2.67485	0.812875	-3.29061	0.000999712	0.0153992
ENSG00000126218	F10	156.631	-2.6859	0.544839	-4.9297	8.23543e-07	3.96935e-05
ENSG00000081052	COL4A4	671.628	-2.70346	0.800966	-3.37525	0.00073748	0.0119973
ENSG00000186204	CYP4F12	53.2459	-2.72218	0.422768	-6.43896	1.20297e-10	1.83988e-08
ENSG00000275894		10.1141	-2.72609	0.914715	-2.98027	0.00287996	0.0353776
ENSG00000142871	CCN1	23637.2	-2.73663	0.36455	-7.50689	6.055e-14	1.86686e-11
ENSG00000118523	CCN2	29190.1	-2.74166	0.336679	-8.14324	3.84835e-16	1.91667e-13
ENSG00000084674	APOB	29.5618	-2.74404	0.901755	-3.043	0.00234234	0.0300711
ENSG00000099954	CECR2	101.118	-2.74865	0.790521	-3.47701	0.000507043	0.00883594
ENSG00000094963	FMO2	118.093	-2.75752	0.316386	-8.71568	2.8901e-18	1.81088e-15
ENSG00000161649	CD300LG	67.0517	-2.76459	0.57463	-4.81108	1.50117e-06	6.52321e-05
ENSG00000185271	KLHL33	19.1749	-2.77212	0.896073	-3.09363	0.00197721	0.0261617
ENSG00000125730	C3	1456.39	-2.78016	0.647501	-4.29367	1.7574e-05	0.000557774
ENSG00000124780	KCNK17	16.8041	-2.80163	0.708162	-3.95619	7.61543e-05	0.00187003
ENSG00000104888	SLC17A7	41.7727	-2.80636	0.512505	-5.47577	4.35617e-08	3.08811e-06
ENSG00000279419		15.3759	-2.81285	0.777286	-3.61881	0.000295961	0.00565821
ENSG00000237438	CECR7	18.4586	-2.82611	0.764136	-3.69843	0.000216935	0.00442621
ENSG00000128573	FOXP2	587.542	-2.85241	0.433791	-6.57555	4.84727e-11	8.25907e-09
ENSG00000169031	COL4A3	68.5961	-2.85783	0.782678	-3.65136	0.00026086	0.00511657
ENSG00000180914	OXTR	235.072	-2.86676	0.552834	-5.18557	2.15359e-07	1.28712e-05
ENSG00000102678	FGF9	29.6893	-2.88617	0.763322	-3.78106	0.000156162	0.00337032
ENSG00000102452	NALCN	42.4044	-2.90307	0.54983	-5.27994	1.29227e-07	8.22986e-06
ENSG00000172260	NEGR1	693.024	-2.94294	0.707439	-4.15999	3.18263e-05	0.000928219
ENSG00000184292	TACSTD2	124.518	-2.97544	0.730771	-4.07164	4.6683e-05	0.00127355
ENSG00000168334	XIRP1	9.68085	-2.99538	1.05554	-2.83778	0.00454292	0.049829
ENSG00000126467	TSKS	8.98322	-2.99819	1.05047	-2.85415	0.00431528	0.0478425
ENSG00000124253	PCK1	8.1976	-3.00568	1.02271	-2.93893	0.00329347	0.0390043
ENSG00000137673	MMP7	123.514	-3.04474	0.66026	-4.61142	3.99925e-06	0.000155053
ENSG00000198597	ZNF536	10.6804	-3.13417	1.0797	-2.90281	0.00369836	0.0426586
ENSG00000198353	HOXC4	47.6725	-3.1526	0.540239	-5.83557	5.36073e-09	5.0061e-07
ENSG00000138356	AOX1	419.439	-3.17227	0.285406	-11.1149	1.0614e-28	2.57708e-25
ENSG00000064205	CCN5	655.974	-3.1999	0.495272	-6.4609	1.0408e-10	1.65709e-08
ENSG00000133067	LGR6	31.0562	-3.22644	0.867385	-3.71973	0.000199434	0.00414755
ENSG00000228035	NGF-AS1	8.04366	-3.28178	1.03348	-3.17547	0.00149596	0.0211805
ENSG00000275152	CCL16	13.9412	-3.28878	0.955739	-3.44108	0.000579392	0.00982891
ENSG00000197757	HOXC6	54.3404	-3.29678	0.808349	-4.0784	4.5346e-05	0.00124583
ENSG00000121871	SLITRK3	335.321	-3.3008	0.538318	-6.1317	8.69471e-10	1.03611e-07
ENSG00000267014	LINC01532	9.53922	-3.31208	1.13599	-2.91559	0.00355012	0.041507
ENSG00000125414	MYH2	21.0747	-3.33248	1.03192	-3.22938	0.00124058	0.0184658
ENSG00000183715	OPCML	36.6423	-3.43045	0.700158	-4.89954	9.60636e-07	4.52898e-05
ENSG00000181195	PENK	26.3209	-3.4658	1.09619	-3.16168	0.00156859	0.0219749
ENSG00000184601	C14orf180	13.2673	-3.48677	0.949677	-3.67154	0.000241097	0.00479332
ENSG00000099960	SLC7A4	29.8208	-3.48868	1.01919	-3.42297	0.000619406	0.0103697
ENSG00000143839	REN	20.2412	-3.51788	1.20611	-2.9167	0.00353752	0.0414182
ENSG00000163833	FBXO40	9.18143	-3.56221	1.19541	-2.97991	0.00288331	0.0353793
ENSG00000174429	ABRA	27.6634	-3.6145	1.05226	-3.43498	0.0005926	0.0100267
ENSG00000260597		11.9306	-3.66616	1.01493	-3.61225	0.000303553	0.00576365
ENSG00000180818	HOXC10	20.5782	-3.69923	0.990499	-3.73471	0.000187929	0.00393779
ENSG00000179915	NRXN1	40.3134	-3.74153	0.93447	-4.00391	6.23041e-05	0.00160701
ENSG00000196616	ADH1B	2613.33	-3.77078	1.01912	-3.70002	0.000215579	0.0044171
ENSG00000162670	BRINP3	13.7258	-3.79111	1.08853	-3.48279	0.000496223	0.00870699
ENSG00000159387	IRX6	18.0805	-3.81632	1.21406	-3.14344	0.00166974	0.0230348
ENSG00000205221	VIT	10.652	-4.05108	1.14786	-3.52924	0.00041676	0.00749689
ENSG00000164161	HHIP	18.7909	-4.12853	1.17173	-3.52345	0.000425975	0.00762593
ENSG00000206579	XKR4	28.3797	-4.15007	0.815807	-5.08707	3.63632e-07	1.97296e-05
ENSG00000115361	ACADL	8.43499	-4.16752	1.38725	-3.00416	0.00266313	0.0332943
ENSG00000167434	CA4	40.7227	-4.51677	0.792294	-5.70088	1.19194e-08	1.00662e-06
ENSG00000065325	GLP2R	46.7391	-4.54043	0.890905	-5.09642	3.46139e-07	1.8886e-05
ENSG00000146013	GFRA3	7.98022	-4.54616	1.26846	-3.58399	0.000338389	0.00628983
ENSG00000153446	C16orf89	45.3011	-4.76947	0.946219	-5.04055	4.64194e-07	2.43033e-05
ENSG00000071991	CDH19	25.4139	-4.94102	1.00465	-4.91816	8.7363e-07	4.15916e-05
ENSG00000164530	PI16	510.683	-5.11727	1.39513	-3.66796	0.000244492	0.00485584
ENSG00000180318	ALX1	8.72285	-5.29902	1.75778	-3.01462	0.00257304	0.0324117
ENSG00000142973	CYP4B1	97.2981	-5.55602	1.43278	-3.87778	0.000105415	0.00244925
ENSG00000171345	KRT19	1029.98	-5.56372	1.25282	-4.44095	8.95629e-06	0.000315158
ENSG00000134873	CLDN10	54.5379	-5.65303	0.935506	-6.04276	1.51501e-09	1.66257e-07
ENSG00000100146	SOX10	12.2794	-6.27795	1.30157	-4.82338	1.41148e-06	6.18887e-05
ENSG00000248874	C5orf17	7.53799	-6.2858	1.50831	-4.16745	3.08032e-05	0.000903819
ENSG00000187140	FOXD3	11.9193	-6.94677	1.35723	-5.11835	3.08218e-07	1.71551e-05
ENSG00000156920	ADGRG4	13.4568	-7.12092	1.32512	-5.37379	7.71007e-08	5.20001e-06
ENSG00000147588	PMP2	15.8979	-7.36182	1.28584	-5.72529	1.03257e-08	8.95386e-07
