# Supplementary material for: MED12 mutation activates the tryptophan/kynurenine/AHR pathway to promote growth of uterine leiomyomas
Source: JCI Insight. 2023 Sep 22;8(18):e171305. doi: 10.1172/jci.insight.171305 (PMC10561729; doi:10.1172/jci.insight.171305)
Supplement: Supplemental table 8 [file jciinsight-8-171305-s101.xlsx]

## Sheet: peak number
		MM	LM
mut	MED12	21815	16649
wt	MED12	7384	12944
