# Supplementary material for: MED12 mutation activates the tryptophan/kynurenine/AHR pathway to promote growth of uterine leiomyomas
Source: JCI Insight. 2023 Sep 22;8(18):e171305. doi: 10.1172/jci.insight.171305 (PMC10561729; doi:10.1172/jci.insight.171305)
Supplement: Supplemental table 11 [file jciinsight-8-171305-s087.xlsx]

## Sheet: sheet1
Category	Term	Count	%	PValue	Genes	List Total	Pop Hits	Pop Total	Fold Enrichment	Bonferroni	Benjamini	FDR
GOTERM_BP_DIRECT	GO:0001525~angiogenesis	57	2.55148	9.34127e-14	NRP1, NRP2, UBP1, RBPJ, SHB, FGF1, AMOT, ELK3, FGF9, GJA5, KDR, CYP1B1, ITGAV, THSD7A, PDGFRB, BCAS3, EDN2, CEMIP2, GAB1, PRKCA, VASH1, HSPG2, YWHAZ, RHOB, TGFBR3, EMCN, COL4A2, PIK3CA, PXDN, RHOJ, APLNR, COL8A1, MYH9, ANGPTL2, PRKD1, SCG2, ANGPTL1, COL15A1, CALCRL, NRXN3, ADGRG1, CALD1, WASF2, FZD5, CAV1, DAB2IP, FN1, TBX4, PTK2, MEIS1, KLF5, FAP, ACKR3, TGFBI, AMOTL1, RAMP1, FGFR2	1440	252	19256	3.02467	4.79454e-10	4.79674e-10	4.75377e-10
GOTERM_BP_DIRECT	GO:0007399~nervous system development	64	2.86482	4.8009e-08	CHRM2, CHRM3, GMFB, NRSN1, VLDLR, LDB2, FGF2, CHRDL1, CDC20, SMPD1, BOC, DIP2B, MEF2A, MYLIP, MBNL1, RBFOX1, GUSBP1, CAMK1D, ADGRV1, RBFOX3, MAP1S, TCF12, DYRK1A, NAV2, OLFM1, ZEB1, NAV3, NRG3, MAP1B, DCX, PRKD1, NGEF, CAMK2B, INTU, CRMP1, PTN, EFNA5, KALRN, PCDH18, ADGRG1, RAP1A, ATXN1, MOBP, SLIT3, HES1, SLIT2, NDP, PCDH1, NDUFV2, SH2B2, FKTN, NTRK3, FN1, FBXL17, CABLES1, DCLK1, FGF14, NOVA1, F…	1440	414	19256	2.0672	0.000246496	8.46323e-05	8.38742e-05
GOTERM_BP_DIRECT	GO:0030198~extracellular matrix organization	35	1.5667	4.94444e-08	COL15A1, OLFML2B, PAPLN, THSD4, ADAMTS16, ADAMTSL1, ADAMTS5, ADAMTS1, ABI3BP, ADAMTS8, ADAMTS9, IMPG1, ADAMTS6, IMPG2, POSTN, COL27A1, EGFL6, SPINK5, SERPINB5, OTOL1, SMOC2, COL3A1, CCDC80, COL4A2, MMP16, COL4A1, CRISPLD2, COL5A2, PXDN, MMP17, COL8A1, COL6A6, TGFBI, RECK, MATN2	1440	165	19256	2.83653	0.000253865	8.46323e-05	8.38742e-05
GOTERM_BP_DIRECT	GO:0001570~vasculogenesis	20	0.895255	8.94498e-08	YAP1, NRP1, MYOCD, CAV1, HOXA13, ZFP36L1, TGFBR2, AMOT, GJC1, TGFBR3, MYO1E, WT1, ZMIZ1, HEY2, KDR, APLNR, ACKR3, ITGAV, ZFPM2, JUNB	1440	63	19256	4.24515	0.000459219	0.000109085	0.000108108
GOTERM_BP_DIRECT	GO:0007155~cell adhesion	78	3.4915	1.06217e-07	ITGB1, NRP2, COL12A1, TNC, ATP2A2, PTPRK, ADAMTSL1, CDH3, CDH2, BOC, NPTN, HMCN2, CYP1B1, EMILIN2, ITGAV, CD36, TINAG, NEO1, EDIL3, CD96, EPHA4, POSTN, EGFL6, VWF, DST, PRKCE, ITGA1, OMD, PRKCA, RGMB, ATP1B1, RHOB, BCAN, PARD3, PXDN, ADAM12, CDH11, COL6A3, COL8A1, COL6A6, ITGA6, CLDN16, SSX2IP, CDH17, JCAD, CNTNAP5, VCL, ITGA9, COL15A1, LAMA2, NTM, LAMA3, AMIGO2, THBS1, PCDH18, DPP4, EFNB2, ADGRG…	1440	557	19256	1.87259	0.000545277	0.000109085	0.000108108
GOTERM_BP_DIRECT	GO:0007411~axon guidance	36	1.61146	2.18644e-07	NRP1, TENM2, NRP2, LAMA2, SEMA3C, LRTM1, LAMA3, PTPRO, NRXN3, CRMP1, EFNA5, KALRN, GLI3, ADAMTSL1, EFNB2, KIF5C, BOC, NPTN, OTX2, SLIT3, SLIT2, NEO1, SEMA6C, EPHA4, EPHA7, CNTN5, WNT5A, UNC5D, PTK2, ENAH, KLF7, NFASC, CXCL12, PALLD, CNTN1, CNTN4	1440	183	19256	2.6306	0.0011221	0.000187122	0.000185446
GOTERM_BP_DIRECT	GO:0035556~intracellular signal transduction	64	2.86482	9.9824e-07	YWHAE, DGKE, TRAF3IP2, MAST4, DGKB, PRKAG2, HSPB1, CBLB, ADRA1A, PREX1, RPS6KA2, AKT3, RGS6, RALGPS1, TNS2, TNS1, GUCY1A1, WSB1, KSR1, DAPK1, PRKCE, PRKCA, TGFBR3, CNKSR2, NRG3, DEPDC1, ARHGEF3, DCX, RAPGEF2, TNIK, PRKD1, SCG2, GUCY2C, GUCY2D, SHC3, ASB13, PSEN2, KALRN, ASB16, ADCY5, SOCS2, SDCBP, SOCS1, STK38L, APBB2, DRD2, PAK3, MARK3, PDZD8, SOCS7, SH2B2, SOCS5, MAP4K4, STAC, PLCL1, PLCL2, CDC…	1440	450	19256	1.90183	0.00511285	0.000698092	0.000691839
GOTERM_BP_DIRECT	GO:0043065~positive regulation of apoptotic process	51	2.2829	1.08758e-06	ITGB1, MTCH2, CSRNP3, RPS6KA2, SMPD1, CYP1B1, EMILIN2, CTLA4, PHLDA1, SOX4, PDGFRB, CAMK1D, DAPK1, IGFBP3, PAWR, ANO6, MIR21, RHOB, OLFM1, KCNMA1, TXNIP, RARB, ITGA6, HPGD, HTRA4, LPAR1, PTN, FOXO3, FOXO1, SLC9A1, NEUROD1, BCLAF1, GRIN2A, ABL1, MAP3K20, E2F1, BMF, SLIT2, ATG7, GADD45B, CRADD, GADD45A, ZBTB16, DAB2IP, NET1, BCL6, WT1, NEURL1, NOX4, CTNNB1, FAS	1440	328	19256	2.07922	0.00556918	0.000698092	0.000691839
GOTERM_BP_DIRECT	GO:0045944~positive regulation of transcription from RNA polymerase II promoter	135	6.04297	1.37289e-06	CRTC3, PID1, HNRNPU, UBP1, AHR, RBPJ, FGF1, HOXA13, FGF2, ABRA, ELK3, YY1, SALL1, TBK1, ZMIZ1, GPBP1, JUNB, SOX4, MEF2A, ZBTB38, LMO3, WNT5A, RFX2, MITF, RUNX2, AR, ZNF438, ERG, PRKD1, ZFPM2, GCM1, CASZ1, KMT2C, GATA5, TWIST1, PIK3R1, FOXO3, FOXO1, SLC9A1, NEUROD1, ZNF827, ABL1, CAMTA1, OTX2, SMYD3, DRD2, ZNF148, CGA, RREB1, PPARGC1A, PPARGC1B, BCL9L, ZBTB18, AKIRIN2, TFAP2C, ZFHX3, FZD5, AUTS2, …	1440	1201	19256	1.50312	0.00702501	0.000783311	0.000776294
GOTERM_BP_DIRECT	GO:0000122~negative regulation of transcription from RNA polymerase II promoter	113	5.05819	1.87172e-06	ZBTB20, HNRNPU, PRDM1, RBPJ, BACH2, FERD3L, ELK3, YY1, SALL1, ZNF608, FGF9, TRIM29, MYOZ2, MEF2A, TLE4, KDM2B, USP3, ARID5B, MITF, HIC1, AR, TXNIP, ZNF557, ZNF436, ZFPM2, GATA5, TWIST1, PRDM14, FOXO3, FOXO1, SDCBP, ATXN1, PCBP3, MSC, ZNF148, RREB1, ZBTB18, AKIRIN2, TFAP2C, CBX6, ZFHX3, BCL11A, GADD45A, ZBTB16, CAV1, IRF2BP2, NFATC2, NR2F2, ESR1, HOPX, NR4A2, BCL6, SP3, ID4, ZNF536, PKIG, FGFR2, T…	1440	967	19256	1.56263	0.00956524	0.000961127	0.000952517
GOTERM_BP_DIRECT	GO:0072089~stem cell proliferation	16	0.716204	3.75685e-06	YAP1, PRRX1, RBPJ, FGF2, TBX3, GLI3, RUNX2, PBX1, ZNRF3, FGF9, NFIB, ID4, KDR, CTNNB1, RARB, NES	1440	52	19256	4.11453	0.0191066	0.00175377	0.00173806
GOTERM_BP_DIRECT	GO:0098609~cell-cell adhesion	34	1.52193	4.4464e-06	TENM2, LAMA3, AQP4, LPP, CNN3, CDH5, CDH3, CDH2, TRIM29, BOC, ABL1, ITGAV, CTNNA2, ICOS, PDLIM5, NEO1, ADGRV1, VCAM1, CNTN5, ITGA1, TJP1, NFASC, DLG2, EMCN, CDH11, BCL2, CNTN1, MYH9, CTNNB1, ITGA6, FAT4, CD200, TJP2, ITGA9	1440	190	19256	2.39292	0.0225736	0.00190269	0.00188564
GOTERM_BP_DIRECT	GO:0010595~positive regulation of endothelial cell migration	18	0.80573	7.41615e-06	BCAS3, CCBE1, NRP1, NRP2, ROCK2, WNT5A, MIR21, PRKCA, FGF1, FGF2, THBS1, RHOB, SMOC2, ADGRA2, KDR, ABL1, PRKD1, SASH1	1440	68	19256	3.53971	0.0373661	0.00274554	0.00272094
GOTERM_BP_DIRECT	GO:0008284~positive regulation of cell proliferation	71	3.17816	7.4854e-06	ITGB1, CSF1, IRS1, HTR2B, TNC, HTR2A, PRL, FGF1, FGF2, ACTB, CDC20, UFL1, FGF7, CCND2, FGF9, KDR, ITGAV, SOX4, IL13RA1, PDGFRB, EPHA4, MYOCD, EDN2, TSC22D1, CSNK2A3, TET1, MIR21, GAB2, PRLR, RUNX2, TGFBR2, RAD51B, BTC, TIAM1, AR, NANOGP8, SINHCAF, CACUL1, TSPYL5, PTGFR, PTN, THBS1, DPP4, EFNB2, SDCBP, PDGFC, FGF20, HES1, DMD, CGA, AKIRIN2, KDM4C, BICRAL, ST8SIA1, NTRK3, FN1, IGF1, MEIS3, TBX3, PB…	1440	549	19256	1.72938	0.0377083	0.00274554	0.00272094
GOTERM_BP_DIRECT	GO:0030036~actin cytoskeleton organization	32	1.43241	1.28442e-05	KANK1, ROCK2, LDB3, AMOT, SDCBP, CAPZB, CSRP1, ABL1, PHACTR2, XIRP2, FLNB, DMD, PDLIM5, WASF2, PDLIM4, PRKG1, SH2B2, STARD13, ACTN1, ARHGEF18, ACTN4, CDC42BPA, CORO2B, SMTN, DAAM1, BCL6, CAPZA3, PIK3CA, PALLD, DLC1, RHOJ, AMOTL1	1440	182	19256	2.35116	0.0638274	0.004397	0.00435761
GOTERM_BP_DIRECT	GO:0042060~wound healing	22	0.984781	2.04838e-05	PDGFRB, YAP1, MACF1, IL33, POSTN, GSN, DST, WNT5A, TNC, IGF1, OPRM1, FGF1, FGF2, DCN, GLI3, TGFBR2, ELK3, COL3A1, CDH3, SMPD1, FGFR2, ITGA9	1440	103	19256	2.8562	0.0998423	0.00657401	0.00651512
GOTERM_BP_DIRECT	GO:0007507~heart development	35	1.5667	3.40273e-05	POPDC2, CALCRL, TRAF3IP2, HTR2B, LDB3, PTN, CACNA1C, PKD2, PCSK5, HDAC9, GLI3, ZFP36L1, EDNRA, SALL1, GJA5, RPS6KA2, SH3PXD2B, XIRP2, PDLIM5, CC2D2A, PDLIM4, SOX4, KDM6B, MEF2A, CXADR, NTRK3, FN1, MICAL2, TGFBR2, COL3A1, WT1, APLNR, TDGF1P3, ZFPM2, CDKL1	1440	218	19256	2.14692	0.160319	0.0102783	0.0101862
GOTERM_BP_DIRECT	GO:0007165~signal transduction	133	5.95345	4.89034e-05	CHRM3, DGKE, OLFML2B, GMFB, RASL11B, IRS1, CBLB, FGF1, FGF2, ELK3, EDNRA, FGF7, FGF9, RPS6KA2, ADORA3, AKT3, GRB10, MAP3K6, PDE8B, TCP11, SH3GL2, PDGFRB, TLE1, FNBP1, DAPK1, PRKCE, THOC1, VRK2, ANK3, AR, OLFM1, RIN3, ERG, ROR2, PRKD1, PDE9A, GRIA2, SHC3, CRABP2, PDE1A, ITPR1, ITPR2, DAPP1, AGAP1, ARHGAP17, IQGAP1, PIK3R1, KALRN, ARHGAP12, RAP1B, FGF20, SRGAP1, FAM83B, LRRC69, STARD13, CRADD, STAC…	1440	1267	19256	1.40371	0.222075	0.013951	0.0138261
GOTERM_BP_DIRECT	GO:0008285~negative regulation of cell proliferation	59	2.641	5.74674e-05	BTG3, TES, PTPRK, RBPJ, PKD2, ADRA1A, FGF2, RERG, GLI3, CDH5, ADAMTS1, ADORA3, RPS6KA2, CYP1B1, ADAMTS8, SOX4, TNS2, MYOG, MYOCD, IGFBP3, ITGA1, P3H2, MIR21, P3H3, OPRM1, NGF, TMIGD3, AR, ZEB1, DDAH1, C18ORF54, RARB, RAPGEF2, ROR2, PPM1D, THBS1, TOB1, ADGRG1, ABI3BP, SLIT3, DRD2, TP53I11, FKTN, BCHE, MIR218-1, FZD5, ZBTB16, DAB2IP, MYO16, BCL6, WT1, DLC1, FABP7, NEURL1, ACKR3, NOX4, CTNNB1, COPS8…	1440	459	19256	1.71887	0.255546	0.0155313	0.0153922
GOTERM_BP_DIRECT	GO:0001764~neuron migration	23	1.02954	7.2813e-05	YWHAE, NRP1, EMX2, AUTS2, NDE1, SATB2, NTRK3, CXCR4, TWIST1, NR2F2, DCLK1, NR4A2, COL3A1, CXCL12, CCKAR, MAP1B, DCX, CTNNB1, RAPGEF2, NEO1, LRP12, PRKG1, FGFR1	1440	120	19256	2.56301	0.31196	0.0186947	0.0185273
GOTERM_BP_DIRECT	GO:0045766~positive regulation of angiogenesis	28	1.25336	8.30724e-05	ITGB1, NRP1, HSPB1, TWIST1, FGF1, FGF2, THBS1, RTN4, CDH5, AKT3, KDR, EMILIN2, CYP1B1, SASH1, CCBE1, PTGIS, WNT5A, GAB1, MIR21, PRKCA, RHOB, TGFBR2, SMOC2, DDAH1, SP1, ADAM12, APLNR, PRKD1	1440	164	19256	2.28306	0.347272	0.0203132	0.0201312
GOTERM_BP_DIRECT	GO:0030336~negative regulation of cell migration	29	1.29812	0.000103317	KANK1, PTN, PTPRK, LDLRAD4, FOXO3, ADORA3, DPYSL3, EMILIN2, CYP1B1, SLIT2, DRD2, SRGAP1, OSBPL8, MIR218-1, EPHA4, TET1, MIR21, MITF, RHOB, TMIGD3, MIR588, RAP2B, NAV3, STK24, DLC1, BCL2, SINHCAF, RECK, VCL	1440	175	19256	2.21597	0.411724	0.0224338	0.0222328
GOTERM_BP_DIRECT	GO:0071320~cellular response to cAMP	15	0.671441	0.000105367	AQP8, PDE4D, ITPR2, AKAP6, AHR, PKD2, SLC8A1, ZFP36L1, RAP1B, RAP1A, WT1, CYP1B1, NOX4, RAPGEF2, SLC26A3	1440	60	19256	3.34306	0.417887	0.0224338	0.0222328
GOTERM_BP_DIRECT	GO:0009410~response to xenobiotic stimulus	36	1.61146	0.000116334	NNMT, TRAF3IP2, SEMA3C, MAOB, HTR2B, AHR, HTR2A, FOXO3, THBS1, ADRA1A, ACACB, SLC8A1, NEUROD1, GRIN2A, CDH3, SCN11A, SMPD1, GNA12, ABL1, DRD2, HADH, FZD1, SREBF1, ABCC1, EMX2, SRD5A2, NFATC2, CTPS1, TGFBR2, MAP1B, SCGB1A1, PDE3A, BCL2, RPP21, TXNIP, CTNNB1	1440	241	19256	1.99751	0.449765	0.0224338	0.0222328
GOTERM_BP_DIRECT	GO:0030324~lung development	19	0.850492	0.000117927	SREBF1, CCBE1, WNT5A, PTN, FGF1, AARD, FGF2, YWHAZ, LIPA, TBX4, GLI3, COL3A1, FGF7, FGF9, CRISPLD2, SP3, HES1, ZFPM2, FGFR2	1440	91	19256	2.792	0.454248	0.0224338	0.0222328
GOTERM_BP_DIRECT	GO:0006939~smooth muscle contraction	9	0.402865	0.000117958	CHRM3, EDNRA, SMTN, ROCK2, HTR2B, APBB2, MYH11, ADRA1A, MYLK	1440	22	19256	5.47045	0.454334	0.0224338	0.0222328
GOTERM_BP_DIRECT	GO:0010613~positive regulation of cardiac muscle hypertrophy	9	0.402865	0.000117958	MEF2A, MTPN, ROCK2, MIR21, PRKCA, IGF1, ADRA1A, PDE9A, SLC9A1	1440	22	19256	5.47045	0.454334	0.0224338	0.0222328
GOTERM_BP_DIRECT	GO:0030155~regulation of cell adhesion	15	0.671441	0.000127456	PPP1R12A, GSN, LAMA2, ROCK2, LAMA3, SPINK5, TNC, CXCR4, PRLR, PTK2, PPP2CA, EMCN, TNN, ABL1, CBLL2	1440	61	19256	3.28825	0.480313	0.0231744	0.0229668
GOTERM_BP_DIRECT	GO:0043542~endothelial cell migration	11	0.49239	0.000130878	DPP4, NRP1, STARD13, EDN2, PIK3CA, FAP, ADGRA2, ABL1, CYP1B1, VSTM4, SCG2	1440	34	19256	4.32631	0.489366	0.0231744	0.0229668
GOTERM_BP_DIRECT	GO:0043410~positive regulation of MAPK cascade	27	1.20859	0.000138863	ALK, ROCK2, LPAR1, LPAR3, IQGAP1, FGF2, ADRA1A, FGF9, CDH2, KDR, GPR37, KSR1, PRKCE, IGFBP3, NTRK3, ITGA1, DAB2IP, IGF1, AR, CTNNB1, ROR1, ROR2, LAMTOR3, PPIA, JCAD, FGFR2, FGFR1	1440	160	19256	2.25656	0.509883	0.0237688	0.0235558
GOTERM_BP_DIRECT	GO:0006468~protein phosphorylation	61	2.73053	0.000192888	DYRK3, GMFB, HSPB8, ULK4, PRKAG2, MYLK, EDNRA, TBK1, AKT3, PIM1, PRKG2, MAP3K6, PRKG1, KSR1, DAPK1, IGFBP3, PRKCE, CSNK2A3, WNT5A, DYRK1A, PRKCA, VRK2, YWHAZ, TGFBR2, TNIK, ERG, PRKD1, FAM20A, TRIB2, STK40, CDKL1, GUCY2C, CAMK2B, GUCY2D, ROCK2, PIK3R4, PIK3R1, KALRN, AURKB, ABL1, MAP3K20, STK38L, PAK3, FNIP2, TRPM6, MARK3, ST3GAL1, IP6K3, MAP4K4, PLK2, CDC42BPA, ACVR2A, DCLK1, PTK2, CLK1, MAPK10,…	1440	501	19256	1.62815	0.628637	0.0311625	0.0308834
GOTERM_BP_DIRECT	GO:0010976~positive regulation of neuron projection development	23	1.02954	0.000194197	FZD1, CAMK2B, TENM3, CAMK1D, BCL11A, NTRK3, WNT5A, DAB2IP, PTN, RGMA, RGS2, RAP1A, TNN, DPYSL3, NPTN, CNTN1, RAPGEF2, ITGA6, ROR1, DMD, PRKD1, ROR2, ARSB	1440	128	19256	2.40282	0.631125	0.0311625	0.0308834
GOTERM_BP_DIRECT	GO:0048672~positive regulation of collateral sprouting	6	0.268577	0.000225966	CRABP2, BCL11A, LPAR3, NGF, RND2, EFNA5	1440	9	19256	8.91481	0.68666	0.0351617	0.0348467
GOTERM_BP_DIRECT	GO:0007420~brain development	38	1.70098	0.000249989	AMIGO2, CXCR4, HNMT, PCDH18, RTN4, RGS4, ADGRG1, GRIN2A, RGS2, ATXN1, CDH2, SLC17A7, TSPAN2, GIT2, ZFHX3, EMX2, CA10, EPHA7, SYT1, CADM1, CNTN5, MAP1S, MEIS3, HSPG2, EML1, GRHL2, PBX1, TGFBR2, NFASC, MEIS1, COL4A1, NFIB, SELENOP, NEURL1, CNTN1, CNTN4, NES, ADGRL2	1440	270	19256	1.88202	0.723033	0.0377558	0.0374175
GOTERM_BP_DIRECT	GO:0060412~ventricular septum morphogenesis	11	0.49239	0.000282885	TGFBR3, HEY2, APLNR, HES1, SLIT3, SLIT2, ZFPM2, RBPJ, SOX4, TBX3, TGFBR2	1440	37	19256	3.97553	0.766091	0.0415033	0.0411315
GOTERM_BP_DIRECT	GO:0001658~branching involved in ureteric bud morphogenesis	12	0.537153	0.000299866	ADAMTS16, SALL1, EYA1, WT1, BCL2, CTNNB1, FAT4, HOXD11, PKD2, FGF2, GLI3, PBX1	1440	44	19256	3.64697	0.785628	0.0427726	0.0423894
GOTERM_BP_DIRECT	GO:0042493~response to drug	40	1.79051	0.000315399	NNMT, TRAF3IP2, SEMA3C, MAOB, HTR2B, MGST1, WFDC1, PTN, HTR2A, FOXO3, THBS1, ADRA1A, ACACB, SLC8A1, NEUROD1, GRIN2A, CDH3, SCN11A, SMPD1, GNA12, DRD2, HADH, PPARGC1A, FZD1, TGIF1, SREBF1, BCHE, ABCC1, EMX2, NFATC2, CTPS1, TGFBR2, TJP1, MAP1B, SCGB1A1, PDE3A, BCL2, RPP21, TXNIP, CTNNB1	1440	293	19256	1.82556	0.802068	0.0434752	0.0430857
GOTERM_BP_DIRECT	GO:0045732~positive regulation of protein catabolic process	18	0.80573	0.000321725	MYLIP, CSNK2A3, PLK2, WNT5A, DAB2IP, TNFAIP3, NEDD4L, CBLB, WWP2, PPP2R3A, FOXO1, NKD1, ASB5, VIP, ATG7, TRIM32, VGLL4, DACT1	1440	90	19256	2.67444	0.808396	0.0434752	0.0430857
GOTERM_BP_DIRECT	GO:0031532~actin cytoskeleton reorganization	14	0.626679	0.000338286	NRP1, CXADR, AUTS2, THSD7B, GAB1, PARVA, CDC42BPA, EPS8, FGF7, SIPA1L1, MYH9, TNIK, THSD7A, PDLIM4	1440	59	19256	3.17307	0.824021	0.044541	0.044142
GOTERM_BP_DIRECT	GO:0030335~positive regulation of cell migration	36	1.61146	0.00037874	ITGB1, CEMIP, SEMA3C, CSF1, ROCK2, SYNPO2, TWIST2, PIK3R1, FGF1, THBS1, MYLK, CDH5, PREX1, SDCBP, PODXL, PDGFC, KDR, ITGAV, CGA, MAP4K4, PDGFRB, SEMA6C, EPHA4, CAV1, NTRK3, MIR21, PRKCA, ACTN4, IGF1, PTK2, TJP1, TIAM1, CXCL12, ITGA6, ROR2, TRIM32	1440	256	19256	1.88047	0.857041	0.0486207	0.0481852
GOTERM_BP_DIRECT	GO:0086003~cardiac muscle cell contraction	5	0.223814	0.000412156	GSN, SGCD, PIK3CA, ABCC9, SLC9A1	1440	6	19256	11.1435	0.879591	0.0516201	0.0511577
GOTERM_BP_DIRECT	GO:0071805~potassium ion transmembrane transport	22	0.984781	0.000571496	P2RY12, SLC24A2, KCNG1, SLC24A3, KCND2, KCNB1, KCNH8, KCNIP4, KCNA2, ABCC9, PKD2, LRRC55, SLC9A1, KCNV2, KCNU1, SLC9A6, KCNS2, SLC9A8, KCNMA1, KCNN2, SLC17A7, TMEM38B	1440	129	19256	2.28053	0.946894	0.0698722	0.0692462
GOTERM_BP_DIRECT	GO:2000648~positive regulation of stem cell proliferation	11	0.49239	0.000692132	YAP1, PRRX1, FGF9, ID4, KDR, HNRNPU, CTNNB1, FGF2, RUNX2, TBX3, PBX1	1440	41	19256	3.58767	0.971428	0.0826535	0.0819131
GOTERM_BP_DIRECT	GO:0098976~excitatory chemical synaptic transmission	6	0.268577	0.000729693	GRIN2A, PTCHD1, CHRDL1, PDLIM4, PVALB, SHISA6	1440	11	19256	7.29394	0.976443	0.0849822	0.0842209
GOTERM_BP_DIRECT	GO:0007204~positive regulation of cytosolic calcium ion concentration	25	1.11907	0.000744732	PTGFR, PTGER2, LPAR1, CXCR4, LPAR3, CACNA1C, HTR2A, CXCR6, PKD2, SPPL3, ADRA1A, MCHR1, ADCY5, EDNRA, NPTN, ABL1, ITGAV, CD36, FIS1, EDN2, TRPC6, OPRM1, GPR6, ESR1, ACKR3	1440	159	19256	2.10255	0.978195	0.0849822	0.0842209
GOTERM_BP_DIRECT	GO:0050673~epithelial cell proliferation	12	0.537153	0.000806739	YAP1, AR, EYA1, ST8SIA1, FABP7, KDR, COL8A1, DRD2, FGF1, RBPJ, LIPA, RUNX2	1440	49	19256	3.27483	0.984145	0.0900566	0.0892499
GOTERM_BP_DIRECT	GO:0007160~cell-matrix adhesion	19	0.850492	0.000928443	ITGB1, CD96, VCAM1, ITGA1, FN1, EPDR1, SORBS1, NID1, FBLN5, TIAM1, COL3A1, BCL6, TNN, CTNNB1, ITGAV, ITGA6, FREM1, VCL, ITGA9	1440	107	19256	2.37451	0.991518	0.101437	0.100529
GOTERM_BP_DIRECT	GO:0010628~positive regulation of gene expression	59	2.641	0.00103178	PID1, CSF1, TNC, PRDM1, RBPJ, PKD2, FGF1, FGF2, YY1, CDH5, FGF7, CDH3, FGF9, RPS6KA2, HEY2, CD36, MEF2A, NAT8B, MYOCD, TLE1, TCF12, WNT5A, PAWR, MITF, MIR21, ANK3, NGF, TERF2, RUNX2, ADAM19, ACTA2, OLFM1, AR, YAP1, PTGFR, SLC24A3, ROCK2, GATA5, TWIST1, FTX, FGF20, E2F1, HES1, PPARGC1A, IL33, KDM4C, GSN, BCL11A, NTRK3, CAV1, FN1, NFATC2, IGF1, SP1, WT1, ID4, CNTN1, CTNNB1, FAM98A	1440	513	19256	1.53794	0.995013	0.107721	0.106756
GOTERM_BP_DIRECT	GO:0043951~negative regulation of cAMP-mediated signaling	7	0.313339	0.0010392	RGS2, CRTC3, PDE4D, PDE3A, APLNR, LPAR1, OPRM1	1440	17	19256	5.50621	0.9952	0.107721	0.106756
GOTERM_BP_DIRECT	GO:0071560~cellular response to transforming growth factor beta stimulus	14	0.626679	0.00104889	WWOX, POSTN, CAV1, WNT5A, ZFP36L2, ZFP36L1, ZEB1, COL4A2, PDE3A, ABL1, XCL1, NOX4, PPARGC1A, FGFR2	1440	66	19256	2.83653	0.995433	0.107721	0.106756
GOTERM_BP_DIRECT	GO:0048013~ephrin receptor signaling pathway	12	0.537153	0.00114909	EFNB2, TIAM1, EPHA4, EPHA7, SIPA1L1, NTRK3, PAK3, EFNA5, KALRN, PTK2, NGEF, ANKS1B	1440	51	19256	3.14641	0.997271	0.112206	0.111201
GOTERM_BP_DIRECT	GO:0030334~regulation of cell migration	19	0.850492	0.00115811	MACF1, LAMA2, LAMA3, TNC, MIR21, LDB2, FGF1, FGF2, RTN4, RHOB, AMOT, FGF7, FGF9, TNN, DPYSL3, FGF20, AMOTL1, PLXNA4, VCL	1440	109	19256	2.33094	0.997395	0.112206	0.111201
GOTERM_BP_DIRECT	GO:0090263~positive regulation of canonical Wnt signaling pathway	19	0.850492	0.00115811	YAP1, KANK1, CAV1, PPP2R3A, FGF2, DKK2, RNF146, GPRC5B, CDH3, FGF9, ADGRA2, RSPO3, FAM53B, ROR2, TBL1X, RECK, SOX4, FGFR2, DACT1	1440	109	19256	2.33094	0.997395	0.112206	0.111201
GOTERM_BP_DIRECT	GO:0007157~heterophilic cell-cell adhesion via plasma membrane cell adhesion molecules	12	0.537153	0.00136053	CRB2, IGSF21, TENM2, TENM3, VCAM1, CXADR, CDH2, CADM1, IL1RAPL1, AMIGO2, FAT4, CBLN1	1440	52	19256	3.0859	0.99908	0.129376	0.128218
GOTERM_BP_DIRECT	GO:0001503~ossification	16	0.716204	0.00146502	MYOG, SUN1, CSF1, SORT1, BMP8A, TWIST1, CHRDL2, CHRDL1, RUNX2, DSPP, TWSG1, COL5A2, SP3, CDH11, BCL2, PPARGC1B	1440	85	19256	2.51712	0.999462	0.13678	0.135554
GOTERM_BP_DIRECT	GO:0046676~negative regulation of insulin secretion	9	0.402865	0.00158964	SREBF1, GHSR, KCNB1, IRS1, BMP8A, DRD2, HADH, SYTL4, FOXO1	1440	31	19256	3.88226	0.999717	0.143261	0.141978
GOTERM_BP_DIRECT	GO:0050919~negative chemotaxis	10	0.447628	0.00159024	DPP4, SEMA6C, NRP2, EPHA7, SEMA3C, LRTM1, ITGAV, SLIT3, SLIT2, EFNA5	1440	38	19256	3.51901	0.999718	0.143261	0.141978
GOTERM_BP_DIRECT	GO:0030154~cell differentiation	73	3.26768	0.0016506	LRGUK, RPL10L, FHL1, SLA, CHRDL2, SHB, FGF1, FGF2, CHRDL1, ELK3, CDC20, FGF7, SLC22A16, MECOM, FGF9, SH3PXD2B, SPATA31C2, THSD7A, SOX4, TCP11, MEF2A, SLC2A14, EGFL6, SPINK6, TCF12, ANXA13, SPINK5, HSPG2, RHOB, TGFBR2, ETV6, THEG, TWSG1, ZEB1, CATSPERB, RARB, RAPGEF2, SPATA31D1, ERG, UBE2V1, PRKD1, CFAP54, ZFPM2, RBM24, NGEF, RAI14, CAMK2B, PKDCC, NXN, TWIST2, NEDD4L, NR2C1, ADGRG1, GNA12, FGF20, …	1440	680	19256	1.43555	0.999793	0.146135	0.144826
GOTERM_BP_DIRECT	GO:1901888~regulation of cell junction assembly	5	0.223814	0.00170227	RAP1B, TJP1, RAP1A, ROCK2, RAPGEF2	1440	8	19256	8.35764	0.999841	0.147353	0.146033
GOTERM_BP_DIRECT	GO:0045666~positive regulation of neuron differentiation	17	0.760967	0.00172175	KDM4C, TRPC6, TCF12, NGF, SOCS2, NEUROD1, PCP4, GPRC5B, CXCL12, ZEB1, BCL6, MAP1B, VWC2, TCF4, DMD, TRIM32, FGFR1	1440	95	19256	2.39292	0.999856	0.147353	0.146033
GOTERM_BP_DIRECT	GO:0009611~response to wounding	14	0.626679	0.00184357	NRP1, VWF, DST, TNC, FN1, VASH1, ZFP36L2, ZFP36L1, TMIGD3, GAP43, FGF7, EDNRA, GRIN2A, ADORA3	1440	70	19256	2.67444	0.999923	0.154055	0.152675
GOTERM_BP_DIRECT	GO:0010596~negative regulation of endothelial cell migration	8	0.358102	0.00186006	DAB2IP, MIR21, NR2F2, SLIT2, VASH1, THBS1, ADAMTS9, DCN	1440	25	19256	4.27911	0.99993	0.154055	0.152675
GOTERM_BP_DIRECT	GO:0010811~positive regulation of cell-substrate adhesion	10	0.447628	0.00193228	EGFL6, CCDC80, ABI3BP, PRKCE, VWC2, COL8A1, ITGA6, PTN, NID1, EDIL3	1440	39	19256	3.42877	0.999951	0.157496	0.156085
GOTERM_BP_DIRECT	GO:0048706~embryonic skeletal system development	9	0.402865	0.00198254	KIAA1217, EDNRA, FGF9, WNT5A, SP3, XYLT1, PCSK5, ACVR2A, PBX1	1440	32	19256	3.76094	0.999962	0.159068	0.157643
GOTERM_BP_DIRECT	GO:0030509~BMP signaling pathway	16	0.716204	0.00209481	WNT5A, BMP8A, MIR21, RGMB, CHRDL1, ACVR2A, RUNX2, RGMA, TGFBR3, TWSG1, BMPER, PDCD4, ABL1, HES1, ROR2, BMPR1B	1440	88	19256	2.43131	0.999979	0.16549	0.164007
GOTERM_BP_DIRECT	GO:0007519~skeletal muscle tissue development	12	0.537153	0.00219338	MYOG, ZBTB18, POPDC2, SVIL, CAV1, NEURL1, DMD, FLNB, NR2F2, MSC, MYOZ2, DCN	1440	55	19256	2.91758	0.999987	0.168105	0.166599
GOTERM_BP_DIRECT	GO:0042733~embryonic digit morphogenesis	12	0.537153	0.00219338	SALL1, INTU, ZBTB16, GNA12, WNT5A, MAP3K20, CTNNB1, TWIST1, ROR2, GRHL2, GLI3, TBX3	1440	55	19256	2.91758	0.999987	0.168105	0.166599
GOTERM_BP_DIRECT	GO:0060045~positive regulation of cardiac muscle cell proliferation	9	0.402865	0.00244802	TGFBR3, YAP1, FGF9, HEY2, PIM1, ZFPM2, RBPJ, FGF2, FGFR2	1440	33	19256	3.64697	0.999997	0.184862	0.183206
GOTERM_BP_DIRECT	GO:0048015~phosphatidylinositol-mediated signaling	11	0.49239	0.0025046	PDGFRB, GSN, PIK3CA, INPP5F, PLCL1, NCS1, PLCL2, PIK3C2G, GAB2, IGF1, FGFR1	1440	48	19256	3.06447	0.999997	0.186393	0.184724
GOTERM_BP_DIRECT	GO:0055119~relaxation of cardiac muscle	6	0.268577	0.00261594	RGS2, GSN, PIK3CA, ATP2A2, ATP1B1, SLC8A1	1440	14	19256	5.73095	0.999999	0.189195	0.1875
GOTERM_BP_DIRECT	GO:0021819~layer formation in cerebral cortex	6	0.268577	0.00261594	COL3A1, ADGRG1, DAB2IP, DCX, CTNNB1, GLI3	1440	14	19256	5.73095	0.999999	0.189195	0.1875
GOTERM_BP_DIRECT	GO:0035329~hippo signaling	7	0.313339	0.00268025	YAP1, FAT4, AMOTL1, TEAD1, PJA2, TEAD3, AMOT	1440	20	19256	4.68028	0.999999	0.190335	0.18863
GOTERM_BP_DIRECT	GO:0001501~skeletal system development	21	0.940018	0.00270583	GUSBP1, PKDCC, PRELP, IGF1, HOXA13, TBX3, PAPSS1, DSPP, BCAN, COL3A1, EXTL1, MMP16, TCOF1, ANKH, TRPS1, COL5A2, CDH11, SH3PXD2B, BMPR1B, SOX4, FGFR1	1440	136	19256	2.06483	0.999999	0.190335	0.18863
GOTERM_BP_DIRECT	GO:0051497~negative regulation of stress fiber assembly	9	0.402865	0.00299484	TJP1, DLC1, ARHGEF18, MIR21, PIK3R1, WASF2, CORO2B, PHLDB2, ARHGAP6	1440	34	19256	3.53971	1	0.202349	0.200536
GOTERM_BP_DIRECT	GO:0048008~platelet-derived growth factor receptor signaling pathway	9	0.402865	0.00299484	PDGFRB, MYO1E, NRP1, PDGFC, ZFAND5, ABL1, TXNIP, ARID5B, IQGAP1	1440	34	19256	3.53971	1	0.202349	0.200536
GOTERM_BP_DIRECT	GO:0055074~calcium ion homeostasis	9	0.402865	0.00299484	SELENON, SGCD, ANKH, CAV1, KDR, TMTC2, SNX10, FAM20A, SLC8A1	1440	34	19256	3.53971	1	0.202349	0.200536
GOTERM_BP_DIRECT	GO:0016055~Wnt signaling pathway	27	1.20859	0.00307402	MACF1, NXN, TMEM131L, PKD2, NKD1, ZNRF3, ADGRA2, SPIN1, RSPO3, FAM53B, NDP, DRD2, DACT1, TLE4, WWOX, TLE1, FBXW11, WNT5A, MITF, HIC1, DKK2, SHISA6, RNF146, CCNY, HBP1, TNIK, AMOTL1	1440	196	19256	1.84209	1	0.205001	0.203165
GOTERM_BP_DIRECT	GO:0016477~cell migration	34	1.52193	0.00319254	ITGB1, SDC2, LAMA3, TNFAIP3, PIK3C2G, PTPRK, IQGAP1, RND2, THBS1, SLC9A1, ADGRG1, PODXL, KDR, HES1, ITGAV, CTNNA2, GPC6, NTNG1, PDGFRB, NDE1, LAMB4, NFATC2, CDC42BPA, PTK2, RHOB, TGFBR3, TIAM1, PIK3CA, PALLD, RHOJ, CD248, AVL9, TMEM18, FGFR1	1440	268	19256	1.69648	1	0.207608	0.205749
GOTERM_BP_DIRECT	GO:0009887~animal organ morphogenesis	21	0.940018	0.00321518	NTNG1, NRP1, TLE1, LAMA2, FHL1, LAMA3, LAMB4, FGF1, MEIS3, FGF2, HSPG2, DCN, TBX3, PBX1, EFNB2, FGF7, MEIS1, FGF9, PDGFC, FGF20, FGFR2	1440	138	19256	2.0349	1	0.207608	0.205749
GOTERM_BP_DIRECT	GO:0007229~integrin-mediated signaling pathway	18	0.80573	0.00323441	ITGB1, NRP1, DST, LAMA3, ITGA1, ADAM11, FN1, PTN, PTK2, COL3A1, ADAMTS1, ABL1, MYH9, ITGAV, ITGA6, PRKD1, CDH17, ITGA9	1440	110	19256	2.18818	1	0.207608	0.205749
GOTERM_BP_DIRECT	GO:0008543~fibroblast growth factor receptor signaling pathway	12	0.537153	0.00339852	FGF7, FGF9, WNT5A, FGF20, PRDM14, CTNNB1, FAT4, IQGAP1, FGF1, FGF2, FGFR2, FGFR1	1440	58	19256	2.76667	1	0.212965	0.211057
GOTERM_BP_DIRECT	GO:0030900~forebrain development	11	0.49239	0.00343358	TWSG1, CCKAR, ZEB1, KDM2B, DLC1, E2F1, OTX2, NR2F2, PPARGC1A, DCLK1, PRKG1	1440	50	19256	2.94189	1	0.212965	0.211057
GOTERM_BP_DIRECT	GO:0070374~positive regulation of ERK1 and ERK2 cascade	30	1.34288	0.00344228	NPSR1, NRP1, HTR2B, HTR2A, FGF1, FGF2, ADRA1A, RAP1B, AKAP12, RAP1A, BMPER, PDGFC, NPTN, KDR, ABL1, FGF20, CD36, DRD2, PDGFRB, MIR21, PRKCA, IGF1, OPRM1, ACTA2, MFHAS1, NOX4, RAPGEF2, XCL1, ACKR3, FGFR2	1440	228	19256	1.7595	1	0.212965	0.211057
GOTERM_BP_DIRECT	GO:0090050~positive regulation of cell migration involved in sprouting angiogenesis	9	0.402865	0.00363217	NRP1, PLK2, AKT3, RHOJ, ABL1, KDR, HDAC9, FGF2, JCAD	1440	35	19256	3.43857	1	0.221712	0.219725
GOTERM_BP_DIRECT	GO:0014904~myotube cell development	4	0.179051	0.00371318	NFATC2, DMD, SMYD3, IGF1	1440	5	19256	10.6978	1	0.221712	0.219725
GOTERM_BP_DIRECT	GO:0048755~branching morphogenesis of a nerve	4	0.179051	0.00371318	RERE, EPHA7, DRD2, FGFR2	1440	5	19256	10.6978	1	0.221712	0.219725
GOTERM_BP_DIRECT	GO:0030178~negative regulation of Wnt signaling pathway	11	0.49239	0.00399077	WWOX, TLE1, ZNRF3, FGF9, NXN, GRB10, HIC1, DKK2, VGLL4, NKD1, DACT1	1440	51	19256	2.8842	1	0.235547	0.233437
GOTERM_BP_DIRECT	GO:0045893~positive regulation of transcription, DNA-templated	74	3.31244	0.00409151	RERE, AHR, FGF2, GLI3, ACTB, TRIM8, YY1, FGF7, SALL1, MECOM, GPBP1, PIM1, SPIN1, EPC2, FAM170A, TEAD1, SOX4, MYOCD, FBXW11, ACTN1, WNT5A, DYRK1A, ARID5B, MITF, ACTN4, RGMB, RUNX2, MORF4L1, AR, IRF7, UBE2V1, ROR2, CREB5, INO80C, YAP1, GCM1, CASZ1, FOXO3, FOXO1, NPAS3, NEUROD1, MED30, SERTAD2, E2F1, OTX2, NDP, TBL1X, PPARGC1A, RREB1, TRIM44, FZD1, ATF7IP, ZFHX3, BICRAL, FZD7, ZBTB16, NFATC2, ESRRG,…	1440	716	19256	1.38205	1	0.238749	0.23661
GOTERM_BP_DIRECT	GO:0048675~axon extension	9	0.402865	0.00436951	ITGB1, EDNRA, EDN2, AUTS2, SLC9A6, MAP1B, DCX, DCLK1, VCL	1440	36	19256	3.34306	1	0.252106	0.249848
GOTERM_BP_DIRECT	GO:0032060~bleb assembly	5	0.223814	0.00452279	LPAR1, EMP1, ANO6, LPAR3, MYLK	1440	10	19256	6.68611	1	0.25805	0.255739
GOTERM_BP_DIRECT	GO:0048566~embryonic digestive tract development	6	0.268577	0.00503328	PKDCC, SALL1, FGF9, RARB, PCSK5, GLI3	1440	16	19256	5.01458	1	0.277913	0.275423
GOTERM_BP_DIRECT	GO:2000145~regulation of cell motility	6	0.268577	0.00503328	INPP5F, ROCK2, ABL1, ARHGAP18, PKN2, SSX2IP	1440	16	19256	5.01458	1	0.277913	0.275423
GOTERM_BP_DIRECT	GO:0010763~positive regulation of fibroblast migration	6	0.268577	0.00503328	ITGB1, PRKCE, PAK3, THBS1, SLC8A1, PTK2	1440	16	19256	5.01458	1	0.277913	0.275423
GOTERM_BP_DIRECT	GO:2001237~negative regulation of extrinsic apoptotic signaling pathway	9	0.402865	0.00521669	YAP1, LGALS3, NRP1, AR, ITGAV, ITGA6, IGF1, THBS1, SCG2	1440	37	19256	3.2527	1	0.284975	0.282423
GOTERM_BP_DIRECT	GO:0014065~phosphatidylinositol 3-kinase signaling	10	0.447628	0.00539552	PIK3CA, IRS1, HTR2B, PIK3C2G, IGF1, HTR2A, PIK3R1, NYAP2, MYO16, ZFP36L1	1440	45	19256	2.9716	1	0.288604	0.286019
GOTERM_BP_DIRECT	GO:0070527~platelet aggregation	10	0.447628	0.00539552	P2RY12, RAP2B, CSRP1, FN1, MYH9, HSPB1, PPIA, MYL9, VCL, ACTB	1440	45	19256	2.9716	1	0.288604	0.286019
GOTERM_BP_DIRECT	GO:0090090~negative regulation of canonical Wnt signaling pathway	21	0.940018	0.00566874	FZD1, TLE4, TLE1, CAV1, PTPRO, WNT5A, DAB2IP, TMEM131L, PPP2R3A, FOXO3, FOXO1, GLI3, DKK2, NKD1, SHISA6, ZNRF3, CDH2, CTNNB1, ROR2, EMD, DACT1	1440	145	19256	1.93667	1	0.300093	0.297404
GOTERM_BP_DIRECT	GO:0002053~positive regulation of mesenchymal cell proliferation	7	0.313339	0.00575424	PRRX1, FGF9, WNT5A, KDR, CTNNB1, FGFR2, TGFBR2	1440	23	19256	4.06981	1	0.30151	0.298809
GOTERM_BP_DIRECT	GO:0007409~axonogenesis	15	0.671441	0.00610669	NTNG1, MAP1S, ANK3, ACTB, KLF7, CCKAR, TNN, PARD3, MAP1B, BCL2, CNTN4, CTNNA2, PAK3, DRD2, FGFR2	1440	89	19256	2.25375	1	0.314715	0.311896
GOTERM_BP_DIRECT	GO:0070588~calcium ion transmembrane transport	18	0.80573	0.00612883	P2RY12, SLC24A2, TMC1, SLC24A3, TRPC6, ATP2B4, ATP2A2, ANO6, CACNA1C, OPRM1, PKD2, SLC8A1, CACNB2, EDNRA, GRIN3A, NCS1, ITGAV, TRPM6	1440	117	19256	2.05726	1	0.314715	0.311896
GOTERM_BP_DIRECT	GO:0000381~regulation of alternative mRNA splicing, via spliceosome	12	0.537153	0.006533	HNRNPL, MBNL1, RBFOX1, KHDRBS2, MBNL2, RBFOX3, NOVA1, TRA2B, CELF2, DYRK1A, HNRNPU, RBM24	1440	63	19256	2.54709	1	0.315947	0.313117
GOTERM_BP_DIRECT	GO:0051649~establishment of localization in cell	16	0.716204	0.00659652	P2RY12, PRKCE, CAV1, SLC40A1, DNAH9, ANO4, PKD2, ANO3, RAP1B, SNX19, SCN11A, LRRTM1, ABL1, TMEM38B, CFAP54, CBLN1	1440	99	19256	2.16117	1	0.315947	0.313117
GOTERM_BP_DIRECT	GO:0048846~axon extension involved in axon guidance	5	0.223814	0.00669028	NRP1, NRP2, WNT5A, SLIT3, SLIT2	1440	11	19256	6.07828	1	0.315947	0.313117
GOTERM_BP_DIRECT	GO:0072359~circulatory system development	5	0.223814	0.00669028	CRB2, NXN, HEY2, ABL1, HSPG2	1440	11	19256	6.07828	1	0.315947	0.313117
GOTERM_BP_DIRECT	GO:0032486~Rap protein signal transduction	5	0.223814	0.00669028	RAP1B, RAP1A, RAP2B, PLK2, RAPGEF2	1440	11	19256	6.07828	1	0.315947	0.313117
GOTERM_BP_DIRECT	GO:0043116~negative regulation of vascular permeability	6	0.268577	0.00669748	AKAP12, TJP1, DDAH1, PDE3A, SLIT2, AMOT	1440	17	19256	4.71961	1	0.315947	0.313117
GOTERM_BP_DIRECT	GO:0048009~insulin-like growth factor receptor signaling pathway	6	0.268577	0.00669748	GHSR, AR, IRS1, GRB10, IGF1, PIK3R1	1440	17	19256	4.71961	1	0.315947	0.313117
GOTERM_BP_DIRECT	GO:0050679~positive regulation of epithelial cell proliferation	13	0.581916	0.0067531	YAP1, EYA1, ST8SIA1, WNT5A, TWIST1, IGF1, FGF1, RBPJ, FGF2, RUNX2, FGF7, FGF9, FGFR2	1440	72	19256	2.41443	1	0.315947	0.313117
GOTERM_BP_DIRECT	GO:0035633~maintenance of permeability of blood-brain barrier	8	0.358102	0.00686446	ITGB1, TJP1, CDH5, LAMA2, DMD, VCL, ACTB, TJP2	1440	31	19256	3.4509	1	0.315947	0.313117
GOTERM_BP_DIRECT	GO:0042327~positive regulation of phosphorylation	8	0.358102	0.00686446	SDCBP, NRP1, AR, FZD7, GRB10, ITGA6, THBS1, PPARGC1B	1440	31	19256	3.4509	1	0.315947	0.313117
GOTERM_BP_DIRECT	GO:0007193~adenylate cyclase-inhibiting G-protein coupled receptor signaling pathway	11	0.49239	0.00696754	P2RY12, AKAP12, EDNRA, GPR37, HTR1E, HTR1F, LPAR1, HTR1B, AKAP5, MCHR1, ADCY5	1440	55	19256	2.67444	1	0.315947	0.313117
GOTERM_BP_DIRECT	GO:0010632~regulation of epithelial cell migration	4	0.179051	0.00701421	MACF1, SASH1, PTK2, ARSB	1440	6	19256	8.91481	1	0.315947	0.313117
GOTERM_BP_DIRECT	GO:1901016~regulation of potassium ion transmembrane transporter activity	4	0.179051	0.00701421	YWHAE, FHL1, NEDD4L, WWP2	1440	6	19256	8.91481	1	0.315947	0.313117
GOTERM_BP_DIRECT	GO:1902617~response to fluoride	4	0.179051	0.00701421	FIS1, ATG7, FOXO1, ASPN	1440	6	19256	8.91481	1	0.315947	0.313117
GOTERM_BP_DIRECT	GO:0048844~artery morphogenesis	7	0.313339	0.00719548	NRP1, PRRX1, ZMIZ1, GJA5, HES1, PRDM1, HOXA13	1440	24	19256	3.90023	1	0.318524	0.315671
GOTERM_BP_DIRECT	GO:0014911~positive regulation of smooth muscle cell migration	7	0.313339	0.00719548	PDGFRB, NRP1, POSTN, BCL2, CYP1B1, NOX4, IGF1	1440	24	19256	3.90023	1	0.318524	0.315671
GOTERM_BP_DIRECT	GO:0048813~dendrite morphogenesis	9	0.402865	0.00728089	ITGB1, RERE, MEF2A, KLF7, SDC2, DCX, CTNNA2, VLDLR, DCLK1	1440	39	19256	3.0859	1	0.31955	0.316688
GOTERM_BP_DIRECT	GO:0035115~embryonic forelimb morphogenesis	8	0.358102	0.0082314	CRABP2, CTNNB1, TWIST1, CACNA1C, RECK, HOXA13, RUNX2, TBX3	1440	32	19256	3.34306	1	0.355195	0.352013
GOTERM_BP_DIRECT	GO:0002040~sprouting angiogenesis	8	0.358102	0.0082314	NRP1, CCBE1, ADGRA2, RSPO3, PARVA, VSTM4, THBS1, RECK	1440	32	19256	3.34306	1	0.355195	0.352013
GOTERM_BP_DIRECT	GO:0014068~positive regulation of phosphatidylinositol 3-kinase signaling	14	0.626679	0.0083617	PDGFRB, NTRK3, FN1, MIR21, IGF1, FGF2, DCN, PTK2, PDGFC, KDR, ROR1, ROR2, PIK3AP1, FGFR1	1440	83	19256	2.25556	1	0.357811	0.354606
GOTERM_BP_DIRECT	GO:0048286~lung alveolus development	9	0.402865	0.00851847	SELENON, MYOCD, EDN2, PKDCC, KDR, TMEM38B, FGFR2, STK40, HOPX	1440	40	19256	3.00875	1	0.361507	0.358269
GOTERM_BP_DIRECT	GO:0071711~basement membrane organization	6	0.268577	0.00871152	ITGB1, COL3A1, COL4A1, CAV1, PXDN, NID1	1440	18	19256	4.45741	1	0.363688	0.36043
GOTERM_BP_DIRECT	GO:0035269~protein O-linked mannosylation	6	0.268577	0.00871152	TMTC3, TMTC2, TMTC1, LARGE1, LARGE2, FKTN	1440	18	19256	4.45741	1	0.363688	0.36043
GOTERM_BP_DIRECT	GO:0003148~outflow tract septum morphogenesis	7	0.313339	0.00888035	NRP1, NRP2, SEMA3C, PARVA, ZFPM2, FGFR2, TGFBR2	1440	25	19256	3.74422	1	0.366278	0.362997
GOTERM_BP_DIRECT	GO:0045165~cell fate commitment	11	0.49239	0.00898754	KDM6B, GAP43, WNT5A, HEY2, KDR, GATA5, GAS1, MITF, ROR2, PRDM1, FGFR2	1440	57	19256	2.5806	1	0.366278	0.362997
GOTERM_BP_DIRECT	GO:0048146~positive regulation of fibroblast proliferation	11	0.49239	0.00898754	PDGFRB, BTC, ZMIZ1, PDGFC, WNT5A, ABL1, E2F1, FN1, CD248, IGF1, ESR1	1440	57	19256	2.5806	1	0.366278	0.362997
GOTERM_BP_DIRECT	GO:0001701~in utero embryonic development	27	1.20859	0.00915068	ITGB1, PTPRR, NXN, ZFAND5, TWIST1, OTUD7B, YBX3, GLI3, AMOT, EDNRA, CPT2, ZMIZ1, GNA12, MGAT1, MBNL1, EIF2S2, TERF2, TBX3, TGFBR2, MYO1E, AR, COL3A1, RUNDC1, MYH9, CTNNB1, ZFPM2, FGFR2	1440	213	19256	1.69507	1	0.36999	0.366676
GOTERM_BP_DIRECT	GO:0010463~mesenchymal cell proliferation	5	0.223814	0.00944834	FGF7, PRRX1, FGF9, WNT5A, KDR	1440	12	19256	5.57176	1	0.379041	0.375645
GOTERM_BP_DIRECT	GO:0060071~Wnt signaling pathway, planar cell polarity pathway	8	0.358102	0.00978846	TIAM1, DAAM1, FZD7, WNT5A, PRICKLE2, ROR1, ROR2, GPC6	1440	33	19256	3.24175	1	0.389642	0.386151
GOTERM_BP_DIRECT	GO:0051924~regulation of calcium ion transport	7	0.313339	0.0108295	CAMK2B, P2RY12, RGS4, SLN, BCL2, CXCR4, IL16	1440	26	19256	3.60021	1	0.418463	0.414714
GOTERM_BP_DIRECT	GO:0019934~cGMP-mediated signaling	7	0.313339	0.0108295	GUCY1A1, GUCY2D, PDE3A, HTR2B, CD36, PDE9A, PRKG1	1440	26	19256	3.60021	1	0.418463	0.414714
GOTERM_BP_DIRECT	GO:0043536~positive regulation of blood vessel endothelial cell migration	10	0.447628	0.0109171	SP1, AKT3, KDR, HSPB1, PRKCA, PRKD1, THBS1, FGF2, FGFR1, AMOT	1440	50	19256	2.67444	1	0.418463	0.414714
GOTERM_BP_DIRECT	GO:2000573~positive regulation of DNA biosynthetic process	6	0.268577	0.011108	PDGFRB, SMOC2, CYP1B1, NOX4, PAK3, FGF2	1440	19	19256	4.22281	1	0.418463	0.414714
GOTERM_BP_DIRECT	GO:1900006~positive regulation of dendrite development	6	0.268577	0.011108	ALK, DAB2IP, ABL1, PTN, IQGAP1, VLDLR	1440	19	19256	4.22281	1	0.418463	0.414714
GOTERM_BP_DIRECT	GO:2000811~negative regulation of anoikis	6	0.268577	0.011108	ITGB1, TLE1, PIK3CA, CAV1, BCL2, PTK2	1440	19	19256	4.22281	1	0.418463	0.414714
GOTERM_BP_DIRECT	GO:0030514~negative regulation of BMP signaling pathway	11	0.49239	0.0114276	FZD1, TWSG1, BMPER, CAV1, WNT5A, ABL1, VWC2, CHRDL2, CHRDL1, TOB1, TRIM33	1440	59	19256	2.49313	1	0.418463	0.414714
GOTERM_BP_DIRECT	GO:0001938~positive regulation of endothelial cell proliferation	13	0.581916	0.0114732	NRP1, NRP2, WNT5A, HTR2B, PRKCA, FGF2, FGF7, CXCL12, AKT3, KDR, PRKD1, VIP, SCG2	1440	77	19256	2.25765	1	0.418463	0.414714
GOTERM_BP_DIRECT	GO:0007275~multicellular organism development	27	1.20859	0.0115055	PHF3, ALK, FGF1, CDH5, CUX1, KDR, PIM1, RREB1, ADAMTS9, TCP11, PDGFRB, EPHA4, EPHA7, TLE1, SPINK6, NTRK3, SPINK5, TBX4, DSPP, CDH11, CDH12, ANGPTL2, ROR1, ERG, ROR2, FGFR2, FGFR1	1440	217	19256	1.66382	1	0.418463	0.414714
GOTERM_BP_DIRECT	GO:0032354~response to follicle-stimulating hormone	4	0.179051	0.0115964	TGFBR3, GHSR, SRD5A2, CYP1B1	1440	7	19256	7.64127	1	0.418463	0.414714
GOTERM_BP_DIRECT	GO:1900748~positive regulation of vascular endothelial growth factor signaling pathway	4	0.179051	0.0115964	SMOC2, CCBE1, MIR21, JCAD	1440	7	19256	7.64127	1	0.418463	0.414714
GOTERM_BP_DIRECT	GO:0071455~cellular response to hyperoxia	4	0.179051	0.0115964	CAV1, FAS, ATG7, FOXO1	1440	7	19256	7.64127	1	0.418463	0.414714
GOTERM_BP_DIRECT	GO:1900020~positive regulation of protein kinase C activity	4	0.179051	0.0115964	CEMIP, TCIM, WNT5A, ROR2	1440	7	19256	7.64127	1	0.418463	0.414714
GOTERM_BP_DIRECT	GO:0008360~regulation of cell shape	21	0.940018	0.0116534	MYO10, LPAR1, FN1, ARHGEF18, SHROOM3, ARHGAP18, MIR21, PARVA, PTN, RND2, PTK2, RHOB, EPS8, FAM171A1, DLC1, RHOJ, CDC42EP3, GNA12, KDR, MYH9, PLXNA4	1440	155	19256	1.81172	1	0.418463	0.414714
GOTERM_BP_DIRECT	GO:0043568~positive regulation of insulin-like growth factor receptor signaling pathway	5	0.223814	0.0128515	GHSR, AR, CDH3, IGFBP3, IGF1	1440	13	19256	5.14316	1	0.455122	0.451045
GOTERM_BP_DIRECT	GO:2001223~negative regulation of neuron migration	5	0.223814	0.0128515	COL3A1, ADGRG1, NRG3, TNN, DRD2	1440	13	19256	5.14316	1	0.455122	0.451045
GOTERM_BP_DIRECT	GO:0097009~energy homeostasis	9	0.402865	0.0131774	ALK, CRTC3, EDN2, PIK3CA, BMP8A, CD36, ACACB, PPARGC1A, FOXO1	1440	43	19256	2.79884	1	0.463465	0.459313
GOTERM_BP_DIRECT	GO:0031032~actomyosin structure organization	8	0.358102	0.0135292	TJP1, FRMD6, ROCK2, EPB41L2, MYH9, MYH11, CDC42BPA, CNN3	1440	35	19256	3.05651	1	0.469407	0.465202
GOTERM_BP_DIRECT	GO:2000379~positive regulation of reactive oxygen species metabolic process	8	0.358102	0.0135292	PDGFRB, PID1, GADD45A, CYP1B1, NOX4, THBS1, XDH, TGFBR2	1440	35	19256	3.05651	1	0.469407	0.465202
GOTERM_BP_DIRECT	GO:0035994~response to muscle stretch	6	0.268577	0.0139172	NFKBIA, GSN, PIK3CA, DMD, SLC8A1, SLC9A1	1440	20	19256	4.01167	1	0.470165	0.465953
GOTERM_BP_DIRECT	GO:0008589~regulation of smoothened signaling pathway	6	0.268577	0.0139172	INTU, IFT81, FBXL17, GAS1, OTX2, FGFR2	1440	20	19256	4.01167	1	0.470165	0.465953
GOTERM_BP_DIRECT	GO:0060716~labyrinthine layer blood vessel development	6	0.268577	0.0139172	FZD5, HEY2, HES1, VASH1, RBPJ, JUNB	1440	20	19256	4.01167	1	0.470165	0.465953
GOTERM_BP_DIRECT	GO:0030539~male genitalia development	6	0.268577	0.0139172	SRD5A2, WT1, CTNNB1, ROR2, HOXA13, TBX3	1440	20	19256	4.01167	1	0.470165	0.465953
GOTERM_BP_DIRECT	GO:0060070~canonical Wnt signaling pathway	15	0.671441	0.0140132	FZD1, YAP1, FZD5, FZD7, WNT5A, FOXO3, FGF2, FOXO1, NR4A2, EDNRA, FGF9, RSPO3, CTNNB1, RECK, BCL9L	1440	98	19256	2.04677	1	0.470314	0.4661
GOTERM_BP_DIRECT	GO:0040008~regulation of growth	11	0.49239	0.0143379	PPP2CA, MORF4L1, GAP43, SOCS1, SELENOP, DAB2IP, SOCS7, LRP12, SOCS5, TGFBR2, TSPYL5	1440	61	19256	2.41138	1	0.478084	0.473801
GOTERM_BP_DIRECT	GO:0007015~actin filament organization	19	0.850492	0.0145501	TMOD1, ACTN1, LMOD1, SHROOM3, ARHGAP17, SORBS2, RND2, ARHGAP6, RHOB, ARHGAP12, KBTBD13, MYO1E, MYO1B, MPRIP, BCL2, XIRP2, CTNNA2, PPARGC1B, CLRN1	1440	138	19256	1.8411	1	0.480732	0.476426
GOTERM_BP_DIRECT	GO:0000165~MAPK cascade	18	0.80573	0.0146045	YWHAE, MEF2A, PRKCE, CAV1, IGFBP3, ADRA1A, ZFP36L1, ITPKB, AR, CTNNB1, RAPGEF2, TNIK, CD36, PAK3, MAP3K6, SCG2, MAP4K4, FGFR1	1440	128	19256	1.88047	1	0.480732	0.476426
GOTERM_BP_DIRECT	GO:0007405~neuroblast proliferation	8	0.358102	0.0157401	ITGB1, NDE1, ID4, CTNNB1, DRD2, FGF2, EML1, GLI3	1440	36	19256	2.9716	1	0.511554	0.506972
GOTERM_BP_DIRECT	GO:0019933~cAMP-mediated signaling	8	0.358102	0.0157401	PCLO, KSR1, PDE4D, PDE3A, RAPGEF2, AKAP6, AHR, PDE7B	1440	36	19256	2.9716	1	0.511554	0.506972
GOTERM_BP_DIRECT	GO:0045665~negative regulation of neuron differentiation	11	0.49239	0.015985	ITGB1, MEIS1, ID4, ZNF536, HES1, DMD, CNTN4, FOXO3, NEPRO, GLI3, PBX1	1440	62	19256	2.37249	1	0.51557	0.510951
GOTERM_BP_DIRECT	GO:0007265~Ras protein signal transduction	14	0.626679	0.0160645	KSR1, CSF1, PLK2, IGF1, PLD1, FGF2, RERG, SDCBP, RASGEF1B, RAPGEF2, PRKD1, RGL1, RREB1, RALGPS1	1440	90	19256	2.08012	1	0.51557	0.510951
GOTERM_BP_DIRECT	GO:0018105~peptidyl-serine phosphorylation	23	1.02954	0.0163058	DYRK3, CAMK1D, MAST4, ROCK2, CSNK2A3, PRKCE, PLK2, DYRK1A, PRKCA, VRK2, DCLK1, TGFBR2, CLK1, TBK1, MYO3B, RPS6KA2, AKT3, MAP3K20, BCL2, STK38L, PKN2, PRKD1, MARK3	1440	181	19256	1.69923	1	0.51742	0.512785
GOTERM_BP_DIRECT	GO:0007517~muscle organ development	15	0.671441	0.0165364	ITGB1, MEF2A, ZFHX3, LAMA2, FHL1, TCF12, TWIST1, IGF1, SMTN, SGCD, COL6A3, DMD, ITGB1BP2, EMD, FKTN	1440	100	19256	2.00583	1	0.51742	0.512785
GOTERM_BP_DIRECT	GO:0006874~cellular calcium ion homeostasis	16	0.716204	0.0167953	SLC24A2, SLC24A3, EDN2, CAV1, ATP2B4, HTR2B, ATP2A2, HTR2A, ATP1B1, PKD2, SLC8A1, CDH5, EDNRA, CXCL12, NPTN, DRD2	1440	110	19256	1.94505	1	0.51742	0.512785
GOTERM_BP_DIRECT	GO:0060317~cardiac epithelial to mesenchymal transition	5	0.223814	0.0169458	TGFBR3, OLFM1, HEY2, RTN4, TBX3	1440	14	19256	4.77579	1	0.51742	0.512785
GOTERM_BP_DIRECT	GO:0099054~presynapse assembly	5	0.223814	0.0169458	FZD1, EFNB2, SDCBP, CNTN5, WNT5A	1440	14	19256	4.77579	1	0.51742	0.512785
GOTERM_BP_DIRECT	GO:0001659~temperature homeostasis	6	0.268577	0.017167	EDN2, ARRDC3, HTR2A, DRD2, PPARGC1A, FOXO1	1440	21	19256	3.82063	1	0.51742	0.512785
GOTERM_BP_DIRECT	GO:0008154~actin polymerization or depolymerization	6	0.268577	0.017167	ENAH, GHSR, SVIL, GSN, CAPZB, DSTN	1440	21	19256	3.82063	1	0.51742	0.512785
GOTERM_BP_DIRECT	GO:0002042~cell migration involved in sprouting angiogenesis	6	0.268577	0.017167	ITGB1, EFNB2, NRP1, KDR, SLIT2, FGF2	1440	21	19256	3.82063	1	0.51742	0.512785
GOTERM_BP_DIRECT	GO:0031589~cell-substrate adhesion	6	0.268577	0.017167	ITGB1, VWF, PRKCE, ITGAV, ITGA6, SORBS1	1440	21	19256	3.82063	1	0.51742	0.512785
GOTERM_BP_DIRECT	GO:0001568~blood vessel development	9	0.402865	0.0171738	BMPER, APLNR, RAPGEF2, MIR21, AHR, TDGF1P3, FOXO1, TBX3, TGFBR2	1440	45	19256	2.67444	1	0.51742	0.512785
GOTERM_BP_DIRECT	GO:0010882~regulation of cardiac muscle contraction by calcium ion signaling	4	0.179051	0.0175328	ATP2A2, ATP1B1, SLC8A1, SLC9A1	1440	8	19256	6.68611	1	0.51742	0.512785
GOTERM_BP_DIRECT	GO:0010594~regulation of endothelial cell migration	4	0.179051	0.0175328	BMPER, RHOJ, PTN, PTK2	1440	8	19256	6.68611	1	0.51742	0.512785
GOTERM_BP_DIRECT	GO:0050920~regulation of chemotaxis	4	0.179051	0.0175328	P2RY12, EFNB2, ADGRA2, CXCR4	1440	8	19256	6.68611	1	0.51742	0.512785
GOTERM_BP_DIRECT	GO:0060087~relaxation of vascular smooth muscle	4	0.179051	0.0175328	GUCY1A1, RGS2, KCNMA1, PRKG1	1440	8	19256	6.68611	1	0.51742	0.512785
GOTERM_BP_DIRECT	GO:0032570~response to progesterone	8	0.358102	0.0181956	YAP1, SREBF1, GABRB1, PTGER2, CAV1, TXNIP, PTN, THBS1	1440	37	19256	2.89129	1	0.533911	0.529128
GOTERM_BP_DIRECT	GO:0048041~focal adhesion assembly	7	0.313339	0.0184577	ACTN1, DLC1, BCL2, PTPRK, SORBS1, CORO2B, ARHGAP6	1440	29	19256	3.22778	1	0.535481	0.530684
GOTERM_BP_DIRECT	GO:1903672~positive regulation of sprouting angiogenesis	7	0.313339	0.0184577	TJP1, GHSR, BMPER, TNN, FGF1, FGF2, JCAD	1440	29	19256	3.22778	1	0.535481	0.530684
GOTERM_BP_DIRECT	GO:0030307~positive regulation of cell growth	14	0.626679	0.0190342	YAP1, N6AMT1, MTPN, KDM2B, NCBP1, MAPKAP1, CSNK2A3, AKAP6, SLC9A1, SDCBP, BCL2, ARMC12, TRIM32, TEAD1	1440	92	19256	2.0349	1	0.549106	0.544187
GOTERM_BP_DIRECT	GO:0033674~positive regulation of kinase activity	12	0.537153	0.0191585	PDGFRB, ALK, EPHA4, EPHA7, NTRK3, KDR, ROR1, ROR2, NBN, LAMTOR3, FGFR2, FGFR1	1440	73	19256	2.19817	1	0.549602	0.544679
GOTERM_BP_DIRECT	GO:0007169~transmembrane receptor protein tyrosine kinase signaling pathway	18	0.80573	0.0193194	PDGFRB, ALK, EPHA4, EPHA7, SHC3, CSF1, NTRK3, SLA, GAB2, NGF, PTK2, KDR, CLNK, ROR1, ROR2, ANGPTL1, FGFR2, FGFR1	1440	132	19256	1.82348	1	0.551139	0.546202
GOTERM_BP_DIRECT	GO:0045892~negative regulation of transcription, DNA-templated	59	2.641	0.0196433	RERE, SUMO4, PTPRK, AHR, RBPJ, GLI3, FERD3L, ELK3, SALL1, MECOM, HEY2, JARID2, TLE1, FBXW11, ZBTB38, WNT5A, ARID5B, RUNX2, NCOR2, ZEB1, ZNF438, DEPDC1, CRY1, XCL1, ZFPM2, VGLL4, TWIST2, TWIST1, HDAC9, TOB1, FOXO1, BCLAF1, ATXN1, ZNF827, ZNF706, E2F1, HES1, ZNF148, PPARGC1B, FZD1, ATF7IP, ZBTB18, PHC2, ZBTB16, DAB2IP, WWP2, NR2F2, TBX3, GATAD2B, HNRNPL, PER1, DAP, BCL6, WT1, SP3, ID4, PDCD4, CTNNB…	1440	590	19256	1.33722	1	0.557285	0.552292
GOTERM_BP_DIRECT	GO:0070371~ERK1 and ERK2 cascade	10	0.447628	0.019866	GRB10, ABL1, HTR2B, KDR, ITGAV, IGF1, FGF2, YWHAZ, ZFP36L2, ZFP36L1	1440	55	19256	2.43131	1	0.560506	0.555485
GOTERM_BP_DIRECT	GO:0007224~smoothened signaling pathway	13	0.581916	0.0200928	INTU, PRRX1, PTCH2, GLI3, RUNX2, TGFBR2, DISP1, FGF9, PTCHD1, BOC, HES1, ROR2, CC2D2A	1440	83	19256	2.09444	1	0.563807	0.558756
GOTERM_BP_DIRECT	GO:0001953~negative regulation of cell-matrix adhesion	6	0.268577	0.0208822	ACER2, POSTN, BCL6, PIK3R1, THBS1, MAP4K4	1440	22	19256	3.64697	1	0.579168	0.573979
GOTERM_BP_DIRECT	GO:0046627~negative regulation of insulin receptor signaling pathway	8	0.358102	0.0209079	KANK1, PTPRE, SOCS1, PID1, IRS1, GPR21, GRB10, TNS2	1440	38	19256	2.8152	1	0.579168	0.573979
GOTERM_BP_DIRECT	GO:0014059~regulation of dopamine secretion	7	0.313339	0.0216537	SYT1, KCNA2, FGF20, HTR1B, HTR2A, SYT9, DRD2	1440	30	19256	3.12019	1	0.579168	0.573979
GOTERM_BP_DIRECT	GO:0007202~activation of phospholipase C activity	7	0.313339	0.0216537	P2RY12, EDNRA, HTR2B, LPAR1, HTR2A, ADRA1A, ARHGAP6	1440	30	19256	3.12019	1	0.579168	0.573979
GOTERM_BP_DIRECT	GO:0003016~respiratory system process	5	0.223814	0.021768	SELENON, CCBE1, ZFAND5, YWHAZ, STK40	1440	15	19256	4.45741	1	0.579168	0.573979
GOTERM_BP_DIRECT	GO:1903204~negative regulation of oxidative stress-induced neuron death	5	0.223814	0.021768	FZD1, CTNNB1, NCOA7, FBXO7, ATG7	1440	15	19256	4.45741	1	0.579168	0.573979
GOTERM_BP_DIRECT	GO:0090162~establishment of epithelial cell polarity	5	0.223814	0.021768	CYTH3, PARD3, HES1, FRMD4B, AMOT	1440	15	19256	4.45741	1	0.579168	0.573979
GOTERM_BP_DIRECT	GO:0045446~endothelial cell differentiation	5	0.223814	0.021768	FZD1, KDM6B, KDR, CXCR4, PTN	1440	15	19256	4.45741	1	0.579168	0.573979
GOTERM_BP_DIRECT	GO:0035108~limb morphogenesis	5	0.223814	0.021768	PKDCC, BMPR1B, PCSK5, TBX4, GLI3	1440	15	19256	4.45741	1	0.579168	0.573979
GOTERM_BP_DIRECT	GO:0048812~neuron projection morphogenesis	11	0.49239	0.0217681	SLC9A6, MAP1S, ITGA1, DAB2IP, DMD, TNIK, NGF, NYAP2, DCLK1, MYO16, MAP4K4	1440	65	19256	2.26299	1	0.579168	0.573979
GOTERM_BP_DIRECT	GO:0000226~microtubule cytoskeleton organization	18	0.80573	0.0220761	DST, MAP1S, ULK4, CRMP1, FIGN, TUBE1, MID1, EML1, DYNC1LI1, TUBA1C, TUBA1B, TTLL5, PARD3, MAP1B, TACC1, MAP4, MARK3, PHLDB2	1440	134	19256	1.79627	1	0.583336	0.578111
GOTERM_BP_DIRECT	GO:0046854~phosphatidylinositol phosphorylation	10	0.447628	0.022152	SOCS2, ITPKB, SOCS1, PIK3CA, IPMK, PIK3C2G, PIK3R1, SOCS7, IP6K3, SOCS5	1440	56	19256	2.3879	1	0.583336	0.578111
GOTERM_BP_DIRECT	GO:0006915~apoptotic process	60	2.68577	0.0227308	AVEN, CSRNP3, SLC40A1, TNFAIP3, GHITM, AHR, SHB, KRT20, ADRA1A, YBX3, MECOM, PIM1, RNF152, PHLDA1, MEF2A, EPHA7, PDCD6IP, MAP1S, DAPK1, IGFBP3, PRKCE, THOC1, PAWR, UNC5D, RHOB, TGFBR2, TIAM1, SLC5A8, RARB, PRKD1, PPIA, BIRC3, PRUNE2, CDCA7, CXCR4, FOXO1, RTN4, ZFP36L1, PPP2CA, BCL2L10, BCLAF1, BMF, BCL2L14, ZSWIM2, WWOX, GSN, GADD45B, CADM1, GADD45A, ZBTB16, CIDEC, NFKBIA, DAP, TCIM, DLC1, BCL2, …	1440	607	19256	1.3218	1	0.595524	0.590189
GOTERM_BP_DIRECT	GO:0010508~positive regulation of autophagy	12	0.537153	0.0230434	TRIM8, UFL1, CCNY, DAPK1, PLK2, PRKD1, FOXO3, ATG7, TRIM32, RNF152, DCN, FOXO1	1440	75	19256	2.13956	1	0.599159	0.593791
GOTERM_BP_DIRECT	GO:0010629~negative regulation of gene expression	34	1.52193	0.0233095	YAP1, SLC24A3, ROCK2, MIR708, GATA5, ZBTB20, PRDM1, FGF2, ACACB, YY1, TBK1, HEY2, KDR, HES1, SLIT3, CD36, ZNF148, XDH, SH3GL2, TGIF1, AKIRIN2, ATP2B4, PAWR, MIRLET7I, MIR21, WWP2, IGF1, TERF2, ESR1, ZFAT-AS1, OLFM1, PIK3CA, APLNR, CTNNB1	1440	308	19256	1.47615	1	0.599159	0.593791
GOTERM_BP_DIRECT	GO:0030073~insulin secretion	8	0.358102	0.0238889	NEUROD1, SREBF1, SLC30A8, PCLO, SNX19, GPR68, PRKCE, SYTL4	1440	39	19256	2.74302	1	0.599159	0.593791
GOTERM_BP_DIRECT	GO:0030177~positive regulation of Wnt signaling pathway	8	0.358102	0.0238889	KANK1, MACF1, SALL1, SPIN1, RSPO3, TNFAIP3, FGFR2, DACT1	1440	39	19256	2.74302	1	0.599159	0.593791
GOTERM_BP_DIRECT	GO:0046326~positive regulation of glucose import	8	0.358102	0.0238889	MEF2A, OSBPL8, RAP1A, IRS1, SORBS1, IGF1, PIK3R1, ARPP19	1440	39	19256	2.74302	1	0.599159	0.593791
GOTERM_BP_DIRECT	GO:0001937~negative regulation of endothelial cell proliferation	8	0.358102	0.0238889	CAV1, MIR21, PRL, NR2F2, VASH1, THBS1, SCG2, XDH	1440	39	19256	2.74302	1	0.599159	0.593791
GOTERM_BP_DIRECT	GO:1903078~positive regulation of protein localization to plasma membrane	10	0.447628	0.0246204	ITGB1, LGALS3, STAC, PRKCE, ARHGEF16, ATP2B4, SORBS1, AKAP5, PIK3R1, RAB11FIP2	1440	57	19256	2.346	1	0.599159	0.593791
GOTERM_BP_DIRECT	GO:0003151~outflow tract morphogenesis	9	0.402865	0.0246983	FZD1, TGFBR3, EYA1, GJA5, HEY2, HES1, RBPJ, TBX3, TGFBR2	1440	48	19256	2.50729	1	0.599159	0.593791
GOTERM_BP_DIRECT	GO:0061154~endothelial tube morphogenesis	4	0.179051	0.0248576	CTNNB1, CXCR4, MIR21, RHOB	1440	9	19256	5.94321	1	0.599159	0.593791
GOTERM_BP_DIRECT	GO:0045743~positive regulation of fibroblast growth factor receptor signaling pathway	4	0.179051	0.0248576	SMOC2, NPTN, CTNNB1, FGFBP3	1440	9	19256	5.94321	1	0.599159	0.593791
GOTERM_BP_DIRECT	GO:0060487~lung epithelial cell differentiation	4	0.179051	0.0248576	YAP1, CTNNB1, TMEM38B, GRHL2	1440	9	19256	5.94321	1	0.599159	0.593791
GOTERM_BP_DIRECT	GO:0090129~positive regulation of synapse maturation	4	0.179051	0.0248576	CAMK2B, CDC20, NEURL1, DAB2IP	1440	9	19256	5.94321	1	0.599159	0.593791
GOTERM_BP_DIRECT	GO:0048149~behavioral response to ethanol	4	0.179051	0.0248576	USP46, EPS8, OPRM1, DRD2	1440	9	19256	5.94321	1	0.599159	0.593791
GOTERM_BP_DIRECT	GO:0070886~positive regulation of calcineurin-NFAT signaling cascade	6	0.268577	0.0250844	CAMTA1, AKAP6, AKAP5, IGF1, SPPL3, SLC9A1	1440	23	19256	3.48841	1	0.599159	0.593791
GOTERM_BP_DIRECT	GO:0030318~melanocyte differentiation	6	0.268577	0.0250844	LRMDA, TYRP1, BCL2, MITF, ADAMTS9, GLI3	1440	23	19256	3.48841	1	0.599159	0.593791
GOTERM_BP_DIRECT	GO:0097190~apoptotic signaling pathway	12	0.537153	0.0251881	DAP, CASP12, PTGIS, CRADD, CD5, DAPK1, CAV1, PDE3A, PAWR, CTNNB1, PRKCA, RAI14	1440	76	19256	2.1114	1	0.599159	0.593791
GOTERM_BP_DIRECT	GO:0043085~positive regulation of catalytic activity	7	0.313339	0.0252032	DAOA, NR4A2, BCAS3, CAV1, PSEN2, BCL2, DCP1B	1440	31	19256	3.01953	1	0.599159	0.593791
GOTERM_BP_DIRECT	GO:0048701~embryonic cranial skeleton morphogenesis	7	0.313339	0.0252032	PRRX1, MMP16, TWIST1, GRHL2, FGFR2, RUNX2, TGFBR2	1440	31	19256	3.01953	1	0.599159	0.593791
GOTERM_BP_DIRECT	GO:0009314~response to radiation	7	0.313339	0.0252032	COL3A1, CXCL12, BCL2, AQP4, OPRM1, PRDM1, PPM1D	1440	31	19256	3.01953	1	0.599159	0.593791
GOTERM_BP_DIRECT	GO:0032148~activation of protein kinase B activity	7	0.313339	0.0252032	OSBPL8, NTRK3, WNT5A, MIR21, IGF1, FGF1, PPIA	1440	31	19256	3.01953	1	0.599159	0.593791
GOTERM_BP_DIRECT	GO:0016525~negative regulation of angiogenesis	17	0.760967	0.0256219	ROCK2, GADD45A, PLK2, SPINK5, DAB2IP, ATP2B4, MIR21, PTN, PRL, VASH1, HSPG2, THBS1, DCN, AMOT, COL4A2, ADAMTS1, CTNNB1	1440	126	19256	1.80419	1	0.606306	0.600875
GOTERM_BP_DIRECT	GO:0000902~cell morphogenesis	13	0.581916	0.0258789	YAP1, PTPRO, ITPR1, PRDM14, SHROOM3, LIPA, CDH5, CAPZB, BCL6, CDH11, CDH12, NOX4, FRYL	1440	86	19256	2.02138	1	0.609541	0.604081
GOTERM_BP_DIRECT	GO:0051056~regulation of small GTPase mediated signal transduction	16	0.716204	0.025996	STARD13, PLEKHG1, DOCK3, ARHGAP18, KALRN, ARHGAP6, AMOT, NET1, TIAM2, TIAM1, PREX1, SIPA1L1, DLC1, ARHGEF3, NGEF, GARNL3	1440	116	19256	1.84444	1	0.609541	0.604081
GOTERM_BP_DIRECT	GO:0071363~cellular response to growth factor stimulus	10	0.447628	0.0272778	MYOG, TGIF1, MAP1B, CTNNB1, TWIST1, BMPR1B, THBS1, EMD, ACVR2A, TGFBR2	1440	58	19256	2.30556	1	0.628245	0.622617
GOTERM_BP_DIRECT	GO:0045599~negative regulation of fat cell differentiation	10	0.447628	0.0272778	YAP1, SORT1, WNT5A, ID4, E2F1, ZFPM2, TRIB2, FOXO1, ZFP36L2, JDP2	1440	58	19256	2.30556	1	0.628245	0.622617
GOTERM_BP_DIRECT	GO:0030278~regulation of ossification	5	0.223814	0.0273463	INTU, CSF1, TENT5A, RUNX2, PBX1	1440	16	19256	4.17882	1	0.628245	0.622617
GOTERM_BP_DIRECT	GO:0003382~epithelial cell morphogenesis	5	0.223814	0.0273463	AR, PALLD, DACT2, FLNB, GRHL2	1440	16	19256	4.17882	1	0.628245	0.622617
GOTERM_BP_DIRECT	GO:0051781~positive regulation of cell division	9	0.402865	0.0276501	BTC, FGF7, FGF9, PDGFC, HTR2B, PTN, FGF1, FGF2, FGFR2	1440	49	19256	2.45612	1	0.628245	0.622617
GOTERM_BP_DIRECT	GO:0010718~positive regulation of epithelial to mesenchymal transition	9	0.402865	0.0276501	CRB2, SDCBP, TIAM1, OLFM1, CTNNB1, TWIST1, MIR21, TGFBR2, BCL9L	1440	49	19256	2.45612	1	0.628245	0.622617
GOTERM_BP_DIRECT	GO:0007173~epidermal growth factor receptor signaling pathway	9	0.402865	0.0276501	BTC, SHC3, PIK3CA, GAB1, ABL1, IQGAP1, PTK2, FAM83B, SOCS5	1440	49	19256	2.45612	1	0.628245	0.622617
GOTERM_BP_DIRECT	GO:0043552~positive regulation of phosphatidylinositol 3-kinase activity	7	0.313339	0.0291197	P2RY12, PDGFRB, IRS1, PIK3R4, PRKD1, FGF2, PTK2	1440	32	19256	2.92517	1	0.655348	0.649477
GOTERM_BP_DIRECT	GO:0051491~positive regulation of filopodium assembly	7	0.313339	0.0291197	BCAS3, NRP1, TENM2, MYO3B, DPYSL3, NEURL1, PIK3R1	1440	32	19256	2.92517	1	0.655348	0.649477
GOTERM_BP_DIRECT	GO:0043086~negative regulation of catalytic activity	16	0.716204	0.0297708	GMFB, PPP1R12A, PPP1R10, PARVA, PTN, IQGAP1, ACACB, ARPP19, SOCS1, SLN, SCGB1A1, TXNIP, PHACTR2, SLIT2, PPP1R12B, NES	1440	118	19256	1.81318	1	0.655348	0.649477
GOTERM_BP_DIRECT	GO:0010839~negative regulation of keratinocyte proliferation	6	0.268577	0.029792	EFNB2, ZEB1, INTU, KLF9, PTPRK, FGFR2	1440	24	19256	3.34306	1	0.655348	0.649477
GOTERM_BP_DIRECT	GO:0048854~brain morphogenesis	6	0.268577	0.029792	SPEF2, CDH2, FBXW11, AKT3, CTNNA2, FOXO3	1440	24	19256	3.34306	1	0.655348	0.649477
GOTERM_BP_DIRECT	GO:0045445~myoblast differentiation	6	0.268577	0.029792	MYOG, ITGB1, MBNL1, IGF1, PLEKHM3, BCL9L	1440	24	19256	3.34306	1	0.655348	0.649477
GOTERM_BP_DIRECT	GO:0045785~positive regulation of cell adhesion	10	0.447628	0.0301309	CYTH3, EPHA4, ADGRG1, ZFHX3, CXCL12, LAMA2, ITGAV, PRKCA, NID1, DUSP26	1440	59	19256	2.26648	1	0.655348	0.649477
GOTERM_BP_DIRECT	GO:0071871~response to epinephrine	3	0.134288	0.0302468	RNLS, ABL1, PPARGC1A	1440	4	19256	10.0292	1	0.655348	0.649477
GOTERM_BP_DIRECT	GO:0003150~muscular septum morphogenesis	3	0.134288	0.0302468	FZD1, TGFBR3, HEY2	1440	4	19256	10.0292	1	0.655348	0.649477
GOTERM_BP_DIRECT	GO:0001922~B-1 B cell homeostasis	3	0.134288	0.0302468	ABL1, TNFAIP3, SH2B2	1440	4	19256	10.0292	1	0.655348	0.649477
GOTERM_BP_DIRECT	GO:0035910~ascending aorta morphogenesis	3	0.134288	0.0302468	HEY2, HES1, SOX4	1440	4	19256	10.0292	1	0.655348	0.649477
GOTERM_BP_DIRECT	GO:0030316~osteoclast differentiation	8	0.358102	0.0306992	DCSTAMP, CSF1, CTNNB1, MITF, SNX10, GAB2, PIK3R1, JUNB	1440	41	19256	2.60921	1	0.662354	0.65642
GOTERM_BP_DIRECT	GO:0007417~central nervous system development	19	0.850492	0.0311398	EMX2, SHC3, GSN, SPINK6, ZBTB16, SPINK5, MSI2, KALRN, TBX3, DCLK1, BCAN, ZEB1, ADGRA2, PDGFC, DCX, JARID2, NES, SH3GL2, ARSB	1440	150	19256	1.69381	1	0.669049	0.663056
GOTERM_BP_DIRECT	GO:0007156~homophilic cell adhesion via plasma membrane adhesion molecules	21	0.940018	0.0323315	ITGB1, TENM3, CLSTN2, CADM1, AMIGO2, PCDH18, IGSF21, CDH5, SDK1, CDH3, CDH2, DCHS2, PALLD, CDH11, NPTN, CDH12, ME3, CNTN4, FAT4, PCDH1, CDH17	1440	172	19256	1.63266	1	0.69176	0.685563
GOTERM_BP_DIRECT	GO:0043066~negative regulation of apoptotic process	52	2.32766	0.0328954	AVEN, DYRK3, HTR2B, SLC40A1, HSPB1, YBX3, GLI3, UFL1, CCND2, PIM1, KDR, PDGFRB, NAT8B, CAMK1D, TSC22D1, DAPK1, WNT5A, MITF, MIR21, YWHAZ, PRLR, BTC, STK40, BIRC3, PTGFR, MAPKAP1, AMIGO2, PSEN2, TWIST2, TWIST1, PIK3R1, THBS1, FOXO1, SLC9A1, SOCS2, BCL2L10, MAP4K4, HSPA9, PLK2, IGF1, TBX3, PTK2, CAPN13, TJP1, TCIM, WT1, PDE3A, BCL2, PDCD4, CTNNB1, FAS, VIP	1440	526	19256	1.32197	1	0.697955	0.691703
GOTERM_BP_DIRECT	GO:0007266~Rho protein signal transduction	10	0.447628	0.0331856	EPS8, ADGRG1, BCL6, ROCK2, GNA12, RHOJ, CDC42EP3, ARHGEF3, ARHGAP6, RHOB	1440	60	19256	2.2287	1	0.697955	0.691703
GOTERM_BP_DIRECT	GO:0048705~skeletal system morphogenesis	7	0.313339	0.0334156	WWOX, SPEF2, ZFAND5, ARID5B, TBX4, FGFR2, FGFR1	1440	33	19256	2.83653	1	0.697955	0.691703
GOTERM_BP_DIRECT	GO:0048668~collateral sprouting	4	0.179051	0.0335725	ABL1, LPAR3, RND2, EFNA5	1440	10	19256	5.34889	1	0.697955	0.691703
GOTERM_BP_DIRECT	GO:2001028~positive regulation of endothelial cell chemotaxis	4	0.179051	0.0335725	SMOC2, HSPB1, PRKD1, FGF2	1440	10	19256	5.34889	1	0.697955	0.691703
GOTERM_BP_DIRECT	GO:0060670~branching involved in labyrinthine layer morphogenesis	4	0.179051	0.0335725	GCM1, FZD5, RSPO3, FGFR2	1440	10	19256	5.34889	1	0.697955	0.691703
GOTERM_BP_DIRECT	GO:0010863~positive regulation of phospholipase C activity	4	0.179051	0.0335725	PDGFRB, ESR1, FGF2, FGFR1	1440	10	19256	5.34889	1	0.697955	0.691703
GOTERM_BP_DIRECT	GO:0051893~regulation of focal adhesion assembly	6	0.268577	0.0350199	MACF1, ROCK2, EFNA5, PTK2, VCL, SLC9A1	1440	25	19256	3.20933	1	0.722198	0.715728
GOTERM_BP_DIRECT	GO:0007569~cell aging	6	0.268577	0.0350199	ZMIZ1, PDCD4, BCL2, NOX4, PRELP, TBX3	1440	25	19256	3.20933	1	0.722198	0.715728
GOTERM_BP_DIRECT	GO:0034599~cellular response to oxidative stress	13	0.581916	0.035369	ABCC1, ATP2A2, SUMO4, VRK2, FOXO3, FOXO1, NR4A2, SELENON, EDNRA, ABL1, PRKD1, PPIA, PPARGC1A	1440	90	19256	1.93154	1	0.726479	0.719971
GOTERM_BP_DIRECT	GO:0007218~neuropeptide signaling pathway	15	0.671441	0.037019	NPSR1, GPR37, NPY6R, SORT1, NXPH3, SORCS1, OPRM1, NMBR, GRPR, MCHR1, GLRA3, NPVF, GPR149, PRLHR, RAPGEF2	1440	111	19256	1.80706	1	0.757342	0.750558
GOTERM_BP_DIRECT	GO:0042127~regulation of cell proliferation	20	0.895255	0.0374496	GUCY2C, ALK, TFAP2C, TES, KSR1, PTGER2, CDCA7, TNC, MITF, PRDM1, GRPR, PKD2, PTK2, TGFBR2, NFKBIA, BCL6, EMILIN2, TXNIP, RAPGEF2, JUNB	1440	164	19256	1.63076	1	0.75833	0.751537
GOTERM_BP_DIRECT	GO:0018107~peptidyl-threonine phosphorylation	11	0.49239	0.0376366	CLK1, DYRK3, TBK1, ROCK2, CSNK2A3, DYRK1A, BCL2, PRKCA, PRKD1, CDC42BPA, TGFBR2	1440	71	19256	2.07175	1	0.75833	0.751537
GOTERM_BP_DIRECT	GO:0010977~negative regulation of neuron projection development	11	0.49239	0.0376366	EFNB2, KANK1, EPHA4, MYLIP, BCL11A, DPYSL3, PTPRO, LPAR1, CRMP1, HES1, ITM2C	1440	71	19256	2.07175	1	0.75833	0.751537
GOTERM_BP_DIRECT	GO:0043087~regulation of GTPase activity	13	0.581916	0.038083	EPHA4, DAB2IP, CBLB, IQGAP1, EFNA5, ARHGAP6, PTK2, ARHGAP12, SIPA1L1, BCL6, PLXNA4, PRKG1, NGEF	1440	91	19256	1.91032	1	0.75833	0.751537
GOTERM_BP_DIRECT	GO:0048568~embryonic organ development	7	0.313339	0.0381011	PDGFC, ZFPM2, TEAD1, GLI3, FGFR2, PBX1, TEAD3	1440	34	19256	2.7531	1	0.75833	0.751537
GOTERM_BP_DIRECT	GO:0035924~cellular response to vascular endothelial growth factor stimulus	7	0.313339	0.0381011	NRP1, VCAM1, DAB2IP, KDR, HSPB1, GAS1, PRKD1	1440	34	19256	2.7531	1	0.75833	0.751537
GOTERM_BP_DIRECT	GO:0035025~positive regulation of Rho protein signal transduction	7	0.313339	0.0381011	NET1, PDGFRB, COL3A1, ADGRG1, ARHGEF3, LPAR1, ABRA	1440	34	19256	2.7531	1	0.75833	0.751537
GOTERM_BP_DIRECT	GO:0030501~positive regulation of bone mineralization	8	0.358102	0.038703	PKDCC, ADGRV1, ANO6, TENT5A, PTN, BMPR1B, SLC8A1, ACVR2A	1440	43	19256	2.48786	1	0.764385	0.757538
GOTERM_BP_DIRECT	GO:0051209~release of sequestered calcium ion into cytosol	8	0.358102	0.038703	ITPR1, HTR2B, XCL1, ITPR2, HTR2A, DRD2, PKD2, FGF2	1440	43	19256	2.48786	1	0.764385	0.757538
GOTERM_BP_DIRECT	GO:0008584~male gonad development	15	0.671441	0.0395175	PDGFRB, TFAP2C, SRD5A2, WNT5A, ARID5B, EIF2S2, YBX3, ESR1, ADAM29, AR, NASP, FGF9, WT1, BCL2, CYP1B1	1440	112	19256	1.79092	1	0.774514	0.767576
GOTERM_BP_DIRECT	GO:0032355~response to estradiol	15	0.671441	0.0395175	PDGFRB, GHSR, PTGFR, POSTN, HPGD, WFDC1, PTN, NR2F2, ESR1, SOCS2, NCOR2, MAP1B, TXNIP, CYP1B1, CTNNB1	1440	112	19256	1.79092	1	0.774514	0.767576
GOTERM_BP_DIRECT	GO:0016567~protein ubiquitination	49	2.19338	0.0400017	TNFAIP3, CBLB, TRIM8, KBTBD13, CDC20, TRIM9, ELOC, RNF152, FBXO7, MYLIP, WSB1, FBXW5, FBXW11, UBE2E1, FBXO11, PJA2, RNF169, CBLL2, PDZRN3, BIRC3, ASB13, TULP4, NEDD4L, KLHL13, ASB16, SOCS2, C10ORF90, ZNRF3, SOCS1, MED30, LONRF1, LONRF2, SOCS7, TRIM44, SOCS5, CRBN, ZBTB16, KLHL21, FBXL17, WWP2, FBXO32, FBXO31, SPSB1, APPBP2, MKRN1, KLHL8, ASB5, TRIM32, TRIM33	1440	496	19256	1.32105	1	0.781022	0.774025
GOTERM_BP_DIRECT	GO:0043551~regulation of phosphatidylinositol 3-kinase activity	5	0.223814	0.0408393	SOCS2, SOCS1, PIK3R1, SOCS7, SOCS5	1440	18	19256	3.71451	1	0.785429	0.778393
GOTERM_BP_DIRECT	GO:0051895~negative regulation of focal adhesion assembly	5	0.223814	0.0408393	BCAS3, DLC1, THBS1, PHLDB2, ARHGAP6	1440	18	19256	3.71451	1	0.785429	0.778393
GOTERM_BP_DIRECT	GO:0051145~smooth muscle cell differentiation	5	0.223814	0.0408393	MYOCD, HEY2, CTNNB1, TBX18, TBX3	1440	18	19256	3.71451	1	0.785429	0.778393
GOTERM_BP_DIRECT	GO:0050773~regulation of dendrite development	5	0.223814	0.0408393	CDC20, PREX1, CAMK1D, BCL11A, CSMD3	1440	18	19256	3.71451	1	0.785429	0.778393
GOTERM_BP_DIRECT	GO:0032956~regulation of actin cytoskeleton organization	12	0.537153	0.0411701	PDGFRB, ROCK2, DLC1, ABL1, ARHGAP18, ARHGAP17, IQGAP1, PAK3, RND2, EFNA5, CORO2B, RHOB	1440	82	19256	1.95691	1	0.788838	0.781772
GOTERM_BP_DIRECT	GO:0002062~chondrocyte differentiation	9	0.402865	0.0418816	COL3A1, TWSG1, SNX19, FGF9, NFIB, CTNNB1, TGFBI, GLI3, RUNX2	1440	53	19256	2.27075	1	0.796527	0.789391
GOTERM_BP_DIRECT	GO:0043124~negative regulation of I-kappaB kinase/NF-kappaB signaling	9	0.402865	0.0418816	PER1, TLE1, DAB2IP, ABL1, TNFAIP3, OTUD7B, NAF1, ESR1, TANK	1440	53	19256	2.27075	1	0.796527	0.789391
GOTERM_BP_DIRECT	GO:0009888~tissue development	7	0.313339	0.0431849	NTNG1, POSTN, LAMA2, WT1, LAMA3, LAMB4, HSPG2	1440	35	19256	2.67444	1	0.818102	0.810774
GOTERM_BP_DIRECT	GO:2000347~positive regulation of hepatocyte proliferation	4	0.179051	0.0436534	TNFAIP3, PTN, FGF1, RTN4	1440	11	19256	4.86263	1	0.818102	0.810774
GOTERM_BP_DIRECT	GO:1902533~positive regulation of intracellular signal transduction	4	0.179051	0.0436534	VWF, ITGAV, UBE2V1, FGF1	1440	11	19256	4.86263	1	0.818102	0.810774
GOTERM_BP_DIRECT	GO:0032958~inositol phosphate biosynthetic process	4	0.179051	0.0436534	ITPKB, IPMK, FGF2, IP6K3	1440	11	19256	4.86263	1	0.818102	0.810774
GOTERM_BP_DIRECT	GO:0001932~regulation of protein phosphorylation	9	0.402865	0.0460775	PPP2CA, ITPKB, CDH5, SOCS1, FN1, HSPB1, IGF1, FNIP2, PTK2	1440	54	19256	2.2287	1	0.826474	0.81907
GOTERM_BP_DIRECT	GO:1905564~positive regulation of vascular endothelial cell proliferation	6	0.268577	0.0470788	GHSR, SP1, AKT3, MIR21, FGF2, FGFR1	1440	27	19256	2.9716	1	0.826474	0.81907
GOTERM_BP_DIRECT	GO:0034332~adherens junction organization	6	0.268577	0.0470788	EFNB2, CDH5, EPHA4, CDH11, CDH12, CTNNB1	1440	27	19256	2.9716	1	0.826474	0.81907
GOTERM_BP_DIRECT	GO:0001547~antral ovarian follicle growth	3	0.134288	0.0479359	GPR149, FOXO3, ESR1	1440	5	19256	8.02333	1	0.826474	0.81907
GOTERM_BP_DIRECT	GO:0061588~calcium activated phospholipid scrambling	3	0.134288	0.0479359	ANO6, ANO4, ANO3	1440	5	19256	8.02333	1	0.826474	0.81907
GOTERM_BP_DIRECT	GO:0051150~regulation of smooth muscle cell differentiation	3	0.134288	0.0479359	MYOCD, ZEB1, FGFR2	1440	5	19256	8.02333	1	0.826474	0.81907
GOTERM_BP_DIRECT	GO:0051823~regulation of synapse structural plasticity	3	0.134288	0.0479359	CAMK2B, CTNNA2, DRD2	1440	5	19256	8.02333	1	0.826474	0.81907
GOTERM_BP_DIRECT	GO:0072284~metanephric S-shaped body morphogenesis	3	0.134288	0.0479359	PDGFRB, WT1, PKD2	1440	5	19256	8.02333	1	0.826474	0.81907
GOTERM_BP_DIRECT	GO:0038033~positive regulation of endothelial cell chemotaxis by VEGF-activated vascular endothelial growth factor receptor signaling pathway	3	0.134288	0.0479359	KDR, HSPB1, PRKD1	1440	5	19256	8.02333	1	0.826474	0.81907
GOTERM_BP_DIRECT	GO:0072178~nephric duct morphogenesis	3	0.134288	0.0479359	EFNB2, EPHA4, EPHA7	1440	5	19256	8.02333	1	0.826474	0.81907
GOTERM_BP_DIRECT	GO:0014834~skeletal muscle satellite cell maintenance involved in skeletal muscle regeneration	3	0.134288	0.0479359	SELENON, FZD7, IGF1	1440	5	19256	8.02333	1	0.826474	0.81907
GOTERM_BP_DIRECT	GO:0048752~semicircular canal morphogenesis	3	0.134288	0.0479359	ZEB1, EYA1, TBX3	1440	5	19256	8.02333	1	0.826474	0.81907
GOTERM_BP_DIRECT	GO:0061590~calcium activated phosphatidylcholine scrambling	3	0.134288	0.0479359	ANO6, ANO4, ANO3	1440	5	19256	8.02333	1	0.826474	0.81907
GOTERM_BP_DIRECT	GO:0071896~protein localization to adherens junction	3	0.134288	0.0479359	TJP1, MPP7, ACTB	1440	5	19256	8.02333	1	0.826474	0.81907
GOTERM_BP_DIRECT	GO:1904354~negative regulation of telomere capping	3	0.134288	0.0479359	NBN, TERF2, SMG6	1440	5	19256	8.02333	1	0.826474	0.81907
GOTERM_BP_DIRECT	GO:0032534~regulation of microvillus assembly	3	0.134288	0.0479359	KLF5, PODXL, PLD1	1440	5	19256	8.02333	1	0.826474	0.81907
GOTERM_BP_DIRECT	GO:1903010~regulation of bone development	3	0.134288	0.0479359	TNN, KDR, GLI3	1440	5	19256	8.02333	1	0.826474	0.81907
GOTERM_BP_DIRECT	GO:0010716~negative regulation of extracellular matrix disassembly	3	0.134288	0.0479359	DPP4, CST3, FAP	1440	5	19256	8.02333	1	0.826474	0.81907
GOTERM_BP_DIRECT	GO:1902459~positive regulation of stem cell population maintenance	8	0.358102	0.0479615	YAP1, KDM2B, BICRAL, NCOA3, TET1, PRDM14, SINHCAF, ACTB	1440	45	19256	2.37728	1	0.826474	0.81907
GOTERM_BP_DIRECT	GO:0001657~ureteric bud development	7	0.313339	0.0486739	ARG2, SALL1, BMPER, WT1, RARB, SLIT2, FGFR2	1440	36	19256	2.60015	1	0.826474	0.81907
GOTERM_BP_DIRECT	GO:0051017~actin filament bundle assembly	7	0.313339	0.0486739	EPS8, MYO1B, CALD1, ACTN1, DPYSL3, PAWR, DMD	1440	36	19256	2.60015	1	0.826474	0.81907
GOTERM_BP_DIRECT	GO:2001222~regulation of neuron migration	5	0.223814	0.0487676	CAMK2B, NTNG1, ULK4, UNC5D, CTNNA2	1440	19	19256	3.51901	1	0.826474	0.81907
GOTERM_BP_DIRECT	GO:0010761~fibroblast migration	5	0.223814	0.0487676	ZFAND5, ARID5B, CD248, IQGAP1, TNS1	1440	19	19256	3.51901	1	0.826474	0.81907
GOTERM_BP_DIRECT	GO:0010243~response to organonitrogen compound	5	0.223814	0.0487676	NCOR2, NNMT, MGST1, MGST2, TNIK	1440	19	19256	3.51901	1	0.826474	0.81907
GOTERM_BP_DIRECT	GO:0031065~positive regulation of histone deacetylation	5	0.223814	0.0487676	SREBF1, BCL6, SMARCA5, APLNR, JDP2	1440	19	19256	3.51901	1	0.826474	0.81907
GOTERM_BP_DIRECT	GO:0048514~blood vessel morphogenesis	5	0.223814	0.0487676	EFNB2, CDH2, COL4A1, CYP1B1, NR2F2	1440	19	19256	3.51901	1	0.826474	0.81907
GOTERM_BP_DIRECT	GO:0031290~retinal ganglion cell axon guidance	5	0.223814	0.0487676	NRP1, EPHA7, SLIT2, BMPR1B, EFNA5	1440	19	19256	3.51901	1	0.826474	0.81907
GOTERM_BP_DIRECT	GO:0032332~positive regulation of chondrocyte differentiation	5	0.223814	0.0487676	PKDCC, ZBTB16, BMPR1B, GLI3, RUNX2	1440	19	19256	3.51901	1	0.826474	0.81907
GOTERM_BP_DIRECT	GO:2000737~negative regulation of stem cell differentiation	5	0.223814	0.0487676	YAP1, HNRNPU, HES1, ZFP36L2, TBX3	1440	19	19256	3.51901	1	0.826474	0.81907
GOTERM_BP_DIRECT	GO:0071333~cellular response to glucose stimulus	12	0.537153	0.0513388	NEUROD1, TJP1, FIS1, PIK3CA, KCNB1, TRA2B, ZBTB20, NOX4, AQP4, FOXO3, PPARGC1A, SOX4	1440	85	19256	1.88784	1	0.867065	0.859297
GOTERM_BP_DIRECT	GO:0007187~G-protein coupled receptor signaling pathway, coupled to cyclic nucleotide second messenger	10	0.447628	0.0516693	CHRM2, CHRM3, CALCRL, HTR1E, HTR1F, HTR2B, HTR1B, LPAR3, OPRM1, HTR2A	1440	65	19256	2.05726	1	0.867065	0.859297
GOTERM_BP_DIRECT	GO:0007200~phospholipase C-activating G-protein coupled receptor signaling pathway	10	0.447628	0.0516693	P2RY12, CCKAR, HTR2B, OPRM1, HTR2A, NMBR, VIP, GRPR, ESR1, ADRA1A	1440	65	19256	2.05726	1	0.867065	0.859297
GOTERM_BP_DIRECT	GO:0001654~eye development	8	0.358102	0.0530756	MEIS1, FGF9, SH3PXD2B, PXDN, BMPR1B, MEIS3, CHRDL1, PBX1	1440	46	19256	2.3256	1	0.887762	0.87981
GOTERM_BP_DIRECT	GO:0001666~response to hypoxia	21	0.940018	0.0532514	POSTN, MYOCD, VCAM1, CAV1, PSEN2, ITPR1, CXCR4, ITPR2, PLOD2, ACTN4, ATP1B1, THBS1, TGFBR2, NR4A2, TGFBR3, DPP4, EDNRA, CXCL12, KCNMA1, NOX4, DRD2	1440	182	19256	1.54295	1	0.887812	0.879859
GOTERM_BP_DIRECT	GO:0035116~embryonic hindlimb morphogenesis	6	0.268577	0.0539221	ZBTB16, CTNNB1, RARB, TWIST1, TBX4, TBX3	1440	28	19256	2.86548	1	0.893193	0.885191
GOTERM_BP_DIRECT	GO:0002052~positive regulation of neuroblast proliferation	6	0.268577	0.0539221	ITGB1, ID4, CTNNB1, DRD2, FGF2, GLI3	1440	28	19256	2.86548	1	0.893193	0.885191
GOTERM_BP_DIRECT	GO:0010975~regulation of neuron projection development	7	0.313339	0.0545729	NTNG1, DPYSL3, NCS1, IL1RAPL1, ULK4, CTNNA2, FBXO7	1440	37	19256	2.52988	1	0.894644	0.88663
GOTERM_BP_DIRECT	GO:0031023~microtubule organizing center organization	4	0.179051	0.055055	BCAS3, BCL2L10, FBXW11, MPDZ	1440	12	19256	4.45741	1	0.894644	0.88663
GOTERM_BP_DIRECT	GO:0048251~elastic fiber assembly	4	0.179051	0.055055	COL3A1, MYH11, THSD4, FBLN5	1440	12	19256	4.45741	1	0.894644	0.88663
GOTERM_BP_DIRECT	GO:0043534~blood vessel endothelial cell migration	4	0.179051	0.055055	CDH5, MYH9, CYP1B1, AMOT	1440	12	19256	4.45741	1	0.894644	0.88663
GOTERM_BP_DIRECT	GO:0038180~nerve growth factor signaling pathway	4	0.179051	0.055055	RAP1A, SORT1, RAPGEF2, NGF	1440	12	19256	4.45741	1	0.894644	0.88663
GOTERM_BP_DIRECT	GO:0071313~cellular response to caffeine	4	0.179051	0.055055	SELENON, TMEM38B, PPARGC1A, SLC8A1	1440	12	19256	4.45741	1	0.894644	0.88663
GOTERM_BP_DIRECT	GO:0022008~neurogenesis	9	0.402865	0.0552702	NEUROD1, GRIN2A, NAV3, LPAR1, RARB, CXCR4, FAT4, NAV2, ETV6	1440	56	19256	2.14911	1	0.895307	0.887287
GOTERM_BP_DIRECT	GO:0035725~sodium ion transmembrane transport	14	0.626679	0.0557244	SLC24A2, SLC24A3, SLC20A2, SLC6A15, ANO6, ATP1B1, SLC6A20, PKD2, SLC8A1, SLC4A7, SLC6A9, SCN11A, SLC9A8, SLC17A7	1440	107	19256	1.74964	1	0.899827	0.891766
GOTERM_BP_DIRECT	GO:2000114~regulation of establishment of cell polarity	5	0.223814	0.0574802	RAP1B, KANK1, CDH5, BCAS3, ROCK2	1440	20	19256	3.34306	1	0.916648	0.908437
GOTERM_BP_DIRECT	GO:0045019~negative regulation of nitric oxide biosynthetic process	5	0.223814	0.0574802	PTGIS, ROCK2, CAV1, ATP2B4, OPRM1	1440	20	19256	3.34306	1	0.916648	0.908437
GOTERM_BP_DIRECT	GO:0007171~activation of transmembrane receptor protein tyrosine kinase activity	5	0.223814	0.0574802	BTC, NRG3, PDGFC, EFNA5, PRLR	1440	20	19256	3.34306	1	0.916648	0.908437
GOTERM_BP_DIRECT	GO:0042310~vasoconstriction	5	0.223814	0.0574802	EDNRA, EDN2, CAV1, HTR2B, HTR1B	1440	20	19256	3.34306	1	0.916648	0.908437
GOTERM_BP_DIRECT	GO:0045669~positive regulation of osteoblast differentiation	11	0.49239	0.0601063	YAP1, CTNNB1, MIR21, PRKD1, TENT5A, IGF1, BMPR1B, FGF2, GLI3, ACVR2A, RUNX2	1440	77	19256	1.91032	1	0.955272	0.946715
GOTERM_BP_DIRECT	GO:0050808~synapse organization	9	0.402865	0.0602742	NFASC, SLC9A6, LRRTM1, CTNNB1, APBB2, PAK3, PPFIA4, ADGRL2, CBLN1	1440	57	19256	2.1114	1	0.955272	0.946715
GOTERM_BP_DIRECT	GO:0045746~negative regulation of Notch signaling pathway	7	0.313339	0.0608851	NFKBIA, TSPAN15, BCL6, TCIM, HEY2, NEURL1, WWP2	1440	38	19256	2.4633	1	0.961985	0.953367
GOTERM_BP_DIRECT	GO:0007205~protein kinase C-activating G-protein coupled receptor signaling pathway	6	0.268577	0.0613105	GAP43, DGKE, DGKB, PARD3, HTR2B, HTR1B	1440	29	19256	2.76667	1	0.962781	0.954156
GOTERM_BP_DIRECT	GO:0048565~digestive tract development	6	0.268577	0.0613105	MYOCD, COL3A1, PDGFC, FAT4, FGFR2, TGFBR2	1440	29	19256	2.76667	1	0.962781	0.954156
GOTERM_BP_DIRECT	GO:0010467~gene expression	12	0.537153	0.0630731	IL33, EDNRA, ANKH, TCF12, GRB10, CNTN1, NOX4, LPAR3, PRDM1, SOX4, PVALB, RUNX2	1440	88	19256	1.82348	1	0.98744	0.978594
GOTERM_BP_DIRECT	GO:1902895~positive regulation of pri-miRNA transcription from RNA polymerase II promoter	8	0.358102	0.0642925	SREBF1, MYOCD, KLF5, WT1, PRL, FOXO3, FGF2, TEAD1	1440	48	19256	2.2287	1	0.99495	0.986037
GOTERM_BP_DIRECT	GO:0021762~substantia nigra development	8	0.358102	0.0642925	YWHAE, ATP5PF, MAOB, FGF9, MAPKAP1, ZNF148, FGF2, ACTB	1440	48	19256	2.2287	1	0.99495	0.986037
GOTERM_BP_DIRECT	GO:0001934~positive regulation of protein phosphorylation	23	1.02954	0.0651153	FZD1, EPHA7, ROCK2, NTRK3, MIR21, FGF1, EFNA5, FGF2, PTK2, ACVR2A, AURKB, FGF7, CCND2, SLCO3A1, FGF9, FGF20, NPTN, KDR, ABL1, FAS, TNIK, FAM20A, PPIA	1440	209	19256	1.47158	1	0.99495	0.986037
GOTERM_BP_DIRECT	GO:0034446~substrate adhesion-dependent cell spreading	9	0.402865	0.0655537	NTNG1, NRP1, FZD7, LAMB4, ABL1, FN1, ITGAV, PARVA, PIK3R1	1440	58	19256	2.075	1	0.99495	0.986037
GOTERM_BP_DIRECT	GO:0061028~establishment of endothelial barrier	5	0.223814	0.0669656	RAP1B, EDNRA, RAP1A, PDE4D, RAPGEF2	1440	21	19256	3.18386	1	0.99495	0.986037
GOTERM_BP_DIRECT	GO:0060044~negative regulation of cardiac muscle cell proliferation	5	0.223814	0.0669656	MEIS1, CXADR, JARID2, VGLL4, TGFBR2	1440	21	19256	3.18386	1	0.99495	0.986037
GOTERM_BP_DIRECT	GO:0055013~cardiac muscle cell development	5	0.223814	0.0669656	CXADR, SGCD, HNRNPU, MYH11, SLC8A1	1440	21	19256	3.18386	1	0.99495	0.986037
GOTERM_BP_DIRECT	GO:2000647~negative regulation of stem cell proliferation	5	0.223814	0.0669656	NFIB, RARB, RBPJ, FGF2, GLI3	1440	21	19256	3.18386	1	0.99495	0.986037
GOTERM_BP_DIRECT	GO:0008625~extrinsic apoptotic signaling pathway via death domain receptors	7	0.313339	0.0676117	CRADD, SORT1, DAPK1, DAB2IP, BCL2, PIK3R1, NGF	1440	39	19256	2.40014	1	0.99495	0.986037
GOTERM_BP_DIRECT	GO:0007043~cell-cell junction assembly	7	0.313339	0.0676117	GJC1, TJP1, CDH5, CDH2, CDH11, CDH12, AMOT	1440	39	19256	2.40014	1	0.99495	0.986037
GOTERM_BP_DIRECT	GO:0042220~response to cocaine	7	0.313339	0.0676117	RGS4, TIAM1, SMPD1, HTR1B, OPRM1, DRD2, HNMT	1440	39	19256	2.40014	1	0.99495	0.986037
GOTERM_BP_DIRECT	GO:0098742~cell-cell adhesion via plasma-membrane adhesion molecules	7	0.313339	0.0676117	CDH5, CDH3, CDH2, CDH11, CDH12, UNC5D, CDH17	1440	39	19256	2.40014	1	0.99495	0.986037
GOTERM_BP_DIRECT	GO:0033077~T cell differentiation in thymus	7	0.313339	0.0676117	FZD5, FZD7, BCL2, CTNNB1, GLI3, ZFP36L2, ZFP36L1	1440	39	19256	2.40014	1	0.99495	0.986037
GOTERM_BP_DIRECT	GO:2000562~negative regulation of CD4-positive, alpha-beta T cell proliferation	4	0.179051	0.0677161	ARG2, TWSG1, XCL1, CBLB	1440	13	19256	4.11453	1	0.99495	0.986037
GOTERM_BP_DIRECT	GO:2000738~positive regulation of stem cell differentiation	4	0.179051	0.0677161	MTCH2, PTN, FGF2, RBM24	1440	13	19256	4.11453	1	0.99495	0.986037
GOTERM_BP_DIRECT	GO:0032963~collagen metabolic process	4	0.179051	0.0677161	P3H2, MIR21, P3H3, TNS2	1440	13	19256	4.11453	1	0.99495	0.986037
GOTERM_BP_DIRECT	GO:0030042~actin filament depolymerization	4	0.179051	0.0677161	GSN, MICAL3, DSTN, MICAL2	1440	13	19256	4.11453	1	0.99495	0.986037
GOTERM_BP_DIRECT	GO:0071356~cellular response to tumor necrosis factor	17	0.760967	0.0682301	MYOG, POSTN, PID1, VCAM1, DAB2IP, THBS1, YBX3, TANK, ZFP36L2, ZFP36L1, AKAP12, NFKBIA, DCSTAMP, XCL1, CYP1B1, HES1, PPARGC1A	1440	143	19256	1.5897	1	0.99495	0.986037
GOTERM_BP_DIRECT	GO:1901895~negative regulation of calcium-transporting ATPase activity	3	0.134288	0.0683968	SLN, C4ORF3, THADA	1440	6	19256	6.68611	1	0.99495	0.986037
GOTERM_BP_DIRECT	GO:0061299~retina vasculature morphogenesis in camera-type eye	3	0.134288	0.0683968	NRP1, RHOJ, NDP	1440	6	19256	6.68611	1	0.99495	0.986037
GOTERM_BP_DIRECT	GO:1901300~positive regulation of hydrogen peroxide-mediated programmed cell death	3	0.134288	0.0683968	ABL1, PAWR, FOXO3	1440	6	19256	6.68611	1	0.99495	0.986037
GOTERM_BP_DIRECT	GO:0002322~B cell proliferation involved in immune response	3	0.134288	0.0683968	CD180, PLCL2, ABL1	1440	6	19256	6.68611	1	0.99495	0.986037
GOTERM_BP_DIRECT	GO:1902731~negative regulation of chondrocyte proliferation	3	0.134288	0.0683968	PRKG2, MIR21, BMPR1B	1440	6	19256	6.68611	1	0.99495	0.986037
GOTERM_BP_DIRECT	GO:0032914~positive regulation of transforming growth factor beta1 production	3	0.134288	0.0683968	LUM, SERPINB7, THBS1	1440	6	19256	6.68611	1	0.99495	0.986037
GOTERM_BP_DIRECT	GO:1901166~neural crest cell migration involved in autonomic nervous system development	3	0.134288	0.0683968	NRP1, NRP2, FN1	1440	6	19256	6.68611	1	0.99495	0.986037
GOTERM_BP_DIRECT	GO:0032870~cellular response to hormone stimulus	6	0.268577	0.0692418	SOCS2, NCOA3, SLIT3, SLIT2, CGA, RAMP1	1440	30	19256	2.67444	1	0.998755	0.989808
GOTERM_BP_DIRECT	GO:0045664~regulation of neuron differentiation	6	0.268577	0.0692418	ALK, CASZ1, ZFHX3, EYA1, NREP, NGF	1440	30	19256	2.67444	1	0.998755	0.989808
GOTERM_BP_DIRECT	GO:2000773~negative regulation of cellular senescence	6	0.268577	0.0692418	BCL6, PLK2, AKT3, ABL1, TWIST1, TERF2	1440	30	19256	2.67444	1	0.998755	0.989808
GOTERM_BP_DIRECT	GO:0071230~cellular response to amino acid stimulus	9	0.402865	0.0711102	COL3A1, ZEB1, SOCS1, COL4A1, PDGFC, COL5A2, NEURL1, SLC38A9, LAMTOR3	1440	59	19256	2.03983	1	1	0.991235
GOTERM_BP_DIRECT	GO:0043406~positive regulation of MAP kinase activity	11	0.49239	0.0740473	PDGFRB, NTRK3, PDGFC, HTR2B, NOX4, IQGAP1, HTR2A, FGF1, THBS1, FGF2, FGFR1	1440	80	19256	1.83868	1	1	0.991235
GOTERM_BP_DIRECT	GO:0001933~negative regulation of protein phosphorylation	11	0.49239	0.0740473	PID1, NTRK3, CTDSP2, IGFBP3, DAB2IP, SLIT2, DRD2, PPIA, XDH, PPARGC1A, SH3GL2	1440	80	19256	1.83868	1	1	0.991235
GOTERM_BP_DIRECT	GO:0001975~response to amphetamine	7	0.313339	0.0747521	NR4A2, RGS4, EDNRA, GRIN2A, RGS2, DRD2, HDAC9	1440	40	19256	2.34014	1	1	0.991235
GOTERM_BP_DIRECT	GO:0033138~positive regulation of peptidyl-serine phosphorylation	12	0.537153	0.0764306	TBK1, PIK3CA, NTRK3, MAPKAP1, CAV1, WNT5A, BCL2, ATP2B4, SMYD3, PRKD1, NGF, FNIP2	1440	91	19256	1.76337	1	1	0.991235
GOTERM_BP_DIRECT	GO:0048856~anatomical structure development	8	0.358102	0.07684	TFAP2C, ATXN1, ZEB1, EYA1, NR2F2, TDGF1P3, HOXD11, NR2C1	1440	50	19256	2.13956	1	1	0.991235
GOTERM_BP_DIRECT	GO:0008630~intrinsic apoptotic signaling pathway in response to DNA damage	8	0.358102	0.07684	BCL2L10, BCL2, ABL1, E2F1, PIK3R1, MLH1, FNIP2, HIC1	1440	50	19256	2.13956	1	1	0.991235
GOTERM_BP_DIRECT	GO:0008286~insulin receptor signaling pathway	9	0.402865	0.0769448	SREBF1, IRS1, GPR21, GAB1, GRB10, SORBS1, PIK3R1, FOXO1, SH2B2	1440	60	19256	2.00583	1	1	0.991235
GOTERM_BP_DIRECT	GO:0055007~cardiac muscle cell differentiation	5	0.223814	0.0772064	ITGB1, KDM6B, MYOCD, NOX4, SLC9A1	1440	22	19256	3.03914	1	1	0.991235
GOTERM_BP_DIRECT	GO:0060038~cardiac muscle cell proliferation	5	0.223814	0.0772064	TGFBR3, CXADR, FGF9, HEY2, JARID2	1440	22	19256	3.03914	1	1	0.991235
GOTERM_BP_DIRECT	GO:0001894~tissue homeostasis	5	0.223814	0.0772064	YAP1, COL3A1, HOXA13, TRIM32, ACACA	1440	22	19256	3.03914	1	1	0.991235
GOTERM_BP_DIRECT	GO:0051281~positive regulation of release of sequestered calcium ion into cytosol	6	0.268577	0.0777108	NPSR1, CEMIP, ABL1, APLNR, XCL1, AKAP6	1440	31	19256	2.58817	1	1	0.991235
GOTERM_BP_DIRECT	GO:0035987~endodermal cell differentiation	6	0.268577	0.0777108	COL4A2, LAMA3, COL12A1, FN1, COL8A1, ITGAV	1440	31	19256	2.58817	1	1	0.991235
GOTERM_BP_DIRECT	GO:0035307~positive regulation of protein dephosphorylation	6	0.268577	0.0777108	CDH5, SMPD1, DLC1, CAMTA1, SPPL3, PPIA	1440	31	19256	2.58817	1	1	0.991235
GOTERM_BP_DIRECT	GO:0009880~embryonic pattern specification	6	0.268577	0.0777108	MEIS1, SATB2, ZBTB16, MEIS3, FGFR2, DISP1	1440	31	19256	2.58817	1	1	0.991235
GOTERM_BP_DIRECT	GO:1990830~cellular response to leukemia inhibitory factor	13	0.581916	0.0779708	TLE4, NRP2, RFX2, SMARCA5, HNRNPU, ARID5B, SNX10, EPS8, BCLAF1, KLF5, JARID2, MSC, PFKP	1440	102	19256	1.7043	1	1	0.991235
GOTERM_BP_DIRECT	GO:0060326~cell chemotaxis	10	0.447628	0.0814074	PDGFRB, DOCK4, ABCC1, CXCL12, VCAM1, ARHGEF16, LPAR1, CXCR4, ACKR3, CXCR6	1440	71	19256	1.88341	1	1	0.991235
GOTERM_BP_DIRECT	GO:0010001~glial cell differentiation	4	0.179051	0.0815625	GAP43, CDH2, NFIB, FGF2	1440	14	19256	3.82063	1	1	0.991235
GOTERM_BP_DIRECT	GO:0010738~regulation of protein kinase A signaling	4	0.179051	0.0815625	AKAP12, AKAP6, AKAP5, PJA2	1440	14	19256	3.82063	1	1	0.991235
GOTERM_BP_DIRECT	GO:1900025~negative regulation of substrate adhesion-dependent cell spreading	4	0.179051	0.0815625	KANK1, POSTN, ACTN4, EFNA5	1440	14	19256	3.82063	1	1	0.991235
GOTERM_BP_DIRECT	GO:0086064~cell communication by electrical coupling involved in cardiac conduction	4	0.179051	0.0815625	GJA5, CACNA1C, ATP1B1, SLC8A1	1440	14	19256	3.82063	1	1	0.991235
GOTERM_BP_DIRECT	GO:0034144~negative regulation of toll-like receptor 4 signaling pathway	4	0.179051	0.0815625	MFHAS1, MIR708, DAB2IP, TNFAIP3	1440	14	19256	3.82063	1	1	0.991235
GOTERM_BP_DIRECT	GO:0030513~positive regulation of BMP signaling pathway	7	0.313339	0.0823041	CRB2, CDH5, TWSG1, KDR, HES1, RBPJ, NEO1	1440	41	19256	2.28306	1	1	0.991235
GOTERM_BP_DIRECT	GO:0007249~I-kappaB kinase/NF-kappaB signaling	9	0.402865	0.0830575	NFKBIA, EDNRA, IRAK1BP1, TBK1, ROCK2, ABL1, CTNNB1, TANK, BIRC3	1440	61	19256	1.97295	1	1	0.991235
GOTERM_BP_DIRECT	GO:0031647~regulation of protein stability	12	0.537153	0.0862547	ATF7IP, SREBF1, ADGRV1, USP3, BCL2, NEDD4L, PRKD1, FBXO7, APTX, SOX4, TBX3, DACT1	1440	93	19256	1.72545	1	1	0.991235
GOTERM_BP_DIRECT	GO:1900745~positive regulation of p38MAPK cascade	6	0.268577	0.0867091	MFHAS1, GADD45B, GADD45A, XDH, SASH1, PJA2	1440	32	19256	2.50729	1	1	0.991235
GOTERM_BP_DIRECT	GO:0003180~aortic valve morphogenesis	6	0.268577	0.0867091	ROCK2, HEY2, GATA5, TWIST1, SLIT3, SLIT2	1440	32	19256	2.50729	1	1	0.991235
GOTERM_BP_DIRECT	GO:0021915~neural tube development	6	0.268577	0.0867091	SEMA3C, INTU, PKD2, GRHL2, ZFP36L1, DACT1	1440	32	19256	2.50729	1	1	0.991235
GOTERM_BP_DIRECT	GO:0060828~regulation of canonical Wnt signaling pathway	6	0.268577	0.0867091	ZNRF3, CCNY, FZD7, FAM53B, EMD, DACT1	1440	32	19256	2.50729	1	1	0.991235
GOTERM_BP_DIRECT	GO:0090102~cochlea development	6	0.268577	0.0867091	EPHA4, NTRK3, HEY2, HES1, SOBP, PVALB	1440	32	19256	2.50729	1	1	0.991235
GOTERM_BP_DIRECT	GO:0001569~branching involved in blood vessel morphogenesis	6	0.268577	0.0867091	NRP1, EDNRA, COL4A1, KDR, CTNNB1, TGFBR2	1440	32	19256	2.50729	1	1	0.991235
GOTERM_BP_DIRECT	GO:0097150~neuronal stem cell population maintenance	5	0.223814	0.0881795	PRRX1, CDH2, HES1, FOXO3, FOXO1	1440	23	19256	2.907	1	1	0.991235
GOTERM_BP_DIRECT	GO:0051016~barbed-end actin filament capping	5	0.223814	0.0881795	EPS8, SVIL, GSN, CAPZB, CAPZA3	1440	23	19256	2.907	1	1	0.991235
GOTERM_BP_DIRECT	GO:0035584~calcium-mediated signaling using intracellular calcium source	5	0.223814	0.0881795	FIS1, PTGFR, TENM2, VCAM1, KDR	1440	23	19256	2.907	1	1	0.991235
GOTERM_BP_DIRECT	GO:0051965~positive regulation of synapse assembly	9	0.402865	0.0894479	LRRN3, CLSTN2, LRRTM1, IL1RAPL1, AMIGO2, SYNDIG1, EFNA5, ADGRL2, CBLN1	1440	62	19256	1.94113	1	1	0.991235
GOTERM_BP_DIRECT	GO:0030217~T cell differentiation	7	0.313339	0.0902635	PREX1, TRAF3IP2, SP3, PTPRK, PIK3R1, SOX4, RUNX2	1440	42	19256	2.2287	1	1	0.991235
GOTERM_BP_DIRECT	GO:1990090~cellular response to nerve growth factor stimulus	7	0.313339	0.0902635	RAP1A, NTRK3, MICALL1, E2F1, RAPGEF2, HES1, FOXO3	1440	42	19256	2.2287	1	1	0.991235
GOTERM_BP_DIRECT	GO:0044691~tooth eruption	3	0.134288	0.0911169	ADAMTS5, SNX10, FAM20A	1440	7	19256	5.73095	1	1	0.991235
GOTERM_BP_DIRECT	GO:0060463~lung lobe morphogenesis	3	0.134288	0.0911169	GRHL2, FGFR2, TGFBR2	1440	7	19256	5.73095	1	1	0.991235
GOTERM_BP_DIRECT	GO:0006525~arginine metabolic process	3	0.134288	0.0911169	ARG2, DDAH1, ART4	1440	7	19256	5.73095	1	1	0.991235
GOTERM_BP_DIRECT	GO:0019217~regulation of fatty acid metabolic process	3	0.134288	0.0911169	SREBF1, CAV1, PRKAG2	1440	7	19256	5.73095	1	1	0.991235
GOTERM_BP_DIRECT	GO:1990776~response to angiotensin	3	0.134288	0.0911169	COL3A1, ROCK2, IQGAP1	1440	7	19256	5.73095	1	1	0.991235
GOTERM_BP_DIRECT	GO:1990456~mitochondrion-ER tethering	3	0.134288	0.0911169	PSEN2, ATP2A2, PDZD8	1440	7	19256	5.73095	1	1	0.991235
GOTERM_BP_DIRECT	GO:0021796~cerebral cortex regionalization	3	0.134288	0.0911169	EMX2, ADGRG1, TRA2B	1440	7	19256	5.73095	1	1	0.991235
GOTERM_BP_DIRECT	GO:0042092~type 2 immune response	3	0.134288	0.0911169	IL33, TRAF3IP2, BCL6	1440	7	19256	5.73095	1	1	0.991235
GOTERM_BP_DIRECT	GO:0035995~detection of muscle stretch	3	0.134288	0.0911169	CDH2, CTNNB1, PTK2	1440	7	19256	5.73095	1	1	0.991235
GOTERM_BP_DIRECT	GO:0034121~regulation of toll-like receptor signaling pathway	3	0.134288	0.0911169	CD36, ESR1, BIRC3	1440	7	19256	5.73095	1	1	0.991235
GOTERM_BP_DIRECT	GO:0071447~cellular response to hydroperoxide	3	0.134288	0.0911169	DAPK1, PRKD1, CD36	1440	7	19256	5.73095	1	1	0.991235
GOTERM_BP_DIRECT	GO:0000185~activation of MAPKKK activity	3	0.134288	0.0911169	GADD45B, GADD45A, DAB2IP	1440	7	19256	5.73095	1	1	0.991235
GOTERM_BP_DIRECT	GO:1900744~regulation of p38MAPK cascade	3	0.134288	0.0911169	PER1, ULK4, DAB2IP	1440	7	19256	5.73095	1	1	0.991235
GOTERM_BP_DIRECT	GO:0007198~adenylate cyclase-inhibiting serotonin receptor signaling pathway	3	0.134288	0.0911169	HTR1E, HTR1F, HTR1B	1440	7	19256	5.73095	1	1	0.991235
GOTERM_BP_DIRECT	GO:0048864~stem cell development	3	0.134288	0.0911169	BCL2, MSI2, FGF2	1440	7	19256	5.73095	1	1	0.991235
GOTERM_BP_DIRECT	GO:2000144~positive regulation of DNA-templated transcription, initiation	3	0.134288	0.0911169	BCLAF1, TWIST1, MITF	1440	7	19256	5.73095	1	1	0.991235
GOTERM_BP_DIRECT	GO:0080135~regulation of cellular response to stress	3	0.134288	0.0911169	DYRK3, OPRM1, CORO2B	1440	7	19256	5.73095	1	1	0.991235
GOTERM_BP_DIRECT	GO:0010837~regulation of keratinocyte proliferation	3	0.134288	0.0911169	YAP1, PRKD1, ZFP36L1	1440	7	19256	5.73095	1	1	0.991235
GOTERM_BP_DIRECT	GO:0018108~peptidyl-tyrosine phosphorylation	16	0.716204	0.0959692	PDGFRB, EPHA4, DYRK3, EPHA7, PKDCC, NTRK3, DYRK1A, HTR2A, PTK2, CLK1, KDR, ABL1, ROR1, ROR2, FGFR2, FGFR1	1440	139	19256	1.53925	1	1	0.991235
GOTERM_BP_DIRECT	GO:0009612~response to mechanical stimulus	9	0.402865	0.0961145	COL3A1, POSTN, SUN1, MAP1B, TNC, TXNIP, THBS1, DCN, TGFBR2	1440	63	19256	1.91032	1	1	0.991235
GOTERM_BP_DIRECT	GO:0048255~mRNA stabilization	6	0.268577	0.0962258	TRAF3IP2, E2F1, HNRNPU, TENT5A, VIP, RBM24	1440	33	19256	2.43131	1	1	0.991235
GOTERM_BP_DIRECT	GO:0003281~ventricular septum development	6	0.268577	0.0962258	SALL1, GJA5, XIRP2, HES1, PRDM1, HOXA13	1440	33	19256	2.43131	1	1	0.991235
GOTERM_BP_DIRECT	GO:0003073~regulation of systemic arterial blood pressure	4	0.179051	0.0965112	ADAMTS16, AR, POSTN, DDAH1	1440	15	19256	3.56593	1	1	0.991235
GOTERM_BP_DIRECT	GO:0032228~regulation of synaptic transmission, GABAergic	4	0.179051	0.0965112	USP46, PLCL1, PLCL2, DRD2	1440	15	19256	3.56593	1	1	0.991235
GOTERM_BP_DIRECT	GO:0048596~embryonic camera-type eye morphogenesis	4	0.179051	0.0965112	ZEB1, KDM2B, FZD5, SP3	1440	15	19256	3.56593	1	1	0.991235
GOTERM_BP_DIRECT	GO:1900153~positive regulation of nuclear-transcribed mRNA catabolic process, deadenylation-dependent decay	4	0.179051	0.0965112	TOB1, ZFP36L2, ZFP36L1, TNRC6B	1440	15	19256	3.56593	1	1	0.991235
GOTERM_BP_DIRECT	GO:0009952~anterior/posterior pattern specification	12	0.537153	0.0968189	NEUROD1, YY1, EMX2, ZBTB16, HEY2, HES1, NR2F2, TDGF1P3, PCSK5, GLI3, ACVR2A, PBX1	1440	95	19256	1.68912	1	1	0.991235
GOTERM_BP_DIRECT	GO:0050727~regulation of inflammatory response	13	0.581916	0.0973309	WNT5A, TNC, ESR1, LACC1, UFL1, CASP12, BCL6, SCGB1A1, XCL1, NAF1, PIK3AP1, MGLL, BIRC3	1440	106	19256	1.63999	1	1	0.991235
GOTERM_BP_DIRECT	GO:0007566~embryo implantation	7	0.313339	0.0986246	SCGB1A1, PRDM14, MIR21, RECK, PRLR, PCSK5, TGFBR2	1440	43	19256	2.17687	1	1	0.991235
GOTERM_BP_DIRECT	GO:0035904~aorta development	5	0.223814	0.0998569	EDNRA, APLNR, PRDM1, PKD2, ADAMTS6	1440	24	19256	2.78588	1	1	0.991235
GOTERM_BP_DIRECT	GO:0010460~positive regulation of heart rate	5	0.223814	0.0998569	RGS4, ATP5PF, EDN2, HEY2, ATP2A2	1440	24	19256	2.78588	1	1	0.991235
GOTERM_BP_DIRECT	GO:0035024~negative regulation of Rho protein signal transduction	5	0.223814	0.0998569	ITGB1, KANK1, BCL6, DLC1, ADRA1A	1440	24	19256	2.78588	1	1	0.991235
