# Supplementary material for: MED12 mutation activates the tryptophan/kynurenine/AHR pathway to promote growth of uterine leiomyomas
Source: JCI Insight. 2023 Sep 22;8(18):e171305. doi: 10.1172/jci.insight.171305 (PMC10561729; doi:10.1172/jci.insight.171305)
Supplement: Supplemental table 15 [file jciinsight-8-171305-s091.xlsx]

## Sheet: Fig_2F
Ensembl ID	Gene Symbol	G44D_1008LEIO	G44D_1008MYO	G44D_1252LEIO	G44D_1252MYO	G44D_910LEIO	G44D_910MYO	G44D_965LEIO	G44D_965MYO	G44D_967LEIO	G44D_967MYO	WT_1123LEIO	WT_1123MYO	WT_1007LEIO	WT_1007MYO	WT_858LEIO	WT_858MYO	WT_865LEIO	WT_865MYO	WT_975LEIO	WT_975MYO
ENSG00000151790	TDO2	340.611	1.06376	2114.33	20.4239	258.502	6.17992	226.639	2.09491	238.697	1.529	1310.72	18.3994	9.08602	3.33505	25.9483	17.2738	19.0183	9.66782	10.1233	6.40418
ENSG00000110975	SYT10	259.465	0	362.612	2.9177	3.00584	1.23598	287.893	4.18983	56.4659	3.82249	165.484	2.04438	9.08602	0	17.9642	3.63659	4.75458	9.66782	1.12481	0.800523
ENSG00000270816	LINC00221	38.0683	1.06376	30.6742	0	27.0526	1.23598	12.2508	0	53.8993	0.764498	7.67146	0	7.95027	0	1.99602	0	0	0.743678	3.37442	0
ENSG00000156234	CXCL13	74.1329	0	278.258	56.4089	70.6373	1.23598	102.09	2.09491	228.43	1.529	60.2758	100.175	9.08602	2.22337	13.9722	15.4555	2.37729	1.48736	7.87366	0
ENSG00000182348	ZNF804B	25.0449	0	17.5281	0	10.5204	2.47197	13.2717	0	17.1109	0	4.38369	0	1.13575	0	0.998011	0.909148	7.13187	0.743678	4.49923	0
ENSG00000152931	PART1	1436.58	6.38254	3381.83	8.7531	405.789	16.0678	764.651	34.5661	583.481	34.4024	1094.83	50.0873	163.548	5.55842	148.704	20.9104	11.094	69.9058	21.3714	43.2282
ENSG00000180269	GPR139	49.088	0	29.5787	0	208.906	21.0117	57.1702	18.8542	83.8434	0.764498	4.38369	0	2.27151	0	3.99205	3.63659	51.508	46.8517	73.1125	4.80314
ENSG00000188133	TMEM215	304.546	0	449.157	0	287.058	3.70795	184.782	50.278	332.807	22.9349	76.7146	16.355	131.747	0	12.9741	12.7281	81.6203	142.043	2.24962	0
ENSG00000249917	LINC00536	7.01258	0	3.28652	0	15.0292	0	32.6687	0	0	0	15.3429	0	0	1.11168	0.998011	0.909148	0.79243	0	0	0
ENSG00000152936	LMNTD1	27.0485	0	422.865	0	42.0818	1.23598	85.7553	4.18983	11.9776	2.29349	41.6451	1.02219	20.4436	2.22337	10.9781	0.909148	0	0.743678	2.24962	0
