# Supplementary material for: MED12 mutation activates the tryptophan/kynurenine/AHR pathway to promote growth of uterine leiomyomas
Source: JCI Insight. 2023 Sep 22;8(18):e171305. doi: 10.1172/jci.insight.171305 (PMC10561729; doi:10.1172/jci.insight.171305)
Supplement: Supplemental table 16 [file jciinsight-8-171305-s092.xlsx]

## Sheet: suppFig_2C
Ensembl ID	Gene Symbol	G44D_1008LEIO	G44D_1008MYO	G44D_1252LEIO	G44D_1252MYO	G44D_910LEIO	G44D_910MYO	G44D_965LEIO	G44D_965MYO	G44D_967LEIO	G44D_967MYO	WT_1123LEIO	WT_1123MYO	WT_1007LEIO	WT_1007MYO	WT_858LEIO	WT_858MYO	WT_865LEIO	WT_865MYO	WT_975LEIO	WT_975MYO
ENSG00000214049	UCA1	0	2.12751	0	24.3142	1.50292	1.23598	0	376.037	0	81.8013	0	1055.92	0	0	1351.31	423.663	0.79243	110.064	0	0.800523
ENSG00000105289	TJP3	0	3.19127	1.09551	2.9177	0	1.23598	0	35.6135	0	10.703	0	74.6199	1.13575	1.11168	79.8409	37.2751	0.79243	11.8989	0	1.60105
ENSG00000187889	FYB2	0	0	0	7.78053	0	0	1.0209	41.8983	0.855544	11.4675	0	66.4424	1.13575	0	13.9722	5.45489	0.79243	17.1046	0	0
ENSG00000136574	GATA4	22.0395	106.376	0	39.8752	410.297	18.5398	0	8.37966	3.42218	38.9894	2.19185	69.5089	0	2.22337	0.998011	3.63659	2.37729	2.23103	25.8706	0.800523
ENSG00000196136	SERPINA3	0	5.31879	0	1.94513	1.50292	0	0	40.8508	0	9.17397	1.09592	23.5104	0	2.22337	0.998011	6.36404	0.79243	2.97471	4.49923	0.800523
ENSG00000178965	ERICH3	1.0018	9.57381	0	7.78053	10.5204	2.47197	4.08359	62.8474	0.855544	22.9349	1.09592	61.3314	1.13575	6.6701	9.98011	6.36404	46.7534	43.1333	1.12481	0
ENSG00000236699	ARHGEF38	0	0	0	2.9177	1.50292	0	0	11.522	0	4.58699	2.19185	117.552	0	0	8.9821	9.09148	0	5.20575	0	0
ENSG00000263961	RHEX	18.0323	71.2717	2.19101	128.379	16.5321	59.3273	17.3552	369.752	6.84436	92.5042	21.9185	427.276	32.9368	144.519	426.151	203.649	126.789	172.533	64.1141	88.0575
ENSG00000165269	AQP7	13.0234	136.161	2.19101	54.4637	3.00584	76.6311	8.16717	87.9864	9.41099	68.8048	8.76738	75.6421	40.8871	75.5945	15.9682	81.8233	81.6203	53.5448	14.6225	84.8554
ENSG00000163751	CPA3	109.196	702.08	87.6405	1222.52	24.0467	816.986	137.821	1572.23	59.8881	623.066	134.799	747.221	496.324	1556.36	1213.58	1409.18	1120.5	638.82	524.161	1023.87
