# Supplementary material for: MED12 mutation activates the tryptophan/kynurenine/AHR pathway to promote growth of uterine leiomyomas
Source: JCI Insight. 2023 Sep 22;8(18):e171305. doi: 10.1172/jci.insight.171305 (PMC10561729; doi:10.1172/jci.insight.171305)
Supplement: Supplemental table 17 [file jciinsight-8-171305-s093.xlsx]

## Sheet: David_GoTermBP_DEG_G44Donly_MED
Category	Term	Count	%	PValue	Genes	List Total	Pop Hits	Pop Total	Fold Enrichment	Bonferroni	Benjamini	FDR
GOTERM_BP_DIRECT	GO:0030198~extracellular matrix organization	29	3.19383	2.3364e-11	COL16A1, OLFML2B, COL14A1, ELN, FBLN1, ADAMTS12, ADAMTSL1, ADAMTS15, ADAMTS2, ADAMTS1, ADAMTSL4, ABI3BP, ADAMTSL3, ADAMTS8, EGFL6, COL23A1, SPINK5, KAZALD1, CCDC80, COL1A2, CRISPLD2, COL5A2, PXDN, MMP17, COL4A6, MMP19, COL6A6, TGFBI, RECK	759	158	19157	4.63262	7.9788e-08	7.97881e-08	7.95077e-08
GOTERM_BP_DIRECT	GO:0009410~response to xenobiotic stimulus	27	2.97357	2.51426e-06	CDKN1B, NNMT, MAOB, GATA6, HTR2B, SLC1A2, GATA4, ATP1A1, NPAS2, GRIN2A, CCND1, MYC, RAD54L, HADH, SNCA, FZD1, BCHE, ABCC1, SRD5A2, PTCH1, NFATC2, FOS, CENPF, GCLC, TXNIP, FOSB, PLIN2	759	236	19157	2.8876	0.00854944	0.00429309	0.00427801
GOTERM_BP_DIRECT	GO:0007155~cell adhesion	46	5.06608	3.90038e-06	CX3CR1, LGALS3BP, SPON2, CNTNAP2, COL16A1, TNXB, LAMA1, NTM, PCDH15, STAB2, TNC, LAMC2, THBS2, HAPLN2, DPP4, ADAMTSL1, EFNB2, ADGRG1, PSTPIP1, PDZD2, ADGRE5, CDH2, CCN6, HMCN2, CYP1B1, HES1, CD36, CDON, EGFL6, FN1, RHOB, PARD3B, AFDN, BCAN, VCAN, FAP, ADAM12, CDH11, COL4A6, CD9, COL6A6, TGFBI, CDH17, ITGA9, DDR2, NECTIN1	759	552	19157	2.10332	0.0132315	0.00443993	0.00442433
GOTERM_BP_DIRECT	GO:0042493~response to drug	30	3.30396	5.82717e-06	CDKN1B, NNMT, MAOB, GATA6, HTR2B, SLC1A2, WFDC1, GATA4, ATP1A1, NPAS2, GRIN2A, CCND1, MYC, RAD54L, FYN, HADH, PPARGC1A, SNCA, FZD1, BCHE, ABCC1, PTCH1, GGH, NFATC2, FOS, GNAO1, CENPF, TXNIP, FOSB, PLIN2	759	293	19157	2.58428	0.0197032	0.00497495	0.00495747
GOTERM_BP_DIRECT	GO:0030324~lung development	15	1.65198	1.13617e-05	CEBPA, SPARC, WNT5A, FGF1, AARD, FGF2, PHEX, GLI3, GLI2, ADAMTS2, CRISPLD2, ALDH1A2, PDPN, TIMELESS, HES1	759	90	19157	4.20663	0.0380573	0.00776004	0.00773277
GOTERM_BP_DIRECT	GO:0001501~skeletal system development	18	1.98238	2.01019e-05	CDKN1C, GDF10, GDF11, BMP7, ETS2, PHEX, HAPLN2, GLI2, HOXA10, BCAN, VCAN, EXTL1, COL1A2, ANKH, COL5A2, CDH11, SH3PXD2B, FGFR1	759	133	19157	3.41591	0.0663452	0.0114413	0.0114011
GOTERM_BP_DIRECT	GO:0045944~positive regulation of transcription from RNA polymerase II promoter	75	8.25991	6.41688e-05	TOP2A, THRB, ZNF493, CSRNP3, GABPB2, SMARCB1, PTPRN, NRL, FOXM1, FGF1, FGF2, ZNF48, GLI3, ETS2, GLI2, HOXA10, MECOM, MYC, SIX2, NAMPT, CREB3L2, JUNB, TEAD1, IER2, CDON, WNT5A, ARID5A, TET1, MITF, ETV1, FOS, ETV4, ETV6, RUNX1, ELF1, MAF, LMX1A, IRF1, CDH13, NCOA7, CEBPA, CASZ1, AKNA, GATA6, GATA5, GATA4, ADRB2, NPAS2, SERTAD1, HES1, CYTL1, PPARGC1A, PPARGC1B, E2F7, ZNF300, TFAP2C, JUND, TGFB3, DMR…	759	1185	19157	1.59746	0.196793	0.0313052	0.0311952
GOTERM_BP_DIRECT	GO:0030199~collagen fibril organization	11	1.21145	9.6068e-05	ADAMTS2, TNXB, COL1A2, ANXA2, PTPRQ, COL14A1, COL5A2, PXDN, CYP1B1, ADAMTS12, DDR2	759	59	19157	4.70572	0.2797	0.041009	0.0408649
GOTERM_BP_DIRECT	GO:0008285~negative regulation of cell proliferation	35	3.85463	0.000334387	CEBPA, CDKN1B, SMARCB1, TES, FGF2, GLI3, ADGRG1, ADAMTS1, ABI3BP, PDPN, CCN6, CYP1B1, SPEG, ZNF503, ADAMTS8, E2F7, BCHE, GDF11, H2AC8, TGFB3, ZBTB16, IGFBP3, CDC6, ECRG4, BMP7, PTPN14, PLAAT4, MYO16, SFRP4, IRF1, ALDH1A2, CD9, CDH13, HSPA1B, SKAP2	759	457	19157	1.93303	0.680859	0.105677	0.105306
GOTERM_BP_DIRECT	GO:0007411~axon guidance	19	2.09251	0.00033495	TENM2, SEMA6A, UNC5B, LAMA1, WNT5A, ETV1, EFNA5, BMP7, GLI3, GLI2, ADAMTSL1, ENAH, EFNB2, EFNA3, LMX1A, FLRT2, FYN, EPHB2, NECTIN1	759	182	19157	2.63492	0.681472	0.105677	0.105306
GOTERM_BP_DIRECT	GO:0002062~chondrocyte differentiation	9	0.991189	0.000340396	WNT5B, SIX2, CREB3L2, ARID5A, CYTL1, TGFBI, ADAMTS12, GLI2, RUNX1	759	45	19157	5.04796	0.687343	0.105677	0.105306
GOTERM_BP_DIRECT	GO:0051591~response to cAMP	9	0.991189	0.000536812	SPARC, PTPRN, GATA6, FOSB, MMP19, CNGA3, PLAT, FOS, PPARGC1B	759	48	19157	4.73246	0.84018	0.152768	0.152231
GOTERM_BP_DIRECT	GO:0042127~regulation of cell proliferation	17	1.87225	0.000666438	TFAP2C, CDKN1B, JUND, TES, TGFB3, TNC, FANCA, MITF, FOXM1, ECRG4, CLU, CCND3, KIT, CHEK1, TXNIP, JUNB, EZH2	759	161	19157	2.66507	0.897372	0.17379	0.173179
GOTERM_BP_DIRECT	GO:0007162~negative regulation of cell adhesion	9	0.991189	0.000712463	PLXND1, DACT2, PLXNA2, TNC, CDH13, FBLN1, TGFBI, EPHB2, RND1	759	50	19157	4.54316	0.912308	0.17379	0.173179
GOTERM_BP_DIRECT	GO:0016477~cell migration	23	2.53304	0.000812136	ENPEP, LAMB4, NFATC2, TNFAIP3, PIK3C2G, ADAMTS12, PARP9, RND2, PRKCZ, SORL1, RHOB, RND1, TGFBR3, ADGRG1, SH3BP1, SIX2, SPATA13, CORO6, RHOU, HES1, ANG, GPC6, FGFR1	759	263	19157	2.20728	0.937624	0.18303	0.182387
GOTERM_BP_DIRECT	GO:0001525~angiogenesis	22	2.42291	0.000857536	ENPEP, EDN2, ANXA2, PLXND1, UNC5B, STAB2, FN1, FGF1, HSPG2, RHOB, TGFBR3, TMEM100, ADGRG1, FAP, ANGPTL6, MMP19, CYP1B1, ANGPTL2, ANG, TGFBI, THSD7A, EPHB2	759	247	19157	2.24808	0.946589	0.18303	0.182387
GOTERM_BP_DIRECT	GO:0007157~heterophilic cell-cell adhesion via plasma membrane cell adhesion molecules	9	0.991189	0.000931655	PTPRD, IGSF21, TENM2, CDH2, CADM1, TENM4, FAT4, CBLN1, NECTIN1	759	52	19157	4.36843	0.958542	0.187153	0.186495
GOTERM_BP_DIRECT	GO:0001822~kidney development	14	1.54185	0.00109146	CDKN1C, PLXND1, SERPINF1, WNT5A, ODC1, GREB1L, ARID5B, SULF1, GLI2, CENPF, ADAMTS1, SIX2, ALDH1A2, MMP17	759	122	19157	2.89637	0.975992	0.207074	0.206346
GOTERM_BP_DIRECT	GO:0009611~response to wounding	10	1.10132	0.00138171	CX3CR1, GAP43, GRIN2A, PLLP, MYC, CREB3L2, SLC1A2, TNC, FN1, ECRG4	759	68	19157	3.71173	0.991101	0.248343	0.247471
GOTERM_BP_DIRECT	GO:0006897~endocytosis	19	2.09251	0.0015148	LGALS3BP, FNBP1, STAB2, ANK2, SRL, PRSS12, SORL1, C9ORF72, MYO1E, PSTPIP1, RINL, ENPP2, ENPP1, HHIPL1, RHOU, RIN3, OCIAD2, MARCHF3, LRP12	759	207	19157	2.3167	0.994355	0.258652	0.257743
GOTERM_BP_DIRECT	GO:0007399~nervous system development	28	3.0837	0.00174628	SMARCB1, NRSN1, EFNA5, PPP1R9A, FGF2, CHRDL1, ADGRG1, GNG8, HES1, NRTN, EPHB2, CDON, GDF11, MYLIP, SEMA6A, CAMK1D, FN1, FOS, ARHGAP26, SDCBP2, OLFM1, NRG3, EVL, TCF3, MDGA2, NBL1, NGEF, CBLN1	759	370	19157	1.91004	0.997443	0.274054	0.273091
GOTERM_BP_DIRECT	GO:0045893~positive regulation of transcription, DNA-templated	43	4.73568	0.0017655	CDKN1C, CASZ1, GATA6, GATA4, FOXM1, FGF2, ETS2, GLI3, NPAS2, NPAS3, GLI2, PDLIM1, MECOM, MED30, NFIL3, MYC, CREB3L2, ZKSCAN3, PPARGC1A, TEAD1, FZD1, MAP2K3, TGFB3, FZD7, ZBTB16, PTCH1, WNT5A, IL31RA, NFATC2, ARID5B, ESRRG, MITF, FOS, PARP9, BMP7, RUNX1, PER2, ELF1, MAFB, PSRC1, IRF1, TCF3, PLCB1	759	661	19157	1.64192	0.997605	0.274054	0.273091
GOTERM_BP_DIRECT	GO:0060548~negative regulation of cell death	10	1.10132	0.00275721	PACRG, MYC, CCN6, HTR2B, FGF2, CLU, HSPG2, BMP7, HSPA1B, NPAS2	759	75	19157	3.36531	0.99992	0.409386	0.407948
GOTERM_BP_DIRECT	GO:0007165~signal transduction	68	7.48899	0.00349244	LGALS3BP, GABRB1, TENM2, OLFML2B, TENM4, IRS1, IRS2, FGF1, RND2, FGF2, CCND3, PSTPIP1, RGS1, CCN6, NAMPT, KIF13B, PRKG2, CNGA3, PDE8B, MAP2K3, GUCY1A2, FNBP1, PDE4D, PLAUR, PPP2R5A, ANK2, MOB3B, GEM, OLFM1, INPP4B, RASA3, KIT, CDC42EP3, DEPDC1, RIN3, PLCB1, NBL1, PDE9A, DDR2, SKAP2, GRIA2, ENPEP, RALB, PHLPP1, SHC3, CRABP2, NOD1, TRHDE, PRKCZ, SH3BP1, WIF1, SH3BP5, CYTL1, DTNA, CDC7, OSGIN2, ARHG…	759	1211	19157	1.41726	0.999994	0.480043	0.478356
GOTERM_BP_DIRECT	GO:0009887~animal organ morphogenesis	14	1.54185	0.00351423	SEMA6A, LAMA1, ELN, PTCH1, LAMB4, LAMC2, FGF1, MEIS3, FGF2, HSPG2, MEIS2, EFNB2, EVL, NBL1	759	139	19157	2.54214	0.999994	0.480043	0.478356
GOTERM_BP_DIRECT	GO:0060065~uterus development	5	0.550661	0.00383224	CDKN1C, HOXA10, HOXA9, WNT5A, GREB1L	759	17	19157	7.42347	0.999998	0.493314	0.491581
GOTERM_BP_DIRECT	GO:0010628~positive regulation of gene expression	34	3.74449	0.00390656	CEBPA, TNC, GATA5, NRL, FBLN1, FGF1, C14ORF93, FGF2, CLU, NFIL3, MYC, CREB3L2, CTSH, HES1, CD36, EPHB2, PPARGC1A, WNT5A, FN1, TRAPPC2B, NFATC2, GRHL3, ANK2, MITF, BMP7, ADAM19, OLFM1, AFDN, SFRP4, MAF, ALDH1A2, KRAS, CD46, HSPA1B	759	509	19157	1.68596	0.999998	0.493314	0.491581
GOTERM_BP_DIRECT	GO:0048146~positive regulation of fibroblast proliferation	8	0.881057	0.00419328	ANXA2, MYC, WNT5A, FN1, FBLN1, CDC6, FOSL2, DDR2	759	52	19157	3.88304	0.999999	0.493314	0.491581
GOTERM_BP_DIRECT	GO:0008584~male gonad development	12	1.32159	0.00421297	HOXA10, ASPM, HOXA9, TFAP2C, SRD5A2, WNT5A, KIT, GATA6, FANCA, CYP1B1, ARID5B, GATA4	759	110	19157	2.75343	0.999999	0.493314	0.491581
GOTERM_BP_DIRECT	GO:0048672~positive regulation of collateral sprouting	4	0.440529	0.00433365	CRABP2, LPAR3, RND2, EFNA5	759	9	19157	11.2177	1	0.493314	0.491581
GOTERM_BP_DIRECT	GO:0048738~cardiac muscle tissue development	5	0.550661	0.00477475	GJC1, SGCD, ALDH1A2, GATA5, BMP7	759	18	19157	7.01105	1	0.525993	0.524144
GOTERM_BP_DIRECT	GO:1901216~positive regulation of neuron death	7	0.770925	0.00585242	EFNB2, WNT5A, DDIT4, FYN, FOS, CLU, SNCA	759	42	19157	4.20663	1	0.624563	0.622368
GOTERM_BP_DIRECT	GO:0042060~wound healing	11	1.21145	0.00621705	SPARC, WNT5B, TGFB3, WNT5A, TNC, GATA4, GRHL3, FGF1, FGF2, GLI3, ITGA9	759	100	19157	2.77638	1	0.64337	0.641109
GOTERM_BP_DIRECT	GO:0000122~negative regulation of transcription from RNA polymerase II promoter	54	5.94714	0.0078527	CDKN1C, TENM2, THRB, BHLHE41, ZBTB21, FOXM1, GLI3, ETS2, GLI2, CCND3, ZNF608, CCND1, MYC, CD36, ARID5A, ARID5B, MITF, PARP9, ETV6, RUNX1, MAF, CRY2, TIMELESS, TXNIP, JDP2, CEBPA, GATA6, GATA5, GATA4, DNAJB1, NFIL3, ZKSCAN3, HES1, E2F7, SNCA, TFAP2C, JUND, ZBTB16, PTCH1, NFATC2, MEIS2, HOPX, SMAD7, PER2, NR4A2, MAPK10, DAB2, FOSB, SNAI2, GTF2IRD1, TCF3, CPEB3, HOXD8, EZH2	759	952	19157	1.43167	1	0.754292	0.751641
GOTERM_BP_DIRECT	GO:0070314~G1 to G0 transition	4	0.440529	0.0080231	SMPD3, PHGDH, ECRG4, EZH2	759	11	19157	9.17811	1	0.754292	0.751641
GOTERM_BP_DIRECT	GO:0035567~non-canonical Wnt signaling pathway	5	0.550661	0.00850115	FZD1, SFRP4, FZD7, WNT5A, CCDC88C	759	21	19157	6.00947	1	0.754292	0.751641
GOTERM_BP_DIRECT	GO:0007015~actin filament organization	13	1.43172	0.00872036	PCDH15, RHOH, PPP1R9A, RND2, RHOB, RND1, MYO1D, KBTBD13, MYO1E, SH3BP1, CORO6, EVL, PPARGC1B	759	138	19157	2.37766	1	0.754292	0.751641
GOTERM_BP_DIRECT	GO:0060686~negative regulation of prostatic bud formation	3	0.330396	0.00889535	WNT5A, SULF1, BMP7	759	4	19157	18.9298	1	0.754292	0.751641
GOTERM_BP_DIRECT	GO:0007442~hindgut morphogenesis	3	0.330396	0.00889535	WNT5A, GLI3, GLI2	759	4	19157	18.9298	1	0.754292	0.751641
GOTERM_BP_DIRECT	GO:0072137~condensed mesenchymal cell proliferation	3	0.330396	0.00889535	DCHS2, SIX2, FAT4	759	4	19157	18.9298	1	0.754292	0.751641
GOTERM_BP_DIRECT	GO:0043542~endothelial cell migration	6	0.660793	0.00905592	DPP4, EDN2, PLXND1, FAP, CDH13, CYP1B1	759	33	19157	4.58905	1	0.754292	0.751641
GOTERM_BP_DIRECT	GO:0030154~cell differentiation	40	4.40529	0.00928821	SMARCB1, THRB, FOXI2, NEDD4L, FGF1, C14ORF93, FGF2, CHRDL1, ETS2, ADGRG1, NHSL1, MECOM, SH3PXD2B, FYN, THSD7A, MCL1, ZHX3, SEMA6A, EGFL6, GADD45B, CADM1, SRD5A2, EYA2, SPINK5, ADAMTSL4-AS1, ETV1, ETV4, HSPG2, KAZALD1, RHOB, ETV6, SMAD7, SFRP4, THEG, ELF1, CENPF, ANGPTL6, MMP19, RBM24, NGEF	759	664	19157	1.52047	1	0.75522	0.752566
GOTERM_BP_DIRECT	GO:0045669~positive regulation of osteoblast differentiation	9	0.991189	0.0102096	GDF10, FBN2, CEBPA, ZHX3, JUND, FGF2, BMP7, GLI3, DDR2	759	76	19157	2.98892	1	0.810831	0.807981
GOTERM_BP_DIRECT	GO:0048015~phosphatidylinositol-mediated signaling	7	0.770925	0.0112183	INPP5F, PITPNM2, PLCL2, PLCE1, PIK3C2G, PLCB1, FGFR1	759	48	19157	3.6808	1	0.868704	0.865652
GOTERM_BP_DIRECT	GO:0045921~positive regulation of exocytosis	5	0.550661	0.0118167	CADPS2, VSNL1, RAB27B, SYTL4, SNCA	759	23	19157	5.48691	1	0.868704	0.865652
GOTERM_BP_DIRECT	GO:0043065~positive regulation of apoptotic process	23	2.53304	0.011901	TOP2A, CSRNP3, CAMK1D, GADD45B, TGFB3, ZBTB16, IGFBP3, CLU, BMP7, RHOB, OLFM1, SFRP4, GRIN2A, ADAMTSL4, ALDH1A2, KCNMA1, FAS, TXNIP, CYP1B1, BMF, MAP3K11, MCL1, SNCA	759	329	19157	1.76448	1	0.868704	0.865652
GOTERM_BP_DIRECT	GO:0001666~response to hypoxia	15	1.65198	0.0124415	CDKN1B, TGFB3, PLOD2, PLAT, SOD3, SLC2A8, NR4A2, PDLIM1, TGFBR3, DPP4, MB, KCNMA1, DDIT4, ANG, CRYAB	759	180	19157	2.10332	1	0.868704	0.865652
GOTERM_BP_DIRECT	GO:0045666~positive regulation of neuron differentiation	10	1.10132	0.0128856	PCP4, GPRC5B, TRPC6, HMG20B, TCF3, NBL1, BMP7, GLI2, FGFR1, CDON	759	95	19157	2.65682	1	0.868704	0.865652
GOTERM_BP_DIRECT	GO:0050804~modulation of synaptic transmission	8	0.881057	0.0129771	CX3CR1, PTPRD, LRFN2, NRG3, GRID1, CDH11, FYN, PPP1R9A	759	64	19157	3.15497	1	0.868704	0.865652
GOTERM_BP_DIRECT	GO:2001240~negative regulation of extrinsic apoptotic signaling pathway in absence of ligand	6	0.660793	0.0130559	UNC5B, EYA2, SNAI2, FYN, HSPA1B, MCL1	759	36	19157	4.20663	1	0.868704	0.865652
GOTERM_BP_DIRECT	GO:0060907~positive regulation of macrophage cytokine production	4	0.440529	0.0131105	SPON2, GPRC5B, WNT5A, CD36	759	13	19157	7.76609	1	0.868704	0.865652
GOTERM_BP_DIRECT	GO:0008284~positive regulation of cell proliferation	33	3.63436	0.0132929	CDKN1B, IRS1, ODC1, HTR2B, TNC, LAMC2, IRS2, FOXM1, FGF1, FGF2, PRKCZ, DPP4, EFNB2, SERTAD1, MYC, NAMPT, CTSH, HES1, EDN2, TGFB3, IL31RA, FN1, TET1, CDC7, MEIS3, MEIS2, RAD51B, ALDH1A2, KIT, KRAS, SINHCAF, FGFR1, EZH2	759	534	19157	1.55976	1	0.868704	0.865652
GOTERM_BP_DIRECT	GO:0048839~inner ear development	7	0.770925	0.0135971	CEBPA, CDKN1B, SPARC, MAF, TGFB3, PCDH15, CYTL1	759	50	19157	3.53357	1	0.868704	0.865652
GOTERM_BP_DIRECT	GO:0046330~positive regulation of JNK cascade	10	1.10132	0.0137365	MFHAS1, CRACR2A, TAOK3, GADD45B, FZD7, WNT5A, NOD1, PLCB1, TPD52L1, MAP3K11	759	96	19157	2.62914	1	0.868704	0.865652
GOTERM_BP_DIRECT	GO:0032355~response to estradiol	11	1.21145	0.0141646	CDKN1B, CCND1, MYC, ALDH1A2, PTCH1, TXNIP, CYP1B1, WFDC1, CRYAB, BMP7, EZH2	759	113	19157	2.45697	1	0.877862	0.874777
GOTERM_BP_DIRECT	GO:0010716~negative regulation of extracellular matrix disassembly	3	0.330396	0.0144381	DPP4, CST3, FAP	759	5	19157	15.1439	1	0.877862	0.874777
GOTERM_BP_DIRECT	GO:0045892~negative regulation of transcription, DNA-templated	35	3.85463	0.014814	CDKN1C, CEBPA, CDKN1B, GATA6, BHLHE41, ZBTB21, ZC3H6, FOXM1, GLI3, CIART, SCML1, MECOM, NFIL3, ZKSCAN3, ZNF503, HES1, PPARGC1B, FZD1, ZHX3, ZBTB16, SFMBT2, WNT5A, ARID5A, ARID5B, BMP7, PER2, CENPF, GCLC, IRF1, CRY2, TIMELESS, DEPDC1, PLCB1, CRYAB, EZH2	759	580	19157	1.52309	1	0.877862	0.874777
GOTERM_BP_DIRECT	GO:0010507~negative regulation of autophagy	7	0.770925	0.0149095	NAMPT, ZKSCAN3, HTR2B, TAB3, GATA4, BMF, MCL1	759	51	19157	3.46428	1	0.877862	0.874777
GOTERM_BP_DIRECT	GO:0086004~regulation of cardiac muscle cell contraction	4	0.440529	0.0162029	PDE4D, GATA4, ANK2, ATP1A1	759	14	19157	7.21137	1	0.897458	0.894305
GOTERM_BP_DIRECT	GO:0010811~positive regulation of cell-substrate adhesion	6	0.660793	0.0162985	HACD1, COL26A1, EGFL6, CCDC80, ABI3BP, NID1	759	38	19157	3.98523	1	0.897458	0.894305
GOTERM_BP_DIRECT	GO:0046627~negative regulation of insulin receptor signaling pathway	6	0.660793	0.0162985	KANK1, SOCS3, PTPRE, IRS1, ENPP1, PRKCZ	759	38	19157	3.98523	1	0.897458	0.894305
GOTERM_BP_DIRECT	GO:0007224~smoothened signaling pathway	8	0.881057	0.0164241	DYRK2, PTCHD1, PTCH1, IQUB, HES1, GLI3, GLI2, CDON	759	67	19157	3.01371	1	0.897458	0.894305
GOTERM_BP_DIRECT	GO:0007420~brain development	19	2.09251	0.0168102	CX3CR1, CNTNAP2, CA10, CADM1, CTTNBP2, PTCH1, IRS2, MEIS3, HSPG2, MEIS2, RGS4, ADGRG1, GRIN2A, CDH2, DDIT4, SELENOP, CD9, PHGDH, PLCB1	759	262	19157	1.83037	1	0.897458	0.894305
GOTERM_BP_DIRECT	GO:0001503~ossification	9	0.991189	0.0168191	SPARC, CDH11, COL5A2, KAZALD1, CHRDL1, BMP7, PPARGC1B, DDR2, RUNX1	759	83	19157	2.73684	1	0.897458	0.894305
GOTERM_BP_DIRECT	GO:0009954~proximal/distal pattern formation	5	0.550661	0.0181738	HOXA10, HOXA9, ALDH1A2, GLI3, GLI2	759	26	19157	4.85381	1	0.954823	0.951468
GOTERM_BP_DIRECT	GO:0008360~regulation of cell shape	13	1.43172	0.0186106	PLXND1, FN1, RHOH, RND2, RHOB, PALM2AKAP2, RND1, PDPN, KIT, CDC42EP3, PLXNA2, FYN, RHOU	759	153	19157	2.14456	1	0.962957	0.959573
GOTERM_BP_DIRECT	GO:0098609~cell-cell adhesion	15	1.65198	0.0190999	CYFIP2, TENM2, TNXB, ANXA2, COL14A1, PDLIM1, BAIAP2L1, CDH2, PDPN, CDH11, FAT4, TJP3, ITGA9, CDON, NECTIN1	759	190	19157	1.99261	1	0.973523	0.970102
GOTERM_BP_DIRECT	GO:0071372~cellular response to follicle-stimulating hormone stimulus	4	0.440529	0.0196684	GCLC, PLAT, EFNA5, PPARGC1A	759	15	19157	6.73061	1	0.987759	0.984288
GOTERM_BP_DIRECT	GO:0007267~cell-cell signaling	17	1.87225	0.0202332	FZD1, CX3CR1, ENPEP, TFAP2C, SRD5A2, GATA4, CXCL13, TRHDE, PHEX, GJC1, EFNB2, AFDN, ADGRG1, EFNA3, ADGRE5, CCN6, NAMPT	759	229	19157	1.8737	1	0.998797	0.995288
GOTERM_BP_DIRECT	GO:0045444~fat cell differentiation	8	0.881057	0.0204732	NR4A2, GDF10, CEBPA, MAFB, CCND1, WNT5B, ARID5B, PLCB1	759	70	19157	2.88455	1	0.998797	0.995288
GOTERM_BP_DIRECT	GO:0060831~smoothened signaling pathway involved in dorsal/ventral neural tube patterning	3	0.330396	0.0210931	PTCH1, GLI3, GLI2	759	6	19157	12.6199	1	1	0.996778
GOTERM_BP_DIRECT	GO:0051271~negative regulation of cellular component movement	3	0.330396	0.0210931	TGFBR3, CDKN1B, CD9	759	6	19157	12.6199	1	1	0.996778
GOTERM_BP_DIRECT	GO:0010977~negative regulation of neuron projection development	8	0.881057	0.0219646	RTN4R, EFNB2, KANK1, MYLIP, DAB2, DPYSL3, HES1, ZNF365	759	71	19157	2.84392	1	1	0.996778
GOTERM_BP_DIRECT	GO:0001658~branching involved in ureteric bud morphogenesis	6	0.660793	0.0220986	MYC, PTCH1, GREB1L, FAT4, FGF2, GLI3	759	41	19157	3.69363	1	1	0.996778
GOTERM_BP_DIRECT	GO:0071425~hematopoietic stem cell proliferation	4	0.440529	0.0235094	MECOM, WNT5A, ETV6, RUNX1	759	16	19157	6.30995	1	1	0.996778
GOTERM_BP_DIRECT	GO:0097067~cellular response to thyroid hormone stimulus	4	0.440529	0.0235094	THRB, KIT, CTSH, PPARGC1A	759	16	19157	6.30995	1	1	0.996778
GOTERM_BP_DIRECT	GO:0045725~positive regulation of glycogen biosynthetic process	4	0.440529	0.0235094	DYRK2, IRS1, IRS2, SORBS1	759	16	19157	6.30995	1	1	0.996778
GOTERM_BP_DIRECT	GO:0003007~heart morphogenesis	6	0.660793	0.024294	TGFBR3, FLRT2, ALDH1A2, PTCH1, HTR2B, FAT4	759	42	19157	3.60568	1	1	0.996778
GOTERM_BP_DIRECT	GO:0045165~cell fate commitment	7	0.770925	0.0246591	GAP43, WNT5B, WNT5A, GATA6, GATA5, GATA4, MITF	759	57	19157	3.09962	1	1	0.996778
GOTERM_BP_DIRECT	GO:0000187~activation of MAPK activity	8	0.881057	0.0251698	MAP2K3, DUSP5, TGFB3, KIT, TAB3, FGF1, FGF2, MAP3K11	759	73	19157	2.766	1	1	0.996778
GOTERM_BP_DIRECT	GO:0071805~potassium ion transmembrane transport	11	1.21145	0.0254165	KCNK6, KCNS2, KCNH8, KCNS3, KCNMA1, KCNA2, KCNN1, KCNN2, KCNN3, LRRC55, SLC9C2	759	124	19157	2.23901	1	1	0.996778
GOTERM_BP_DIRECT	GO:0001656~metanephros development	5	0.550661	0.0263134	GDF11, GREB1L, CTSH, BMP7, GLI3	759	29	19157	4.35169	1	1	0.996778
GOTERM_BP_DIRECT	GO:0051928~positive regulation of calcium ion transport	5	0.550661	0.0263134	CRACR2A, TRPC6, CACNA1D, LPAR3, ANK2	759	29	19157	4.35169	1	1	0.996778
GOTERM_BP_DIRECT	GO:0045766~positive regulation of angiogenesis	13	1.43172	0.0264895	CX3CR1, HSPB6, WNT5A, GATA6, GATA4, FGF1, FGF2, RHOB, RUNX1, STIM1, ADAM12, CTSH, CYP1B1	759	161	19157	2.038	1	1	0.996778
GOTERM_BP_DIRECT	GO:0006813~potassium ion transport	8	0.881057	0.0268865	KCNK6, CDKN1B, KCNS2, KCNS3, KCNMA1, KCNA2, KCNN1, KCNN2	759	74	19157	2.72863	1	1	0.996778
GOTERM_BP_DIRECT	GO:0006508~proteolysis	27	2.97357	0.0278285	ENPEP, CPQ, PLAT, TRHDE, PRSS23, PHEX, DPP4, ADAMTS15, CASP12, ADAMTS1, CTSH, ADAMTS8, CPA3, USP25, CPA2, ADAM11, GGH, NAALADL2, SPCS3, FAP, AOPEP, QPCT, LPAL2, MMP17, ADAM12, MMP19, MASP1	759	440	19157	1.54881	1	1	0.996778
GOTERM_BP_DIRECT	GO:0016525~negative regulation of angiogenesis	11	1.21145	0.0280036	EFNA3, SEMA6A, SPARC, ADAMTS1, SERPINF1, CCN6, SPINK5, ATP2B4, THBS2, SULF1, HSPG2	759	126	19157	2.20347	1	1	0.996778
GOTERM_BP_DIRECT	GO:0032354~response to follicle-stimulating hormone	3	0.330396	0.0287638	TGFBR3, SRD5A2, CYP1B1	759	7	19157	10.8171	1	1	0.996778
GOTERM_BP_DIRECT	GO:0006564~L-serine biosynthetic process	3	0.330396	0.0287638	PSAT1, PHGDH, SERINC5	759	7	19157	10.8171	1	1	0.996778
GOTERM_BP_DIRECT	GO:0030890~positive regulation of B cell proliferation	6	0.660793	0.0290937	ATAD5, PELI1, NFATC2, IRS2, TCF3, EPHB2	759	44	19157	3.44179	1	1	0.996778
GOTERM_BP_DIRECT	GO:0007417~central nervous system development	12	1.32159	0.0292704	ALDH3A2, BCAN, VCAN, SHC3, BTD, ZBTB16, SPINK5, GRHL3, NPTX1, ECRG4, NPAS2, HAPLN2	759	145	19157	2.08881	1	1	0.996778
GOTERM_BP_DIRECT	GO:0035249~synaptic transmission, glutamatergic	5	0.550661	0.0294396	UNC13C, GRIA2, GRID1, PLAT, CNIH3	759	30	19157	4.20663	1	1	0.996778
GOTERM_BP_DIRECT	GO:0046676~negative regulation of insulin secretion	5	0.550661	0.0294396	MIDN, VSNL1, IRS1, HADH, SYTL4	759	30	19157	4.20663	1	1	0.996778
GOTERM_BP_DIRECT	GO:0014059~regulation of dopamine secretion	5	0.550661	0.0294396	SYT10, KCNA2, HTR1B, SYT9, SNCA	759	30	19157	4.20663	1	1	0.996778
GOTERM_BP_DIRECT	GO:0035556~intracellular signal transduction	27	2.97357	0.0305261	SHC3, CAB39L, NOD1, PRKCZ, GRIP1, SOCS3, CHEK1, MKNK2, SH3BP5, FYN, TNS3, POLR2M, UNC13C, GUCY1A2, PLCL2, SDCBP2, TGFBR3, CNKSR2, MAPK10, KCTD9, TAOK3, NRG3, RASA3, KIT, DEPDC1, PLCB1, DGKI	759	444	19157	1.53485	1	1	0.996778
GOTERM_BP_DIRECT	GO:0050680~negative regulation of epithelial cell proliferation	7	0.770925	0.0308356	CDKN1C, TGFBR3, DAB2, PTCH1, WNT5A, WFDC1, MCC	759	60	19157	2.94464	1	1	0.996778
GOTERM_BP_DIRECT	GO:0001837~epithelial to mesenchymal transition	6	0.660793	0.0317024	TGFBR3, AKNA, WNT5A, SNAI2, BMP7, FGFR1	759	45	19157	3.36531	1	1	0.996778
GOTERM_BP_DIRECT	GO:0050910~detection of mechanical stimulus involved in sensory perception of sound	4	0.440529	0.0323161	PTPRQ, KIT, PCDH15, PJVK	759	18	19157	5.60884	1	1	0.996778
GOTERM_BP_DIRECT	GO:0001934~positive regulation of protein phosphorylation	15	1.65198	0.0325513	FZD1, RALB, ANXA2, PLAUR, FGF1, EFNA5, FGF2, MOB3B, CCND3, DAB2, SLCO3A1, CCND1, FAS, KRAS, CDON	759	204	19157	1.85587	1	1	0.996778
GOTERM_BP_DIRECT	GO:0009612~response to mechanical stimulus	7	0.770925	0.0330996	JUND, PTCH1, TNC, FOSB, TXNIP, GATA4, MEIS2	759	61	19157	2.89637	1	1	0.996778
GOTERM_BP_DIRECT	GO:0051965~positive regulation of synapse assembly	7	0.770925	0.0330996	PTPRD, FLRT2, SYNDIG1, EPHB2, THBS2, EFNA5, CBLN1	759	61	19157	2.89637	1	1	0.996778
GOTERM_BP_DIRECT	GO:0007612~learning	7	0.770925	0.0354685	BCHE, CNTNAP2, JPH3, FYN, EPHB2, PLCB1, SORCS3	759	62	19157	2.84965	1	1	0.996778
GOTERM_BP_DIRECT	GO:0008283~cell proliferation	12	1.32159	0.0361965	KANK1, CNTNAP2, ENPEP, ATAD5, SIX2, MYC, LMNTD1, TACC2, TGFBI, SDCBP2, BUB1, SORL1	759	150	19157	2.01918	1	1	0.996778
GOTERM_BP_DIRECT	GO:0048008~platelet-derived growth factor receptor signaling pathway	5	0.550661	0.0363248	SMPD3, MYO1E, TXNIP, ARID5B, PLAT	759	32	19157	3.94372	1	1	0.996778
GOTERM_BP_DIRECT	GO:0050873~brown fat cell differentiation	5	0.550661	0.0363248	CEBPA, MB, DIO2, ADRB2, PPARGC1A	759	32	19157	3.94372	1	1	0.996778
GOTERM_BP_DIRECT	GO:0035115~embryonic forelimb morphogenesis	5	0.550661	0.0363248	HOXA9, CRABP2, ALDH1A2, CACNA1C, RECK	759	32	19157	3.94372	1	1	0.996778
GOTERM_BP_DIRECT	GO:0001558~regulation of cell growth	8	0.881057	0.0366648	LMX1A, NRG3, IGFBP3, TNC, PLCE1, WFDC1, FOXM1, KAZALD1	759	79	19157	2.55593	1	1	0.996778
GOTERM_BP_DIRECT	GO:0009416~response to light stimulus	4	0.440529	0.0372764	MAPK10, JUND, CRY2, FOS	759	19	19157	5.31364	1	1	0.996778
GOTERM_BP_DIRECT	GO:1904646~cellular response to beta-amyloid	6	0.660793	0.0373463	ABCC1, NAMPT, FYN, CD36, ADRB2, EPHB2	759	47	19157	3.2221	1	1	0.996778
GOTERM_BP_DIRECT	GO:2000766~negative regulation of cytoplasmic translation	3	0.330396	0.0373596	CPEB3, CPEB2, RBM24	759	8	19157	9.46492	1	1	0.996778
GOTERM_BP_DIRECT	GO:0043406~positive regulation of MAP kinase activity	8	0.881057	0.0388678	KIT, HTR2B, KRAS, FGF1, TPD52L1, FGF2, EZH2, FGFR1	759	80	19157	2.52398	1	1	0.996778
GOTERM_BP_DIRECT	GO:0007568~aging	14	1.54185	0.0392302	CDKN1C, KL, JUND, TRPC6, TGFB3, SERPINF1, FOS, PPP1R9A, FGF2, GNAO1, GCLC, NAMPT, PPARGC1A, SNCA	759	190	19157	1.85977	1	1	0.996778
GOTERM_BP_DIRECT	GO:0071773~cellular response to BMP stimulus	5	0.550661	0.040086	TMEM100, GATA6, GATA5, ADAMTS12, BMP7	759	33	19157	3.82421	1	1	0.996778
GOTERM_BP_DIRECT	GO:0045765~regulation of angiogenesis	5	0.550661	0.040086	PLXND1, ENPP2, CXCL13, RECK, FGF2	759	33	19157	3.82421	1	1	0.996778
GOTERM_BP_DIRECT	GO:0045737~positive regulation of cyclin-dependent protein serine/threonine kinase activity	5	0.550661	0.040086	CCND3, PSRC1, CDKN1B, CCND1, CDC6	759	33	19157	3.82421	1	1	0.996778
GOTERM_BP_DIRECT	GO:0010718~positive regulation of epithelial to mesenchymal transition	6	0.660793	0.0403845	OLFM1, DAB2, TGFB3, PDPN, BMP7, EZH2	759	48	19157	3.15497	1	1	0.996778
GOTERM_BP_DIRECT	GO:0051412~response to corticosterone	4	0.440529	0.0426016	MAOB, CCND1, FOSB, FOS	759	20	19157	5.04796	1	1	0.996778
GOTERM_BP_DIRECT	GO:0048514~blood vessel morphogenesis	4	0.440529	0.0426016	EFNB2, CDH2, LAMA1, CYP1B1	759	20	19157	5.04796	1	1	0.996778
GOTERM_BP_DIRECT	GO:0042752~regulation of circadian rhythm	7	0.770925	0.0432178	PER2, TOP2A, MAPK10, CRY2, TIMELESS, PPARGC1A, EZH2	759	65	19157	2.71813	1	1	0.996778
GOTERM_BP_DIRECT	GO:0007268~chemical synaptic transmission	17	1.87225	0.0433104	GRIA2, UNC13C, GABRB1, DTNA, SLC1A2, HTR2B, HTR1B, LPAR3, HCRTR1, GJC1, GRIN2A, PTCHD1, SYT10, KCNN1, NPTX1, CBLN1, SNCA	759	252	19157	1.70268	1	1	0.996778
GOTERM_BP_DIRECT	GO:0008543~fibroblast growth factor receptor signaling pathway	6	0.660793	0.0435682	KL, FLRT2, FAT4, FGF1, FGF2, FGFR1	759	49	19157	3.09059	1	1	0.996778
GOTERM_BP_DIRECT	GO:0007346~regulation of mitotic cell cycle	6	0.660793	0.0435682	CDKN1C, MYC, PTCH1, NEK7, PIM3, DLGAP5	759	49	19157	3.09059	1	1	0.996778
GOTERM_BP_DIRECT	GO:1905606~regulation of presynapse assembly	5	0.550661	0.0440602	FZD1, PTPRD, GPC6, CBLN1, SNCA	759	34	19157	3.71173	1	1	0.996778
GOTERM_BP_DIRECT	GO:0051782~negative regulation of cell division	3	0.330396	0.0467956	MYC, PTCH1, TXNIP	759	9	19157	8.41326	1	1	0.996778
GOTERM_BP_DIRECT	GO:0042698~ovulation cycle	3	0.330396	0.0467956	GDF10, GABRB1, SERPINF1	759	9	19157	8.41326	1	1	0.996778
GOTERM_BP_DIRECT	GO:0060575~intestinal epithelial cell differentiation	3	0.330396	0.0467956	GATA6, GATA5, GATA4	759	9	19157	8.41326	1	1	0.996778
GOTERM_BP_DIRECT	GO:0006198~cAMP catabolic process	3	0.330396	0.0467956	PDE10A, PDE4D, PDE8B	759	9	19157	8.41326	1	1	0.996778
GOTERM_BP_DIRECT	GO:0071243~cellular response to arsenic-containing substance	3	0.330396	0.0467956	GSTO2, MKNK2, CPEB2	759	9	19157	8.41326	1	1	0.996778
GOTERM_BP_DIRECT	GO:0048702~embryonic neurocranium morphogenesis	3	0.330396	0.0467956	MTHFD1L, TGFB3, GLI3	759	9	19157	8.41326	1	1	0.996778
GOTERM_BP_DIRECT	GO:0030865~cortical cytoskeleton organization	4	0.440529	0.048285	RHOH, RND2, RHOB, RND1	759	21	19157	4.80758	1	1	0.996778
GOTERM_BP_DIRECT	GO:0030318~melanocyte differentiation	4	0.440529	0.048285	KIT, ENPP1, MITF, GLI3	759	21	19157	4.80758	1	1	0.996778
GOTERM_BP_DIRECT	GO:0045600~positive regulation of fat cell differentiation	6	0.660793	0.0503754	CCDC71L, CEBPA, WIF1, ZBTB16, SNAI2, MEDAG	759	51	19157	2.96939	1	1	0.996778
GOTERM_BP_DIRECT	GO:0048013~ephrin receptor signaling pathway	6	0.660793	0.0503754	EFNB2, EFNA3, FYN, EPHB2, EFNA5, NGEF	759	51	19157	2.96939	1	1	0.996778
GOTERM_BP_DIRECT	GO:0007264~small GTPase mediated signal transduction	10	1.10132	0.0530914	RASGEF1B, CCDC88C, PLCE1, RHOH, RHOU, PLD1, RND2, RGL1, RND1, RALGPS2	759	122	19157	2.06884	1	1	0.996778
GOTERM_BP_DIRECT	GO:0019722~calcium-mediated signaling	8	0.881057	0.0538959	CX3CR1, GRIN2A, EDN2, SGCD, HTR2B, PLCE1, PPP1R9A, NCALD	759	86	19157	2.34789	1	1	0.996778
GOTERM_BP_DIRECT	GO:0030879~mammary gland development	4	0.440529	0.0543188	HOXA9, TGFB3, IRS2, GLI2	759	22	19157	4.58905	1	1	0.996778
GOTERM_BP_DIRECT	GO:0030099~myeloid cell differentiation	4	0.440529	0.0543188	CDKN1C, CEBPA, ZBTB16, RUNX1	759	22	19157	4.58905	1	1	0.996778
GOTERM_BP_DIRECT	GO:0048468~cell development	4	0.440529	0.0543188	GJC1, MAF, ARID5B, EZH2	759	22	19157	4.58905	1	1	0.996778
GOTERM_BP_DIRECT	GO:0032922~circadian regulation of gene expression	7	0.770925	0.0550844	PER2, CRY2, NAMPT, BHLHE41, PPARGC1A, NPAS2, CIART	759	69	19157	2.56056	1	1	0.996778
GOTERM_BP_DIRECT	GO:0001889~liver development	8	0.881057	0.0567088	TGFBR3, CEBPA, CADM1, ALDH1A2, GATA6, ARID5B, HES1, KRAS	759	87	19157	2.3209	1	1	0.996778
GOTERM_BP_DIRECT	GO:0007265~Ras protein signal transduction	8	0.881057	0.0567088	RALB, RASGEF1B, PLCE1, KRAS, PLD1, RGL1, FGF2, RALGPS2	759	87	19157	2.3209	1	1	0.996778
GOTERM_BP_DIRECT	GO:0034356~NAD biosynthesis via nicotinamide riboside salvage pathway	3	0.330396	0.056992	NNMT, NAMPT, PARP9	759	10	19157	7.57194	1	1	0.996778
GOTERM_BP_DIRECT	GO:0032836~glomerular basement membrane development	3	0.330396	0.056992	MYO1E, NID1, SULF1	759	10	19157	7.57194	1	1	0.996778
GOTERM_BP_DIRECT	GO:0010863~positive regulation of phospholipase C activity	3	0.330396	0.056992	KIT, FGF2, FGFR1	759	10	19157	7.57194	1	1	0.996778
GOTERM_BP_DIRECT	GO:0098976~excitatory chemical synaptic transmission	3	0.330396	0.056992	GRIN2A, PTCHD1, PVALB	759	10	19157	7.57194	1	1	0.996778
GOTERM_BP_DIRECT	GO:0045762~positive regulation of adenylate cyclase activity	3	0.330396	0.056992	STIM1, CACNA1D, CACNA1C	759	10	19157	7.57194	1	1	0.996778
GOTERM_BP_DIRECT	GO:0060445~branching involved in salivary gland morphogenesis	3	0.330396	0.056992	ESRP2, LAMA1, BMP7	759	10	19157	7.57194	1	1	0.996778
GOTERM_BP_DIRECT	GO:0032570~response to progesterone	5	0.550661	0.0572557	GABRB1, TGFB3, FOSB, TXNIP, FOS	759	37	19157	3.41078	1	1	0.996778
GOTERM_BP_DIRECT	GO:0048167~regulation of synaptic plasticity	6	0.660793	0.0577712	CX3CR1, GRIN2A, JPH3, PLAT, CPEB3, LZTS1	759	53	19157	2.85733	1	1	0.996778
GOTERM_BP_DIRECT	GO:0042542~response to hydrogen peroxide	6	0.660793	0.0577712	GNAO1, PPP1R15B, MB, TXNIP, FYN, CRYAB	759	53	19157	2.85733	1	1	0.996778
GOTERM_BP_DIRECT	GO:0009966~regulation of signal transduction	6	0.660793	0.0577712	CNKSR2, CDH2, AFAP1, RGS22, GPC6, KAZALD1	759	53	19157	2.85733	1	1	0.996778
GOTERM_BP_DIRECT	GO:0006915~apoptotic process	32	3.52423	0.0578682	CYFIP2, PHLPP1, RALB, CSRNP3, TNFAIP3, NOD1, MECOM, ADAMTSL4, CHEK1, CTSH, PIM3, BMF, BUB1, MCL1, SNCA, GSDMA, SEMA6A, GADD45B, CADM1, FEM1B, DDIAS, UNC5B, ZBTB16, IGFBP3, ADAMTSL4-AS1, SULF1, RHOB, TPX2, DAB2, IRF1, DDIT4, FAS	759	582	19157	1.38775	1	1	0.996778
GOTERM_BP_DIRECT	GO:0030334~regulation of cell migration	9	0.991189	0.0591652	PLXND1, LAMA1, DPYSL3, SPATA13, ENPP2, PLXNA2, FGF1, FGF2, RHOB	759	106	19157	2.143	1	1	0.996778
GOTERM_BP_DIRECT	GO:0045807~positive regulation of endocytosis	4	0.440529	0.0606941	DAB2, WNT5A, NEDD4L, SNCA	759	23	19157	4.38953	1	1	0.996778
GOTERM_BP_DIRECT	GO:0007613~memory	8	0.881057	0.0626029	CX3CR1, GRIN2A, JPH3, LMX1A, TAFA2, FOXO6, PLCB1, SORCS3	759	89	19157	2.26875	1	1	0.996778
GOTERM_BP_DIRECT	GO:0030308~negative regulation of cell growth	10	1.10132	0.0651305	DCSTAMP, DAB2, PSRC1, CDKN1B, SERTAD1, WFDC1, ENPP1, OSGIN2, CRYAB, HSPA1B	759	127	19157	1.98738	1	1	0.996778
GOTERM_BP_DIRECT	GO:0021987~cerebral cortex development	7	0.770925	0.0651546	ASPM, CNTNAP2, CDH2, FAT4, TACC2, PLCB1, CDON	759	72	19157	2.45387	1	1	0.996778
GOTERM_BP_DIRECT	GO:0031397~negative regulation of protein ubiquitination	6	0.660793	0.0657551	PER2, GCLC, TNFAIP3, FYN, HSPA1B, SMAD7	759	55	19157	2.75343	1	1	0.996778
GOTERM_BP_DIRECT	GO:0043588~skin development	5	0.550661	0.0670993	ADAMTS2, FRAS1, CDH11, COL5A2, DACT2	759	39	19157	3.23587	1	1	0.996778
GOTERM_BP_DIRECT	GO:0030326~embryonic limb morphogenesis	5	0.550661	0.0670993	HOXA10, FBN2, FRAS1, PTCH1, BMP7	759	39	19157	3.23587	1	1	0.996778
GOTERM_BP_DIRECT	GO:0046628~positive regulation of insulin receptor signaling pathway	4	0.440529	0.0674011	IRS1, SORBS1, PRKCZ, SORL1	759	24	19157	4.20663	1	1	0.996778
GOTERM_BP_DIRECT	GO:0085029~extracellular matrix assembly	3	0.330396	0.067874	SMPD3, COL1A2, HAPLN2	759	11	19157	6.88358	1	1	0.996778
GOTERM_BP_DIRECT	GO:2000049~positive regulation of cell-cell adhesion mediated by cadherin	3	0.330396	0.067874	ADAM19, AFDN, WNT5A	759	11	19157	6.88358	1	1	0.996778
GOTERM_BP_DIRECT	GO:0090179~planar cell polarity pathway involved in neural tube closure	3	0.330396	0.067874	FZD1, WNT5A, GRHL3	759	11	19157	6.88358	1	1	0.996778
GOTERM_BP_DIRECT	GO:0071300~cellular response to retinoic acid	7	0.770925	0.0687354	WNT5B, MYC, FZD7, ALDH1A2, SERPINF1, WNT5A, TNC	759	73	19157	2.42025	1	1	0.996778
GOTERM_BP_DIRECT	GO:0070301~cellular response to hydrogen peroxide	7	0.770925	0.0687354	ERN1, SMPD3, TRPC6, TNFAIP3, CYP1B1, EZH2, RHOB	759	73	19157	2.42025	1	1	0.996778
GOTERM_BP_DIRECT	GO:0006898~receptor-mediated endocytosis	7	0.770925	0.0687354	MSR1, DAB2, STAB2, CD36, ADRB2, HSPG2, SORL1	759	73	19157	2.42025	1	1	0.996778
GOTERM_BP_DIRECT	GO:0043434~response to peptide hormone	6	0.660793	0.0699664	CDKN1B, SPARC, JUND, SRD5A2, IRS1, BMP7	759	56	19157	2.70426	1	1	0.996778
GOTERM_BP_DIRECT	GO:0001701~in utero embryonic development	14	1.54185	0.0703507	PTPRR, TGFB3, XRCC2, PTCH1, GATA6, CELF4, ATP11A, GLI3, GLI2, TMEM100, MYO1E, MYC, MYO18B, RUNDC1	759	208	19157	1.69883	1	1	0.996778
GOTERM_BP_DIRECT	GO:0045471~response to ethanol	10	1.10132	0.0703916	RGS4, GRIN2A, SPARC, MAOB, CCND1, MYC, TNC, GGH, HTR1B, FYN	759	129	19157	1.95657	1	1	0.996778
GOTERM_BP_DIRECT	GO:0097421~liver regeneration	5	0.550661	0.0723286	CCND1, MYC, PTCH1, GLI3, EZH2	759	40	19157	3.15497	1	1	0.996778
GOTERM_BP_DIRECT	GO:0030501~positive regulation of bone mineralization	5	0.550661	0.0723286	FBN2, KL, TGFB3, ADRB2, BMP7	759	40	19157	3.15497	1	1	0.996778
GOTERM_BP_DIRECT	GO:0060070~canonical Wnt signaling pathway	7	0.770925	0.0724279	FZD1, NR4A2, SFRP4, WNT5B, FZD7, WNT5A, RECK	759	74	19157	2.38755	1	1	0.996778
GOTERM_BP_DIRECT	GO:0016485~protein processing	7	0.770925	0.0724279	ADAM19, CPM, ADAMTS2, CPD, PTCH1, GLI3, PHEX	759	74	19157	2.38755	1	1	0.996778
GOTERM_BP_DIRECT	GO:0002244~hematopoietic progenitor cell differentiation	7	0.770925	0.0724279	TOP2A, SMPD3, ANLN, PTPRQ, KIT, DACT2, ESCO2	759	74	19157	2.38755	1	1	0.996778
GOTERM_BP_DIRECT	GO:0030514~negative regulation of BMP signaling pathway	6	0.660793	0.0743229	FZD1, WNT5A, NBL1, CHRDL1, SORL1, SMAD7	759	57	19157	2.65682	1	1	0.996778
GOTERM_BP_DIRECT	GO:0007266~Rho protein signal transduction	6	0.660793	0.0743229	ADGRG1, COL1A2, PDPN, CDC42EP3, CDH13, RHOB	759	57	19157	2.65682	1	1	0.996778
GOTERM_BP_DIRECT	GO:0019934~cGMP-mediated signaling	4	0.440529	0.0744291	GUCY1A2, HTR2B, CD36, PDE9A	759	25	19157	4.03837	1	1	0.996778
GOTERM_BP_DIRECT	GO:0007156~homophilic cell adhesion via plasma membrane adhesion molecules	12	1.32159	0.075213	IGSF21, CDH2, CADM1, DCHS2, CDH11, PCDH15, CDH13, ME3, FAT4, CDH17, SDK2, NECTIN1	759	170	19157	1.78163	1	1	0.996778
GOTERM_BP_DIRECT	GO:0035239~tube morphogenesis	2	0.220264	0.0775719	PDPN, GATA6	759	2	19157	25.2398	1	1	0.996778
GOTERM_BP_DIRECT	GO:0030505~inorganic diphosphate transport	2	0.220264	0.0775719	ANKH, ENPP1	759	2	19157	25.2398	1	1	0.996778
GOTERM_BP_DIRECT	GO:1900248~negative regulation of cytoplasmic translational elongation	2	0.220264	0.0775719	CPEB3, CPEB2	759	2	19157	25.2398	1	1	0.996778
GOTERM_BP_DIRECT	GO:0031161~phosphatidylinositol catabolic process	2	0.220264	0.0775719	INPP5F, PLCB1	759	2	19157	25.2398	1	1	0.996778
GOTERM_BP_DIRECT	GO:0098977~inhibitory chemical synaptic transmission	2	0.220264	0.0775719	PTCHD1, PVALB	759	2	19157	25.2398	1	1	0.996778
GOTERM_BP_DIRECT	GO:1902548~negative regulation of cellular response to vascular endothelial growth factor stimulus	2	0.220264	0.0775719	ATP2B4, ADAMTS12	759	2	19157	25.2398	1	1	0.996778
GOTERM_BP_DIRECT	GO:0006212~uracil catabolic process	2	0.220264	0.0775719	DPYS, DPYD	759	2	19157	25.2398	1	1	0.996778
GOTERM_BP_DIRECT	GO:1902746~regulation of lens fiber cell differentiation	2	0.220264	0.0775719	CDKN1C, CDKN1B	759	2	19157	25.2398	1	1	0.996778
GOTERM_BP_DIRECT	GO:0006208~pyrimidine nucleobase catabolic process	2	0.220264	0.0775719	DPYS, DPYD	759	2	19157	25.2398	1	1	0.996778
GOTERM_BP_DIRECT	GO:0009409~response to cold	5	0.550661	0.0777589	DIO2, GMPR, FOS, ADRB2, PPARGC1A	759	41	19157	3.07802	1	1	0.996778
GOTERM_BP_DIRECT	GO:0071479~cellular response to ionizing radiation	5	0.550661	0.0777589	RAD51AP1, NAMPT, TNKS1BP1, SNAI2, RHOB	759	41	19157	3.07802	1	1	0.996778
GOTERM_BP_DIRECT	GO:0000727~double-strand break repair via break-induced replication	3	0.330396	0.0793715	GINS2, MCM4, CDC7	759	12	19157	6.30995	1	1	0.996778
GOTERM_BP_DIRECT	GO:0071313~cellular response to caffeine	3	0.330396	0.0793715	GSTM2, CHEK1, PPARGC1A	759	12	19157	6.30995	1	1	0.996778
GOTERM_BP_DIRECT	GO:0060074~synapse maturation	3	0.330396	0.0793715	CX3CR1, BCAN, IGSF21	759	12	19157	6.30995	1	1	0.996778
GOTERM_BP_DIRECT	GO:0032026~response to magnesium ion	3	0.330396	0.0793715	CCND1, CNGA3, SNCA	759	12	19157	6.30995	1	1	0.996778
GOTERM_BP_DIRECT	GO:0033673~negative regulation of kinase activity	3	0.330396	0.0793715	CDKN1C, CDKN1B, IRS2	759	12	19157	6.30995	1	1	0.996778
GOTERM_BP_DIRECT	GO:0006807~nitrogen compound metabolic process	3	0.330396	0.0793715	MYO1E, BTD, ARID5B	759	12	19157	6.30995	1	1	0.996778
GOTERM_BP_DIRECT	GO:0030850~prostate gland development	3	0.330396	0.0793715	HOXA10, PTCH1, GLI3	759	12	19157	6.30995	1	1	0.996778
GOTERM_BP_DIRECT	GO:0000165~MAPK cascade	9	0.991189	0.0794844	MAP2K3, DUSP5, TAOK3, MYC, IL31RA, KRAS, NRTN, MAP3K11, FGFR1	759	113	19157	2.01025	1	1	0.996778
GOTERM_BP_DIRECT	GO:0045663~positive regulation of myoblast differentiation	4	0.440529	0.0817668	IGFBP3, PLCB1, RBM24, CDON	759	26	19157	3.88304	1	1	0.996778
GOTERM_BP_DIRECT	GO:0009952~anterior/posterior pattern specification	8	0.881057	0.0824451	HOXA10, HOXA9, ZBTB16, BHLHE41, HES1, GLI3, GLI2, CDON	759	95	19157	2.12546	1	1	0.996778
GOTERM_BP_DIRECT	GO:0042475~odontogenesis of dentin-containing tooth	6	0.660793	0.0834668	GNAO1, GATA6, TNC, BMP7, GLI3, GLI2	759	59	19157	2.56676	1	1	0.996778
GOTERM_BP_DIRECT	GO:0046686~response to cadmium ion	4	0.440529	0.0894022	GCLC, CDKN1B, SPARC, KIT	759	27	19157	3.73923	1	1	0.996778
GOTERM_BP_DIRECT	GO:0031016~pancreas development	4	0.440529	0.0894022	GDF11, ALDH1A2, HES1, MEIS2	759	27	19157	3.73923	1	1	0.996778
GOTERM_BP_DIRECT	GO:0007507~heart development	14	1.54185	0.0906945	MAP2K3, CDKN1B, SPARC, HTR2B, FN1, LDB3, CACNA1C, GLI3, GLI2, PDLIM1, MB, SH3PXD2B, RBM20, PLCE1	759	217	19157	1.62837	1	1	0.996778
GOTERM_BP_DIRECT	GO:0030336~negative regulation of cell migration	11	1.21145	0.0911785	CX3CR1, KANK1, AFDN, DPYSL3, CYP1B1, MITF, SINHCAF, SULF1, RECK, RHOB, SMAD7	759	156	19157	1.77973	1	1	0.996778
GOTERM_BP_DIRECT	GO:0035865~cellular response to potassium ion	3	0.330396	0.0914189	NEK7, NPTX1, PPARGC1A	759	13	19157	5.82457	1	1	0.996778
GOTERM_BP_DIRECT	GO:0007096~regulation of exit from mitosis	3	0.330396	0.0914189	CDKN1C, ANLN, CDKN1B	759	13	19157	5.82457	1	1	0.996778
GOTERM_BP_DIRECT	GO:0043931~ossification involved in bone maturation	3	0.330396	0.0914189	ZBTB16, FAT4, ADAMTS12	759	13	19157	5.82457	1	1	0.996778
GOTERM_BP_DIRECT	GO:0071872~cellular response to epinephrine stimulus	3	0.330396	0.0914189	PDE4D, ATP2B4, SNCA	759	13	19157	5.82457	1	1	0.996778
GOTERM_BP_DIRECT	GO:0032963~collagen metabolic process	3	0.330396	0.0914189	SMPD3, TNXB, COL1A2	759	13	19157	5.82457	1	1	0.996778
GOTERM_BP_DIRECT	GO:0060402~calcium ion transport into cytosol	3	0.330396	0.0914189	JPH3, CACNA1C, JPH1	759	13	19157	5.82457	1	1	0.996778
GOTERM_BP_DIRECT	GO:0045732~positive regulation of protein catabolic process	7	0.770925	0.0925532	MYLIP, CDKN1B, WNT5A, TNFAIP3, NEDD4L, RILP, SORL1	759	79	19157	2.23644	1	1	0.996778
GOTERM_BP_DIRECT	GO:0032436~positive regulation of proteasomal ubiquitin-dependent protein catabolic process	7	0.770925	0.0925532	CEBPA, DAB2, GCLC, TRIB2, CLU, HSPA1B, SMAD7	759	79	19157	2.23644	1	1	0.996778
GOTERM_BP_DIRECT	GO:0030182~neuron differentiation	11	1.21145	0.0941352	FZD1, PTPRD, TRPC6, WNT5B, LMX1A, FZD7, ALDH1A2, WNT5A, DDIT4, IER2, RUNX1	759	157	19157	1.76839	1	1	0.996778
GOTERM_BP_DIRECT	GO:0043010~camera-type eye development	5	0.550661	0.0952199	CDKN1C, FBN2, LAMA1, MITF, CACNA1C	759	44	19157	2.86816	1	1	0.996778
GOTERM_BP_DIRECT	GO:0032956~regulation of actin cytoskeleton organization	7	0.770925	0.096906	SH3BP1, RHOH, GRHL3, RND2, EFNA5, RHOB, RND1	759	80	19157	2.20848	1	1	0.996778
GOTERM_BP_DIRECT	GO:0045665~negative regulation of neuron differentiation	6	0.660793	0.0982377	ASPM, GDF11, LMX1A, HES1, BMP7, GLI3	759	62	19157	2.44256	1	1	0.996778
GOTERM_BP_DIRECT	GO:0001570~vasculogenesis	6	0.660793	0.0982377	GJC1, TGFBR3, TMEM100, MYO1E, MYO18B, JUNB	759	62	19157	2.44256	1	1	0.996778
GOTERM_BP_DIRECT	GO:0051091~positive regulation of sequence-specific DNA binding transcription factor activity	9	0.991189	0.0998288	FZD1, SMARCB1, KIT, ARID5B, CYTL1, TCF3, PPARGC1A, PPARGC1B, DDR2	759	119	19157	1.90889	1	1	0.996778
