# Supplementary material for: MED12 mutation activates the tryptophan/kynurenine/AHR pathway to promote growth of uterine leiomyomas
Source: JCI Insight. 2023 Sep 22;8(18):e171305. doi: 10.1172/jci.insight.171305 (PMC10561729; doi:10.1172/jci.insight.171305)
Supplement: Supplemental table 18 [file jciinsight-8-171305-s094.xlsx]

## Sheet: David_KEGGpathway_DEG_G44Donly_
Category	Term	Count	%	PValue	Genes	List Total	Pop Hits	Pop Total	Fold Enrichment	Bonferroni	Benjamini	FDR
KEGG_PATHWAY	hsa04512:ECM-receptor interaction	15	1.65198	2.44e-05	TNXB, LAMA1, LAMB4, TNC, FN1, LAMC2, THBS2, HSPG2, FRAS1, COL1A2, COL4A6, COL6A6, CD36, FREM1, ITGA9	357	88	8142	3.88751	0.00741932	0.00744689	0.0071539
KEGG_PATHWAY	hsa04151:PI3K-Akt signaling pathway	33	3.63436	6.93e-05	CDKN1B, PHLPP1, TNXB, IRS1, LAMA1, TNC, LPAR3, LAMC2, FGF1, THBS2, EFNA5, FGF2, CCND3, GNGT2, PPP2R1B, CCND1, MYC, CREB3L2, GNG8, MCL1, LAMB4, FN1, PPP2R5A, EFNA3, COL1A2, DDIT4, KIT, COL4A6, KRAS, COL6A6, FGFR1, ITGA9, IFNAR1	357	354	8142	2.12605	0.0209276	0.0105745	0.0101585
KEGG_PATHWAY	hsa05200:Pathways in cancer	42	4.62555	0.000234	CEBPA, CDKN1B, RALB, LAMA1, MGST2, LPAR3, LAMC2, FGF1, PLD1, FGF2, GLI3, GLI2, CCND3, GNGT2, MECOM, CCND1, MYC, GNG8, HES1, FZD1, GSTM2, WNT5B, GADD45B, GSTO2, TGFB3, FZD7, ZBTB16, PTCH1, LAMB4, WNT5A, FN1, MITF, FOS, RUNX1, MAPK10, KIT, COL4A6, FAS, KRAS, PLCB1, FGFR1, IFNAR1	357	531	8142	1.80392	0.0689518	0.023812	0.0228751
KEGG_PATHWAY	hsa04360:Axon guidance	20	2.20264	0.000364	SEMA6A, TRPC6, WNT5B, UNC5B, TRPC4, PTCH1, WNT5A, NFATC2, EFNA5, BMP7, PRKCZ, RND1, ENAH, EFNB2, EFNA3, PLXNA2, KRAS, FYN, EPHB2, NGEF	357	182	8142	2.50623	0.105026	0.0277351	0.0266439
KEGG_PATHWAY	hsa05034:Alcoholism	19	2.09251	0.00134142	H2AC8, SHC3, MAOB, H2AC7, H2BC6, H2BC3, H2BC17, GNAO1, H2BC13, H2BC14, GRIN2A, GNGT2, H2BC15, CREB3L2, H4C11, FOSB, GNG8, KRAS, H4C1	357	187	8142	2.31726	0.335955	0.0818263	0.0786069
KEGG_PATHWAY	hsa04974:Protein digestion and absorption	13	1.43172	0.00171098	CPA3, CPA2, COL26A1, COL16A1, COL14A1, ELN, COL23A1, ATP1A1, DPP4, COL1A2, COL5A2, COL4A6, COL6A6	357	103	8142	2.87852	0.406843	0.0869748	0.0835529
KEGG_PATHWAY	hsa04935:Growth hormone synthesis, secretion and action	14	1.54185	0.00201218	MAP2K3, SHC3, IRS1, IGFBP3, CACNA1D, IRS2, CACNA1C, FOS, MAPK10, SOCS3, CREB3L2, KRAS, PLCB1, JUNB	357	119	8142	2.68314	0.458998	0.0876736	0.0842241
KEGG_PATHWAY	hsa05165:Human papillomavirus infection	27	2.97357	0.00267809	CDKN1B, TNXB, LAMA1, TNC, LAMC2, THBS2, PRKCZ, CCND3, PPP2R1B, CCND1, CREB3L2, HES1, FZD1, WNT5B, FZD7, LAMB4, WNT5A, FN1, PPP2R5A, COL1A2, IRF1, COL4A6, FAS, KRAS, COL6A6, ITGA9, IFNAR1	357	331	8142	1.86037	0.558648	0.10141	0.0974203
KEGG_PATHWAY	hsa04713:Circadian entrainment	12	1.32159	0.00326145	PER2, GNAO1, GUCY1A2, GRIA2, GRIN2A, GNGT2, PRKG2, GNG8, CACNA1D, FOS, CACNA1C, PLCB1	357	97	8142	2.82145	0.630783	0.10141	0.0974203
KEGG_PATHWAY	hsa04390:Hippo signaling pathway	16	1.76211	0.00354643	FZD1, WNT5B, TGFB3, FZD7, WNT5A, FGF1, BMP7, PRKCZ, GLI2, SMAD7, CCND3, PPP2R1B, CCND1, MYC, SNAI2, TEAD1	357	157	8142	2.32425	0.661619	0.10141	0.0974203
KEGG_PATHWAY	hsa04024:cAMP signaling pathway	20	2.20264	0.00368469	GRIA2, EDN2, PDE4D, PTCH1, ATP2B4, HTR1B, CACNA1D, CACNA1C, FOS, ADRB2, ATP1A1, PLD1, GLI3, MAPK10, AFDN, GRIN2A, PDE10A, CREB3L2, PLCE1, CNGA3	357	221	8142	2.06396	0.675641	0.10141	0.0974203
KEGG_PATHWAY	hsa05202:Transcriptional misregulation in cancer	18	1.98238	0.00457843	CEBPA, CDKN1B, GADD45B, ZBTB16, IGFBP3, ETV1, PLAT, MITF, ETV4, ETV6, RUNX1, PER2, HOXA10, HOXA9, MAF, MYC, NFKBIZ, TCF3	357	193	8142	2.12705	0.753311	0.10141	0.0974203
KEGG_PATHWAY	hsa04010:MAPK signaling pathway	24	2.64317	0.00483197	MAP2K3, DUSP5, PTPRR, JUND, GADD45B, TGFB3, CACNA1D, CACNA1C, FOS, FGF1, EFNA5, FGF2, MAPK10, EFNA3, MECOM, TAOK3, MYC, KIT, MKNK2, FAS, KRAS, MAP3K11, HSPA1B, FGFR1	357	294	8142	1.86177	0.771752	0.10141	0.0974203
KEGG_PATHWAY	hsa05224:Breast cancer	15	1.65198	0.00491047	FZD1, SHC3, WNT5B, GADD45B, FZD7, WNT5A, FOS, FGF1, FGF2, CCND1, MYC, KIT, KRAS, HES1, FGFR1	357	147	8142	2.32722	0.777178	0.10141	0.0974203
KEGG_PATHWAY	hsa04728:Dopaminergic synapse	14	1.54185	0.00498739	GRIA2, MAOB, PPP2R5A, CACNA1D, CACNA1C, FOS, MAPK10, GNAO1, GRIN2A, GNGT2, PPP2R1B, CREB3L2, GNG8, PLCB1	357	132	8142	2.41889	0.78237	0.10141	0.0974203
KEGG_PATHWAY	hsa04022:cGMP-PKG signaling pathway	16	1.76211	0.00630127	GUCY1A2, TRPC6, IRS1, ATP2B4, NFATC2, GATA4, CACNA1D, IRS2, CACNA1C, ADRB2, ATP1A1, KCNMA1, CREB3L2, PRKG2, GTF2IRD1, PLCB1	357	167	8142	2.18508	0.854557	0.120118	0.115392
KEGG_PATHWAY	hsa04015:Rap1 signaling pathway	18	1.98238	0.0104258	MAP2K3, RALB, LPAR3, FGF1, EFNA5, FGF2, PRKCZ, GNAO1, ENAH, AFDN, GRIN2A, EFNA3, KIT, PLCE1, KRAS, EVL, PLCB1, FGFR1	357	210	8142	1.95486	0.959098	0.166994	0.160424
KEGG_PATHWAY	hsa04726:Serotonergic synapse	12	1.32159	0.0116345	GNAO1, GABRB1, GNGT2, MAOB, HTR2B, HTR1B, GNG8, KCNN2, KRAS, CACNA1D, CACNA1C, PLCB1	357	115	8142	2.37983	0.971825	0.166994	0.160424
KEGG_PATHWAY	hsa04933:AGE-RAGE signaling pathway in diabetic complications	11	1.21145	0.0117804	MAPK10, CDKN1B, COL1A2, CCND1, TGFB3, COL4A6, FN1, PLCE1, KRAS, PLCB1, PRKCZ	357	100	8142	2.50874	0.973066	0.166994	0.160424
KEGG_PATHWAY	hsa00770:Pantothenate and CoA biosynthesis	5	0.550661	0.0119122	ALDH3A2, ALDH2, DPYS, DPYD, ENPP1	357	21	8142	5.43017	0.97414	0.166994	0.160424
KEGG_PATHWAY	hsa04014:Ras signaling pathway	19	2.09251	0.0129833	RALB, SHC3, FGF1, PLD1, EFNA5, FGF2, ETS2, MAPK10, AFDN, GRIN2A, EFNA3, GNGT2, RASA3, KIT, GNG8, PLCE1, KRAS, RGL1, FGFR1	357	232	8142	1.86779	0.981423	0.166994	0.160424
KEGG_PATHWAY	hsa05226:Gastric cancer	14	1.54185	0.0133364	FZD1, CDKN1B, SHC3, WNT5B, GADD45B, TGFB3, FZD7, WNT5A, FGF1, FGF2, CCND1, MYC, KRAS, CDH17	357	149	8142	2.14291	0.983344	0.166994	0.160424
KEGG_PATHWAY	hsa04115:p53 signaling pathway	9	0.991189	0.0139113	CCND3, TP53I3, CCND1, CD82, GADD45B, SESN1, IGFBP3, CHEK1, FAS	357	73	8142	2.81179	0.986057	0.166994	0.160424
KEGG_PATHWAY	hsa04930:Type II diabetes mellitus	7	0.770925	0.0143109	MAPK10, SOCS3, IRS1, IRS2, CACNA1D, CACNA1C, PRKCZ	357	46	8142	3.47059	0.987678	0.166994	0.160424
KEGG_PATHWAY	hsa04310:Wnt signaling pathway	15	1.65198	0.0144813	FZD1, WNT5B, FZD7, SERPINF1, WNT5A, NFATC2, DKK2, MAPK10, SFRP4, CCND3, CCND1, DAAM1, WIF1, MYC, PLCB1	357	167	8142	2.04851	0.988311	0.166994	0.160424
KEGG_PATHWAY	hsa04071:Sphingolipid signaling pathway	12	1.32159	0.0147801	MAPK10, ABCC1, CERS6, PPP2R1B, PPP2R5A, KRAS, FYN, PLCB1, PLD1, MS4A2, PRKCZ, SGPP2	357	119	8142	2.29984	0.989343	0.166994	0.160424
KEGG_PATHWAY	hsa04510:Focal adhesion	17	1.87225	0.0147831	TNXB, SHC3, LAMA1, LAMB4, TNC, FN1, LAMC2, THBS2, MAPK10, MYLPF, CCND3, COL1A2, CCND1, COL4A6, COL6A6, FYN, ITGA9	357	201	8142	1.92893	0.989353	0.166994	0.160424
KEGG_PATHWAY	hsa04928:Parathyroid hormone synthesis, secretion and action	11	1.21145	0.0172393	NR4A2, KL, JUND, MAFB, PDE4D, MMP17, CREB3L2, FOS, PLCB1, PLD1, FGFR1	357	106	8142	2.36674	0.995027	0.178218	0.171207
KEGG_PATHWAY	hsa05220:Chronic myeloid leukemia	9	0.991189	0.0174411	CDKN1B, SHC3, CCND1, GADD45B, MECOM, TGFB3, MYC, KRAS, RUNX1	357	76	8142	2.7008	0.995329	0.178218	0.171207
KEGG_PATHWAY	hsa05205:Proteoglycans in cancer	17	1.87225	0.0175297	FZD1, WNT5B, FZD7, PTCH1, WNT5A, PLAUR, FN1, ANK2, FGF2, HSPG2, COL1A2, CCND1, MYC, FAS, PLCE1, KRAS, FGFR1	357	205	8142	1.89129	0.995456	0.178218	0.171207
KEGG_PATHWAY	hsa05222:Small cell lung cancer	10	1.10132	0.0187773	CDKN1B, CCND1, GADD45B, LAMA1, MYC, LAMB4, COL4A6, FN1, LAMC2, FHIT	357	92	8142	2.47899	0.996916	0.179551	0.172487
KEGG_PATHWAY	hsa04931:Insulin resistance	11	1.21145	0.0194192	MAPK10, SOCS3, IRS1, PPP1R3B, CREB3L2, IRS2, CD36, PYGL, PRKCZ, PPARGC1A, PPARGC1B	357	108	8142	2.32291	0.997474	0.179551	0.172487
KEGG_PATHWAY	hsa05217:Basal cell carcinoma	8	0.881057	0.0194268	FZD1, WNT5B, GADD45B, FZD7, PTCH1, WNT5A, GLI3, GLI2	357	63	8142	2.89609	0.99748	0.179551	0.172487
KEGG_PATHWAY	hsa04929:GnRH secretion	8	0.881057	0.0210236	TRPC4, KCNN1, KCNN2, KRAS, CACNA1D, KCNN3, CACNA1C, PLCB1	357	64	8142	2.85084	0.998467	0.188594	0.181174
KEGG_PATHWAY	hsa04110:Cell cycle	12	1.32159	0.0217715	CDKN1C, CCND3, CDKN1B, CCND1, GADD45B, TGFB3, MYC, CHEK1, MCM4, CDC7, CDC6, BUB1	357	126	8142	2.17207	0.998786	0.189723	0.182259
KEGG_PATHWAY	hsa04926:Relaxin signaling pathway	12	1.32159	0.0254143	MAPK10, GNAO1, GNGT2, SHC3, COL1A2, CREB3L2, COL4A6, GNG8, KRAS, FOS, PLCB1, PRKCZ	357	129	8142	2.12156	0.999611	0.215316	0.206844
KEGG_PATHWAY	hsa05221:Acute myeloid leukemia	8	0.881057	0.0263567	PER2, CEBPA, CCND1, MYC, ZBTB16, KIT, KRAS, RUNX1	357	67	8142	2.72319	0.99971	0.217264	0.208716
KEGG_PATHWAY	hsa04724:Glutamatergic synapse	11	1.21145	0.027169	GNAO1, GRIA2, SLC38A1, GRIN2A, GNGT2, SLC1A2, GNG8, CACNA1D, CACNA1C, PLCB1, PLD1	357	114	8142	2.20065	0.999775	0.218067	0.209487
KEGG_PATHWAY	hsa05031:Amphetamine addiction	8	0.881057	0.0303845	GRIA2, GRIN2A, MAOB, CREB3L2, FOSB, CACNA1D, FOS, CACNA1C	357	69	8142	2.64426	0.999918	0.231682	0.222567
KEGG_PATHWAY	hsa04924:Renin secretion	8	0.881057	0.0303845	GUCY1A2, EDN2, KCNMA1, PRKG2, CACNA1D, CACNA1C, ADRB2, PLCB1	357	69	8142	2.64426	0.999918	0.231682	0.222567
KEGG_PATHWAY	hsa04916:Melanogenesis	10	1.10132	0.0321609	FZD1, GNAO1, WNT5B, FZD7, WNT5A, KIT, CREB3L2, KRAS, MITF, PLCB1	357	101	8142	2.25809	0.999953	0.234982	0.225737
KEGG_PATHWAY	hsa05225:Hepatocellular carcinoma	14	1.54185	0.0323582	FZD1, GSTM2, SMARCB1, SHC3, WNT5B, GADD45B, GSTO2, TGFB3, FZD7, WNT5A, MGST2, CCND1, MYC, KRAS	357	168	8142	1.90056	0.999956	0.234982	0.225737
KEGG_PATHWAY	hsa04911:Insulin secretion	9	0.991189	0.0338127	KCNMA1, CREB3L2, KCNN1, KCNN2, CACNA1D, KCNN3, CACNA1C, ATP1A1, PLCB1	357	86	8142	2.38675	0.999972	0.239834	0.230398
KEGG_PATHWAY	hsa00380:Tryptophan metabolism	6	0.660793	0.0350629	ALDH3A2, MAOB, TDO2, ALDH2, CYP1B1, HADH	357	42	8142	3.2581	0.999981	0.24305	0.233487
KEGG_PATHWAY	hsa04910:Insulin signaling pathway	12	1.32159	0.0372616	MAPK10, SOCS3, SHC3, IRS1, PPP1R3B, MKNK2, IRS2, KRAS, SORBS1, PYGL, PRKCZ, PPARGC1A	357	137	8142	1.99767	0.999991	0.252551	0.242614
KEGG_PATHWAY	hsa04218:Cellular senescence	13	1.43172	0.040356	MAP2K3, GADD45B, TGFB3, IGFBP3, NFATC2, GATA4, CACNA1D, FOXM1, CCND3, CCND1, MYC, CHEK1, KRAS	357	156	8142	1.90056	0.999997	0.267578	0.25705
KEGG_PATHWAY	hsa04730:Long-term depression	7	0.770925	0.0461641	GNAO1, GUCY1A2, GRIA2, PPP2R1B, PRKG2, KRAS, PLCB1	357	60	8142	2.66078	0.999999	0.299576	0.287789
KEGG_PATHWAY	hsa04380:Osteoclast differentiation	11	1.21145	0.0533414	MAPK10, SOCS3, JUND, FOSB, NFATC2, FYN, MITF, FOS, JUNB, FOSL2, IFNAR1	357	128	8142	1.95995	1	0.33894	0.325605
KEGG_PATHWAY	hsa04668:TNF signaling pathway	10	1.10132	0.0560707	MAPK10, MAP2K3, SOCS3, IRF1, CREB3L2, FAS, TAB3, TNFAIP3, FOS, JUNB	357	112	8142	2.03631	1	0.343337	0.329828
KEGG_PATHWAY	hsa00310:Lysine degradation	7	0.770925	0.0562847	ALDH3A2, ALDH2, MECOM, PIPOX, PLOD2, HADH, EZH2	357	63	8142	2.53408	1	0.343337	0.329828
KEGG_PATHWAY	hsa04725:Cholinergic synapse	10	1.10132	0.058695	GNAO1, GNGT2, CREB3L2, GNG8, KRAS, FYN, CACNA1D, FOS, CACNA1C, PLCB1	357	113	8142	2.01829	1	0.351019	0.337209
KEGG_PATHWAY	hsa00760:Nicotinate and nicotinamide metabolism	5	0.550661	0.0705175	NT5E, NNMT, NAMPT, ENPP1, NMNAT2	357	36	8142	3.1676	1	0.407142	0.391123
KEGG_PATHWAY	hsa00330:Arginine and proline metabolism	6	0.660793	0.0707493	ALDH3A2, MAOB, ALDH2, P4HA3, ODC1, AZIN2	357	51	8142	2.68314	1	0.407142	0.391123
KEGG_PATHWAY	hsa04210:Apoptosis	11	1.21145	0.0740174	ERN1, MAPK10, TUBA3D, CASP12, GADD45B, FAS, CTSH, KRAS, FOS, LMNB1, MCL1	357	136	8142	1.84466	1	0.41046	0.394311
KEGG_PATHWAY	hsa05322:Systemic lupus erythematosus	11	1.21145	0.0740174	H2BC13, H2AC8, H2BC14, GRIN2A, H2BC15, H2AC7, H2BC6, H2BC3, H4C11, H4C1, H2BC17	357	136	8142	1.84466	1	0.41046	0.394311
KEGG_PATHWAY	hsa05207:Chemical carcinogenesis - receptor activation	15	1.65198	0.0814731	GSTM2, GSTO2, MGST2, CACNA1D, CACNA1C, FOS, ADRB2, CDC6, FGF2, CCND3, CCND1, MYC, CREB3L2, CYP1B1, KRAS	357	212	8142	1.61368	1	0.428597	0.411734
KEGG_PATHWAY	hsa05210:Colorectal cancer	8	0.881057	0.0815413	MAPK10, RALB, CCND1, GADD45B, TGFB3, MYC, KRAS, FOS	357	86	8142	2.12156	1	0.428597	0.411734
KEGG_PATHWAY	hsa04919:Thyroid hormone signaling pathway	10	1.10132	0.082523	THRB, CCND1, MED30, MYC, DIO2, PLCE1, GATA4, KRAS, ATP1A1, PLCB1	357	121	8142	1.88485	1	0.428597	0.411734
KEGG_PATHWAY	hsa05162:Measles	11	1.21145	0.0829089	MAPK10, CCND3, CDKN1B, CCND1, FAS, TNFAIP3, FOS, CD46, HSPA1B, RAB9B, IFNAR1	357	139	8142	1.80485	1	0.428597	0.411734
KEGG_PATHWAY	hsa04917:Prolactin signaling pathway	7	0.770925	0.0847053	MAPK10, SOCS3, SHC3, CCND1, IRF1, KRAS, FOS	357	70	8142	2.28067	1	0.430585	0.413644
KEGG_PATHWAY	hsa04727:GABAergic synapse	8	0.881057	0.0938568	GNAO1, GABRB1, SLC38A1, GABARAPL1, GNGT2, GNG8, CACNA1D, CACNA1C	357	89	8142	2.05004	1	0.462671	0.444468
KEGG_PATHWAY	hsa05218:Melanoma	7	0.770925	0.0940512	CCND1, GADD45B, KRAS, MITF, FGF1, FGF2, FGFR1	357	72	8142	2.21732	1	0.462671	0.444468
KEGG_PATHWAY	hsa05161:Hepatitis B	12	1.32159	0.0975756	MAPK10, MAP2K3, CASP12, TGFB3, MYC, CREB3L2, FAS, NFATC2, KRAS, FOS, HSPG2, IFNAR1	357	162	8142	1.68939	1	0.47239	0.453804
