# Supplementary material for: MED12 mutation activates the tryptophan/kynurenine/AHR pathway to promote growth of uterine leiomyomas
Source: JCI Insight. 2023 Sep 22;8(18):e171305. doi: 10.1172/jci.insight.171305 (PMC10561729; doi:10.1172/jci.insight.171305)
Supplement: Supporting data values [file jciinsight-8-171305-s103.xlsx]

## Sheet: Figure 2F.
Ensembl ID	Gene Symbol	G44D_1008LM	G44D_1008MyoF	G44D_1252LM	G44D_1252MyoF	G44D_910LM	G44D_910MyoF	G44D_965LM	G44D_965MyoF	G44D_967LM	G44D_967MyoF	WT_1123LM	WT_1123MyoF	WT_1007LM	WT_1007MyoF	WT_858LM	WT_858MyoF	WT_865LM	WT_865MyoF	WT_975LM	WT_975MyoF
ENSG00000151790	TDO2	340.611	1.06376	2114.33	20.4239	258.502	6.17992	226.639	2.09491	238.697	1.529	1310.72	18.3994	9.08602	3.33505	25.9483	17.2738	19.0183	9.66782	10.1233	6.40418
ENSG00000110975	SYT10	259.465	0	362.612	2.9177	3.00584	1.23598	287.893	4.18983	56.4659	3.82249	165.484	2.04438	9.08602	0	17.9642	3.63659	4.75458	9.66782	1.12481	0.800523
ENSG00000270816	LINC00221	38.0683	1.06376	30.6742	0	27.0526	1.23598	12.2508	0	53.8993	0.764498	7.67146	0	7.95027	0	1.99602	0	0	0.743678	3.37442	0
ENSG00000156234	CXCL13	74.1329	0	278.258	56.4089	70.6373	1.23598	102.09	2.09491	228.43	1.529	60.2758	100.175	9.08602	2.22337	13.9722	15.4555	2.37729	1.48736	7.87366	0
ENSG00000182348	ZNF804B	25.0449	0	17.5281	0	10.5204	2.47197	13.2717	0	17.1109	0	4.38369	0	1.13575	0	0.998011	0.909148	7.13187	0.743678	4.49923	0
ENSG00000152931	PART1	1436.58	6.38254	3381.83	8.7531	405.789	16.0678	764.651	34.5661	583.481	34.4024	1094.83	50.0873	163.548	5.55842	148.704	20.9104	11.094	69.9058	21.3714	43.2282
ENSG00000180269	GPR139	49.088	0	29.5787	0	208.906	21.0117	57.1702	18.8542	83.8434	0.764498	4.38369	0	2.27151	0	3.99205	3.63659	51.508	46.8517	73.1125	4.80314
ENSG00000188133	TMEM215	304.546	0	449.157	0	287.058	3.70795	184.782	50.278	332.807	22.9349	76.7146	16.355	131.747	0	12.9741	12.7281	81.6203	142.043	2.24962	0
ENSG00000249917	LINC00536	7.01258	0	3.28652	0	15.0292	0	32.6687	0	0	0	15.3429	0	0	1.11168	0.998011	0.909148	0.79243	0	0	0
ENSG00000152936	LMNTD1	27.0485	0	422.865	0	42.0818	1.23598	85.7553	4.18983	11.9776	2.29349	41.6451	1.02219	20.4436	2.22337	10.9781	0.909148	0	0.743678	2.24962	0

## Sheet: Figure 3A.
Figure 3A, normalized RNA-seq count in G44D mut-MED12 leiomyoma, wt-MED12 Leiomyoma, and their matched myometrium
Ensembl ID	Gene Symbol	G44D_1008LM	G44D_1008MyoF	G44D_1252LM	G44D_1252MyoF	G44D_910LM	G44D_910MyoF	G44D_965LM	G44D_965MyoF	G44D_967LM	G44D_967MyoF	G44D_1123LM	G44D_1123MyoF	WT_1007LM	WT_1007MyoF	WT_858LM	WT_858MyoF	WT_865LM	WT_865MyoF	WT_975LM	WT_975MyoF
ENSG00000151790	TDO2	340.611	1.06376	2114.33	20.4239	258.502	6.17992	226.639	2.09491	238.697	1.529	1310.72	18.3994	9.08602	3.33505	25.9483	17.2738	19.0183	9.66782	10.1233	6.40418
ENSG00000131203	IDO1	30.0539	10.6376	44.9157	34.0398	4.50876	23.4837	7.14627	14.6644	12.8332	12.232	40.5491	600.026	162.413	45.579	117.765	107.279	15.0562	10.4115	43.8675	10.4068
ENSG00000188676	IDO2	1.0018	2.12751	1.09551	0.972567	0	3.70795	1.0209	0	0.855544	1.529	1.09592	80.753	0	1.11168	32.9344	15.4555	0.79243	1.48736	1.12481	0.800523
ENSG00000138061	CYP1B1	6145.02	1748.82	15615.3	5998.79	12296.9	6383.86	15287.9	10226.3	17312.8	9449.19	13384.5	5746.75	14127.6	5351.65	3171.68	3842.06	5596.93	5253.34	12303.2	6675.56

## Sheet: Figure 3C.
		Figure 3C, mRNA levels of TDO2 and IDO1 quantified by real-time qPCR
			RT-PCR data (seven WT-MED12 matched MM and LM and nine MUT-MED12 matched MM and LM)
		with TBP
			WT																	MUT
		TDO2				TBP_1	TBP2	TBP3	AV		TDO2_1	TDO2_2	TDO2_3	AV	DELTA CT	LOG DELTA CT							TBP_1	TBP2	TBP3	AV		TDO2_1	TDO2_2	TDO2_3	AV	DELTA CT	LOG DELTA CT
		1		T73MM		28.918	28.707	28.79	28.805		36.954	38.131	36.081	37.055	-8.25	0				1	T65MM		28.918	30.144	30.093	29.718		36.518	34.652	34.104	35.091	-5.373	0.02
				T73LM		28.918	28.116	27.995	28.343		30.57	30.571	30.492	30.544	-2.201	0.22					T65LM		28.918	29.009	28.997	28.975		26.261	26.39	26.281	26.311	2.664	6.34
		2		T116MM		29.741	29.765	29.681	29.729		33.822	34.374	33.37	33.855	-4.126	0.0572598				2	T66MM		28.918	28.324	28.473	28.572		31.879	31.634	31.605	31.706	-3.134	0.11
				T116LM		30.017	29.782	29.887	29.895		31.973	31.773	31.519	31.755	-1.86	0.27554					T66LM		28.918	28.266	28.235	28.473		24.563	24.546	24.649	24.586	3.887	14.79
		3		T127MM		29.8	29.499	29.422	29.574		34.37	34.534	34.179	34.361	-4.787	0.0362134				3	T71MM		28.918	28.472	28.415	28.602		33.029	33.74	33.124	33.298	-4.696	0.04
				T127LM		29.453	29.647	29.8	29.633		31.294	31.358	31.251	31.301	-1.668	0.314762					T71LM		28.918	28.141	28.026	28.362		27.004	26.98	27.038	27.007	1.354	2.56
		4		1470 MM		28.951	28.898	28.922	28.924		33.116	32.898	33.16	33.058	-4.134	0.0569				4	T74 MM		28.918	28.354	28.308	28.527		32.123	32.728	32.476	32.442	-3.916	0.07
				1470 LM		29.975	29.999	29.978	29.984		32.365	32.18	32.253	32.266	-2.282	0.2056					T74 LM		28.918	28.562	28.494	28.658		28.047	27.975	28.062	28.028	0.63	1.55
		5		1482 MM		30.121	30.402	30.086	30.203		33.645	33.702	33.297	33.548	-3.345	0.0984				5	T75 MM		28.918	28.422	28.312	28.551		33.153	33.265	33.452	33.29	-4.739	0.04
				1482 LM		30.762	30.87	30.767	30.8		33.233	32.484	32.783	32.833	-2.034	0.2442					T75 LM		28.918	28.607	28.282	28.602		24.615	24.587	24.795	24.666	3.937	15.31
		6		1488 MM		29.355	29.252	29.116	29.241		32.974	32.977	32.876	32.942	-3.701	0.0769				6	T94 MM		28.918	28.539	28.363	28.607		33.747	33.309	32.686	33.247	-4.641	0.04
				1488 LM		31.074	31.025	30.854	30.984		32.974	32.722	32.648	32.781	-1.797	0.2878					T94 LM		28.918	28.158	28.216	28.431		27.049	26.869	26.874	26.931	1.5	2.83
		7		1490 MM		29.665	29.744	29.446	29.618		36.484	36.337	36.282	36.368	-6.749	0.0093				7	T115 MM		29.666	29.685	29.691	29.681		33.674	33.848	33.73	33.751	-4.07	0.0595399
				1490 LM		29.523	29.644	29.992	29.72		32.48	32.28	31.89	32.217	-2.497	0.1771					T115 LM		30.815	30.883	30.789	30.829		27.639	27.645	27.708	27.664	3.165	8.96933
																				8	T117 MM		29.812	29.718	29.843	29.791		33.986	33.288	33.581	33.618	-3.827	0.0704463
																					T117LM		30.348	30.34	30.461	30.383		30.301	30.094	30.319	30.238	0.145	1.10573
																				9	T126MM		30.338	30.316	30.215	30.29		36.683	34.92	36.21	35.938	-5.648	0.0199427
																					T126LM		29.935	29.97	29.939	29.948		27.674	27.753	27.793	27.74	2.208	4.62034
		IDO1				TBP_1	TBP2	TBP3	AV		IDO1_1	IDO1_2	IDO1_3	AV	DELTA CT	LOG DELTA CT				IDO1			TBP_1	TBP2	TBP3	AV		IDO1_1	IDO1_2	IDO1_3	AV	DELTA CT	LOG DELTA CT
		1		T73MM		28.918	28.707	28.79	28.805		32.686	34.037	33.277	33.333	-4.528	0.04				1	T65MM		28.918	30.144	30.093	29.718		35.176	36.226	35.076	35.493	-5.774	0.02
				T73LM		28.918	28.116	27.995	28.343		31.226	31.566	31.361	31.384	-3.041	0.12					T65LM		28.918	29.009	28.997	28.975		30.734	30.9	30.54	30.725	-1.75	0.3
		2		T116MM		29.741	29.765	29.681	29.729		31.897	31.967	31.955	31.94	-2.211	0.216034				2	T66MM		28.918	28.324	28.473	28.572		30.685	30.857	31.037	30.86	-2.288	0.2
				T116LM		30.017	29.782	29.887	29.895		32.475	32.699	32.57	32.581	-2.686	0.155394					T66LM		28.918	28.266	28.235	28.473		32.06	32.367	32.03	32.152	-3.679	0.08
		3		T127MM		29.8	29.499	29.422	29.574		33.652	33.299	34.025	33.659	-4.085	0.058924				3	T71MM		28.918	28.472	28.415	28.602		31.573	32.453	32.003	32.01	-3.408	0.09
				T127LM		29.453	29.647	29.8	29.633		31.854	31.997	31.764	31.872	-2.238	0.211931					T71LM		28.918	28.141	28.026	28.362		32.445	32.267	33.474	32.729	-4.367	0.05
		4		1470 MM		28.951	28.898	28.922	28.924		30.217	30.15	30.388	30.252	-1.328	0.3983				4	T74 MM		28.918	28.354	28.308	28.527		31.859	31.762	31.738	31.786	-3.26	0.1
				1470 LM		29.975	29.999	29.978	29.984		33.718	32.791	33.617	33.375	-3.391	0.0953					T74 LM		28.918	28.562	28.494	28.658		31.562	32.22	31.973	31.918	-3.26	0.1
		5		1482 MM		30.121	30.402	30.086	30.203		34.18	34.738	34.136	34.351	-4.148	0.0564				5	T75 MM		28.918	28.422	28.312	28.551		30.77	30.93	30.482	30.727	-2.177	0.22
				1482 LM		30.762	30.87	30.767	30.8		32.878	32.162	32.807	32.616	-1.816	0.284					T75 LM		28.918	28.607	28.282	28.602		29.169	28.929	29.145	29.081	-0.479	0.72
		6		1488 MM		29.355	29.252	29.116	29.241		30.533	30.67	30.28	30.494	-1.253	0.4195				6	T94 MM		28.918	28.539	28.363	28.607		31.993	32.047	31.863	31.968	-3.361	0.1
				1488 LM		31.074	31.025	30.854	30.984		35.313	34.061	33.502	34.292	-3.308	0.101					T94 LM		28.918	28.158	28.216	28.431		33.341	33.63	33.073	33.348	-4.917	0.03
		7		1490 MM		29.665	29.744	29.446	29.618		32.048	32.645	32.462	32.385	-2.767	0.1469				7	T115 MM		29.666	29.685	29.691	29.681		34.99	34.498	34.86	34.783	-5.102	0.0291169
				1490 LM		29.523	29.644	29.992	29.72		34.673	33.944	33.367	33.995	-4.275	0.0517					T115 LM		30.815	30.883	30.789	30.829		37.514	38.048	36.98	37.514	-6.685	0.00971884
																				8	T117 MM		29.812	29.718	29.843	29.791		33.848	34.986	33.946	34.26	-4.469	0.0451541
																					T117LM		30.348	30.34	30.461	30.383		36.658	36.599	36.408	36.555	-6.172	0.0138689
																				9	T126MM		30.338	30.316	30.215	30.29		34.735	34.885	35.141	34.92	-4.631	0.0403674
																					T126LM		29.935	29.97	29.939	29.948		36.017	34.243	34.834	35.031	-5.083	0.0294961
		IDO2				TBP_1	TBP2	TBP3	AV		IDO2_1	IDO2_2		AV	DELTA CT	LOG DELTA CT				IDO2			TBP_1	TBP2	TBP3	AV		IDO2_1	IDO2_2		AV	DELTA CT	LOG DELTA CT
		1		T73MM		28.918	28.707	28.79	28.805		Undetermined	36.606		36.606						1	T65MM		28.918	30.144	30.093	29.718		Undetermined	Undetermined	#DIV/0!
				T73LM		28.918	28.116	27.995	28.343		Undetermined	36.981		36.981							T65LM		28.918	29.009	28.997	28.975		36.509	Undetermined	36.509
		2		T116MM		29.741	29.765	29.681	29.729		Undetermined	Undetermined		#DIV/0!						2	T66MM		28.918	28.324	28.473	28.572		Undetermined	Undetermined	#DIV/0!
				T116LM		30.017	29.782	29.887	29.895		Undetermined	Undetermined		#DIV/0!							T66LM		28.918	28.266	28.235	28.473		37.256	Undetermined	37.256
		3		T127MM		29.8	29.499	29.422	29.574		36.855	38.842		37.849						3	T71MM		28.918	28.472	28.415	28.602		36.226	35.94	36.083
				T127LM		29.453	29.647	29.8	29.633		Undetermined	Undetermined		#DIV/0!							T71LM		28.918	28.141	28.026	28.362		Undetermined	Undetermined	#DIV/0!
		4		1470 MM		28.951	28.898	28.922	28.924		36.433	Undetermined		36.433						4	T74 MM		28.918	28.354	28.308	28.527		37.43	Undetermined	37.43
				1470 LM		29.975	29.999	29.978	29.984		Undetermined	Undetermined		#DIV/0!							T74 LM		28.918	28.562	28.494	28.658		Undetermined	Undetermined	#DIV/0!
		5		1482 MM		30.121	30.402	30.086	30.203		Undetermined	Undetermined		#DIV/0!						5	T75 MM		28.918	28.422	28.312	28.551		37.002	36.346	36.674
				1482 LM		30.762	30.87	30.767	30.8		Undetermined	Undetermined		#DIV/0!							T75 LM		28.918	28.607	28.282	28.602		36.97	Undetermined	36.97
		6		1488 MM		29.355	29.252	29.116	29.241		39.965	Undetermined		39.965						6	T94 MM		28.918	28.539	28.363	28.607		Undetermined	37.308	37.308
				1488 LM		31.074	31.025	30.854	30.984		Undetermined	Undetermined		#DIV/0!							T94 LM		28.918	28.158	28.216	28.431		36.924	35.661	36.293
		7		1490 MM		29.665	29.744	29.446	29.618		Undetermined	Undetermined		#DIV/0!						7	T115 MM		29.666	29.685	29.691	29.681		Undetermined	Undetermined	#DIV/0!
				1490 LM		29.523	29.644	29.992	29.72		Undetermined	Undetermined		#DIV/0!							T115 LM		30.815	30.883	30.789	30.829		Undetermined	Undetermined	#DIV/0!
																				8	T117 MM		29.812	29.718	29.843	29.791		Undetermined	Undetermined	#DIV/0!
																					T117LM		30.348	30.34	30.461	30.383		Undetermined	Undetermined	#DIV/0!
																				9	T126MM		30.338	30.316	30.215	30.29		Undetermined	Undetermined	#DIV/0!
																					T126LM		29.935	29.97	29.939	29.948		Undetermined	Undetermined	#DIV/0!

## Sheet: Figure 3E.
	Figure 3E, Quantification of band intensity for TDO2 protein levels
		WESTERN Blotting QUANTIFICATION
		BLOT 1
		TDO2
			LANE-1	LANE-2	LANE-3	LANE-4	LANE-5	LANE-6	LANE-7	LANE-8
																		wt-MED12		mut-MED12
	MEAN		UD	UD	UD	UD	UD	112.91	UD	70.7								MM	LM	MM	LM
	PIXELS							2328		1655								0	0	0	0.379409
	MEAN INTENSITY							262854		117008								0	0	0	0.184226
																		0	0	0	0.61976
																		0	0	0	0.0104336
		B-ACTIN	LANE-1	LANE-2	LANE-3	LANE-4	LANE-5	LANE-6	LANE-7	LANE-8								0	0	0	0.147064
	MEAN							212.06		220.38								0	0	0	0.303795
	PIXELS							3267		2882								0	0	0	1.92816
	MEAN INTENSITY							692800		635135								0	0	0	2.5008
																		0	0	0	0.742995
	NORMALIZE							0.379409		0.184226								0	0	0	0.340184
																		0	0	0	0.566199
																		0	0	0	0.488253
																				0	0.284717
																				0	0.633611
		BLOT 2																		0	0.211851
		TDO2
			LANE-1	LANE-2	LANE-3	LANE-4	LANE-5	LANE-6	LANE-7	LANE-8
	MEAN		UD	UD	UD	UD	UD	129.47	UD	18
	PIXELS							2893		221
	MEAN INTENSITY							374557		3978
		B-ACTIN	LANE-1	LANE-2	LANE-3	LANE-4	LANE-5	LANE-6	LANE-7	LANE-8
	MEAN							194.64		179
	PIXELS							3105		2130
	MEAN INTENSITY							604357		381270
	NORMALIZE							0.61976		0.0104336
		BLOT 3
		TDO2
			LANE-1	LANE-2	LANE-3	LANE-4	LANE-5	LANE-6	LANE-7	LANE-8
	MEAN							77.19		108.55
	PIXELS							1185		1476
	MEAN INTENSITY							91470.1		160220
		B-ACTIN	LANE-1	LANE-2	LANE-3	LANE-4	LANE-5	LANE-6	LANE-7	LANE-8
	MEAN							195.96		192.55
	PIXELS							3174		2739
	MEAN INTENSITY							621977		527394
	NORMALIZE							0.147064		0.303795
		BLOT 4
		TDO2
			LANE-1	LANE-2	LANE-3	LANE-4	LANE-5	LANE-6	LANE-7	LANE-8
	MEAN			195.62		213.42		122.36		58.68
	PIXELS			5563		5050		3935		3555
	MEAN INTENSITY			1.08823e+06		1077771		481487		208607
		B-ACTIN	LANE-1	LANE-2	LANE-3	LANE-4	LANE-5	LANE-6	LANE-7	LANE-8
	MEAN			204.86		205.42		210.06		205.64
	PIXELS			2755		2098		3085		2982
	MEAN INTENSITY			564389		430971		648035		613218
	NORMALIZE			1.92816		2.5008		0.742995		0.340184
		BLOT 5
		TDO2
			LANE-1	LANE-2	LANE-3	LANE-4	LANE-5	LANE-6	LANE-7	LANE-8
	MEAN							140.81		128.15
	PIXELS							2421		2941
	MEAN INTENSITY							340901		376889
		B-ACTIN	LANE-1	LANE-2	LANE-3	LANE-4	LANE-5	LANE-6	LANE-7	LANE-8
	MEAN							194.85		192.93
	PIXELS							3090		4001
	MEAN INTENSITY							602086		771913
	NORMALIZE							0.566199		0.488253
		BLOT 6
		TDO2
			LANE-1	LANE-2	LANE-3	LANE-4	LANE-5	LANE-6	LANE-7	LANE-8
	MEAN							72.01
	PIXELS							2799
	MEAN INTENSITY							201556
		B-ACTIN	LANE-1	LANE-2	LANE-3	LANE-4	LANE-5	LANE-6	LANE-7	LANE-8
	MEAN							202.32
	PIXELS							3499
	MEAN INTENSITY							707918
	NORMALIZE							0.284717
		BLOT 7
		TDO2
			LANE-1	LANE-2	LANE-3	LANE-4	LANE-5	LANE-6	LANE-7	LANE-8
	MEAN							86.41
	PIXELS							4667
	MEAN INTENSITY							403275
		B-ACTIN	LANE-1	LANE-2	LANE-3	LANE-4	LANE-5	LANE-6	LANE-7	LANE-8
	MEAN							227.23
	PIXELS							2801
	MEAN INTENSITY							636471
	NORMALIZE							0.633611
		BLOT 8
		TDO2
			LANE-1	LANE-2	LANE-3	LANE-4	LANE-5	LANE-6	LANE-7	LANE-8
	MEAN					34.85
	PIXELS					2951
	MEAN INTENSITY					102842
		B-ACTIN	LANE-1	LANE-2	LANE-3	LANE-4	LANE-5	LANE-6	LANE-7	LANE-8
	MEAN					190.67
	PIXELS					2546
	MEAN INTENSITY					485446
	NORMALIZE					0.211851

## Sheet: Figure 3F.
Figure 3F, Kyn and Trp metabolomic data
	mut-MED12						mut-MED12
	tryptophan	MM_count	LM_count	ratio_trp			kyn	MM_count	LM_count	ratio_Kyn
	PT965-G44D	73689915	39269608	0.532903			PT965-G44D	2423360	5130401	2.11706
	PT1019-50%G44D	141000000	80373621	0.570026			PT1019-50%G44D	5129228	5634121	1.09843
	PT1123-G44D	181000000	107000000	0.59116			PT1123-G44D	13691162	57955472	4.23306
	PT1013-50%G44S	176668338	113947813	0.644982			PT1013-50%G44S	5.16965e+06	2.55023e+07	4.93308
	PT959-G44V	1.23866e+09	1.66605e+09	0.743468			PT959-G44V	1.3631e+08	3.29373e+07	4.13847
	PT1038-30%G44D	171154983	129000000	0.753703			PT1038-30%G44D	52273962	5551751	0.106205
	PT967-G44D	72422083	55642562	0.768309			PT967-G44D	2345215	5415769	2.30928
	PT1260-28%G44R	161000000	125000000	0.776398			PT1260-28%G44R	6707532	8651533	1.28982
	PT1008-95%G44D	164000000	140000000	0.853659			PT1008-95%G44D	7621080	17276335	2.26691
	PT903-G44C	1.38548e+09	1.58419e+09	0.874569			PT903-G44C	5.64703e+07	4.52937e+07	1.24676
	PT1351-G44C	1.47426e+09	1.68341e+09	0.875761			PT1351-G44C	1.07151e+08	3.38564e+07	3.16486
	PT955-G44D	1.363e+09	1.53076e+09	0.890411			PT955-G44D	5.80742e+08	5.44484e+07	10.6659
	PT1024-31%G44V	211516723	188476657	0.891072			PT1024-31%G44V	5.99848e+06	1.50422e+07	2.50766
	PT910-G44D	24677831	22295943	0.903481			PT910-G44D	918482	1554065	1.69199
	PT1252-G44D	9.63073e+07	89864422	0.933101			PT1252-G44D	2238982	57561629	25.7088
	PT894-G44R	1.18529e+09	1.26039e+09	0.940416			PT894-G44R	4.95857e+08	6.55406e+07	7.56564
	PT1021-36%G44D	143372680	137669477	0.960221			PT1021-36%G44D	6.79261e+06	110474987	16.264
	PT1296-G44A	1.04311e+09	1.06081e+09	0.98331			PT1296-G44A	1.25887e+08	1.03947e+08	1.21107
	PT1345-G44D	1.23787e+09	1.13085e+09	1.09464			PT1345-G44D	5.01941e+08	3.83463e+07	13.0897
	PT1147-insertion	145777612	178405093	1.22382			PT1147-insertion	3.61232e+06	1.48424e+07	4.10883
	PT1281-100%G44D	79664941	108000000	1.35568			PT1281-100%G44D	3370512	17899962	5.31075
	PT1221-IVS 1-8 T>A	146000000	199000000	1.36301			PT1221-IVS 1-8 T>A	11026899	37934630	3.44019
	PT1174-36%G44D	140069369	191728358	1.36881			PT1174-36%G44D	1.88111e+06	9.98308e+06	5.30701
	PT1109-IVS 1-8 T>A	113000000	176000000	1.55752			PT1109-IVS 1-8 T>A	5085324	7574912	1.48956
	wt-MED12						wt-MED12
	tryptophan	MM_count	LM_count	ratio_trp			kyn	MM_count	LM_count	ratio_Kyn
	PT1148-wt	337564188	1.85442e+08	0.549353			PT1148-wt	2.27858e+07	7.79553e+06	0.342122
	PT858-wt	53381796	35766505	0.670013			PT858-wt	1678371	1382094	0.823473
	PT865-wt	24946839	19097445	0.765526			PT865-wt	765889	708774	0.925426
	PT1255-wt	1.10041e+09	1.2347e+09	0.891233			PT1255-wt	5.18363e+07	4.09103e+07	1.26707
	PT951-WT	1.27419e+09	1.37719e+09	0.925211			PT951-WT	6.64419e+07	3.71889e+07	1.7866
	PT1041-wt	173778981	2.05634e+08	1.18331			PT1041-wt	1.05607e+07	1.50474e+07	1.42485
	PT1007-wt	112000000	193000000	1.72321			PT1007-wt	6640627	11853408	1.78498
	PT1056-wt	115000000	218000000	1.89565			PT1056-wt	4726151	19732000	4.17507

## Sheet: Figure 4A.
Figure 4A: CDK8 inhibitor SEL120 treatment on TDO2 gene expression in myometrium cells
							with TBP
PT99
Case 1			TBP	TDO2	delta ct	Av Veh		delta delta ct	Fold change	Av	Av
	Veh	Sample 1	28.051	32.463	-4.412	-4.72511	-4.725	-0.312999	1.24229	1.05257	1.03163
		Sample 1	28.262	32.922	-4.66		-4.725	-0.0649982	1.04608						veh	1nM	5nM	10nM	100nM	1000nM
		Sample 1	28.198	33.125	-4.927		-4.725	0.202	0.869345						1.03163	1.57166	1.71841	2.72639	2.95699	2.66656
		Sample 2	28.428	32.581	-4.153		-4.725	-0.571998	1.48658	1.10348					1.00763	0.664479	1.18455	1.33518	3.06971	2.47095
		Sample 2	28.294	32.73	-4.436		-4.725	-0.289001	1.22179						1.188	1.47136	1.45433	1.93911	2.37066	2.51639
		Sample 2	28.366	33.823	-5.457		-4.725	0.732003	0.602068						1.05059	0.882125	0.73807	1.43292	3.08144	2.82861
		Sample 3	28.271	33.341	-5.07		-4.725	0.345	0.787308	0.93883					1.00514	1.12317	1.0039	1.09373	1.29356	5.4271
		Sample 3	28.339	32.981	-4.642		-4.725	-0.0830017	1.05922						1.02734	1.50085	2.27923	2.72241	5.02915	6.02736
		Sample 3	28.216	32.985	-4.769		-4.725	0.044001	0.969961						1.013	1.1297	0.903003	1.10046	1.1552	5.3951
	1000nM	Sample 4	31.973	35.561	-3.588		-4.725	-1.137	2.19923	3.37753	2.66656
		Sample 4	31.881	34.713	-2.832		-4.725	-1.893	3.71407
		Sample 4	32.032	34.68	-2.648		-4.725	-2.077	4.21929
		Sample 5	32.591	36.474	-3.883		-4.725	-0.842001	1.79253	1.95559
		Sample 5	32.56	36.474	-3.914		-4.725	-0.811002	1.75443
		Sample 5	32.963	36.474	-3.511		-4.725	-1.214	2.3198
		Sample 6	30.774	31.501	-0.726999		-4.725	-3.998	15.9778	21.9208
		Sample 6	30.971	30.747	0.224001		-4.725	-4.949	30.8886
		Sample 6	30.931	31.416	-0.485001		-4.725	-4.24	18.8959
	100nM	Sample 7	28.45	31.206	-2.756		-4.725	-1.969	3.91497	3.11307	2.95699
		Sample 7	28.321	31.642	-3.321		-4.725	-1.404	2.64634
		Sample 7	28.447	31.698	-3.251		-4.725	-1.474	2.77791
		Sample 8	28.408	32.078	-3.67		-4.725	-1.055	2.07772	3.25505
		Sample 8	28.383	31.128	-2.745		-4.725	-1.98	3.94493
		Sample 8	28.338	31.159	-2.821		-4.725	-1.904	3.74249
		Sample 9	28.547	31.997	-3.45		-4.725	-1.275	2.41999	2.50285
		Sample 9	28.343	31.821	-3.478		-4.725	-1.247	2.37348
		Sample 9	28.356	31.64	-3.284		-4.725	-1.441	2.71509
	10nM	Sample 10	28.242	31.117	-2.875		-4.725	-1.85	3.605	3.61998	2.72639
		Sample 10	28.199	31.235	-3.036		-4.725	-1.689	3.22433
		Sample 10	28.251	30.965	-2.714		-4.725	-2.011	4.03061
		Sample 11	28.924	32.347	-3.423		-4.725	-1.302	2.4657	2.22901
		Sample 11	28.441	31.971	-3.53		-4.725	-1.195	2.28945
		Sample 11	28.441	32.216	-3.775		-4.725	-0.95	1.93187
		Sample 12	28.387	31.83	-3.443		-4.725	-1.282	2.43176	2.33019
		Sample 12	28.409	31.967	-3.558		-4.725	-1.167	2.24544
		Sample 12	28.484	31.999	-3.515		-4.725	-1.21	2.31337
	5nM	Sample 13	28.235	31.64	-3.405		-4.725	-1.32	2.49666	1.96591	1.71841
		Sample 13	28.324	31.891	-3.567		-4.725	-1.158	2.23148
		Sample 13	28.342	32.841	-4.499		-4.725	-0.225999	1.16959
		Sample 14	27.376	31.522	-4.146		-4.725	-0.579	1.49381	1.43158
		Sample 14	27.366	31.807	-4.441		-4.725	-0.284	1.21757
		Sample 14	27.368	31.43	-4.062		-4.725	-0.663	1.58337
		Sample 15	28.547	32.173	-3.626		-4.725	-1.099	2.14206	1.75774
		Sample 15	28.525	33.34	-4.815		-4.725	0.0900005	0.939522
		Sample 15	28.731	32.324	-3.593		-4.725	-1.132	2.19162
	1nM	Sample 16	28.201	32.43	-4.229		-4.725	-0.496	1.4103	1.39149	1.57166
		Sample 16	28.354	32.99	-4.636		-4.725	-0.0889984	1.06363
		Sample 16	28.436	32.395	-3.959		-4.725	-0.766	1.70055
		Sample 17	29.328	33.849	-4.521		-4.725	-0.204	1.15189	1.4782
		Sample 17	29.361	33.269	-3.908		-4.725	-0.816999	1.76174
		Sample 17	29.546	33.666	-4.12		-4.725	-0.604999	1.52098
		Sample 18	28.789	32.756	-3.967		-4.725	-0.757999	1.69114	1.8453
		Sample 18	28.632	31.98	-3.348		-4.725	-1.377	2.59728
		Sample 18	28.764	33.17	-4.406		-4.725	-0.319002	1.24747
Case 2
PT27	Sample Name	TBP	TD02	delta CT	Av Veh	delta delta ct	Fold change	Av	Av
	PT 27 Veh 3	25.7323	32.5518	6.81954	7.24161	-0.42246	1.34021	1.15988	1.05059
	PT 27 Veh 3	25.7169	32.7037	6.98683		-0.255172	1.19348
	PT 27 Veh 3	25.8173	33.1394	7.32216		0.080162	0.945951
	PT 27 Veh 2	25.9257	33.612	7.6863		0.444301	0.73494	0.819742
	PT 27 Veh 2	25.9538	33.2803	7.32654		0.08454	0.943085
	PT 27 Veh 2	25.9218	33.5201	7.59824		0.356237	0.7812
	PT 27 Veh 1	26.0327	33.6089	7.57624		0.334238	0.793203	1.17213
	PT 27 Veh 1	25.7012	32.0024	6.30122		-0.940784	1.91957
	PT 27 Veh 1	25.782	33.3394	7.5574		0.315404	0.803626
	PT 27 10^-9 3	25.9017	33.5059	7.60428		0.362278	0.777935	1.12572	0.882125
	PT 27 10^-9 3	25.906	32.7932	6.88719		-0.354812	1.27882
	PT 27 10^-9 3	25.9247	32.7657	6.84102		-0.400982	1.32041
	PT 27 10^-9 2	26.0391	33.3005	7.26137		0.019366	0.986666	0.806438
	PT 27 10^-9 2	25.9382	33.3821	7.44389		0.201886	0.869413
	PT 27 10^-9 2	25.8997	33.9699	8.07019		0.828195	0.563233
	PT 27 10^-9 1	25.9346	34.2066	8.272		1.03	0.489711	0.714216
	PT 27 10^-9 1	25.8574	33.0898	7.23235		-0.009653	1.00671
	PT 27 10^-9 1	25.8676	33.7395	7.87189		0.629893	0.646224
	PT 27 5*10^-9 3	26.1429	33.4664	7.32346		0.081455	0.945104	0.607394	0.73807
	PT 27 5*10^-9 3	25.9699	36.6047	10.6348		3.3928	0.0952061
	PT 27 5*10^-9 3	26.0317	33.6287	7.59699		0.354994	0.781873
	PT 27 5*10^-9 2	25.8634	36.2677	10.4043		3.16235	0.111696	0.406921
	PT 27 5*10^-9 2	25.9065	33.7292	7.82267		0.580674	0.668651
	PT 27 5*10^-9 2	25.8317	34.2568	8.42506		1.18306	0.440416
	PT 27 5*10^-9 1	25.7901	33.2261	7.43606		0.194058	0.874143	1.19989
	PT 27 5*10^-9 1	25.7879	33.2599	7.47197		0.229973	0.852651
	PT 27 5*10^-9 1	25.6859	32.0227	6.33674		-0.905262	1.87288
	PT 27 10^-8 3	26.8775	34.1374	7.2599		0.017899	0.98767	1.50603	1.43292
	PT 27 10^-8 3	26.9242	33.3366	6.41235		-0.829649	1.77725
	PT 27 10^-8 3	26.698	33.1301	6.43203		-0.809966	1.75317
	PT 27 10^-8 2	26.0339	32.9613	6.92741		-0.314594	1.24366	1.3598
	PT 27 10^-8 2	26.1152	32.6679	6.55276		-0.689238	1.61243
	PT 27 10^-8 2	26.061	33.0122	6.9512		-0.290801	1.22332
	PT 27 10^-8 1	32.8334	Undetermined	#VALUE!		#VALUE!	#VALUE!
	PT 27 10^-8 1	32.4091	Undetermined	#VALUE!		#VALUE!	#VALUE!
	PT 27 10^-8 1	32.5882	Undetermined	#VALUE!		#VALUE!	#VALUE!
	PT 27 10^-7 3	25.9814	31.4445	5.46301		-1.77899	3.43185	2.83128	3.08144
	PT 27 10^-7 3	25.9801	31.9133	5.93313		-1.30887	2.47748
	PT 27 10^-7 3	25.966	31.8381	5.87211		-1.36989	2.58451
	PT 27 10^-7 2	26.5352	31.9582	5.423		-1.819	3.52836	3.56143
	PT 27 10^-7 2	26.2643	31.7525	5.48826		-1.75374	3.37233
	PT 27 10^-7 2	26.4158	31.738	5.32223		-1.91977	3.78362
	PT 27 10^-7 1	26.4698	32.8444	6.37462		-0.867383	1.82435	2.85162
	PT 27 10^-7 1	26.3611	31.9222	5.56118		-1.68082	3.2061
	PT 27 10^-7 1	26.3114	31.736	5.42462		-1.81738	3.52441
	PT 27 10^-6 3	27.073	31.9341	4.8611		-2.3809	5.20861	4.01534	2.82861
	PT 27 10^-6 3	26.9665	32.8556	5.88909		-1.35291	2.55426
	PT 27 10^-6 3	26.9544	32.0977	5.14333		-2.09867	4.28315
	PT 27 10^-6 2	27.4822	34.4416	6.95941		-0.282586	1.21637	2.27977
	PT 27 10^-6 2	27.3623	33.2268	5.86447		-1.37753	2.59823
	PT 27 10^-6 2	27.1682	32.8134	5.64521		-1.59679	3.02469
	PT 27 10^-6 1	26.9804	33.3765	6.39612		-0.845882	1.79736	2.19072
	PT 27 10^-6 1	26.9788	32.9788	5.99998		-1.24202	2.36529
	PT 27 10^-6 1	26.9475	32.9207	5.97325		-1.26875	2.40952
Case 3	Sample Name	TBP	TD02	delta CT	Av Veh	delta delta ct	Fold change	Av	Av
PT100	PT 100 Veh 3	26.9842	35.2248	8.24053	7.52777	0.71253	0.610249	1.06635	1.188
	PT 100 Veh 3	26.6258	33.5338	6.90808		-0.619925	1.5368
	PT 100 Veh 3	26.761	34.2158	7.45484		-0.073155	1.05201
	PT 100 Veh 2	26.4991	33.5603	7.06127		-0.466732	1.38198	1.29353
	PT 100 Veh 2	26.5319	36.3011	9.76926		2.24126	0.211502
	PT 100 Veh 2	26.5655	32.9	6.33448		-1.19352	2.28711
	PT 100 Veh 1	26.6555	33.7714	7.11591		-0.41209	1.33061	1.20411
	PT 100 Veh 1	26.5629	33.4666	6.9037		-0.624304	1.54147
	PT 100 Veh 1	26.5277	34.4897	7.96191		0.433915	0.74025
	PT 100 10^-9 3	27.2167	34.1674	6.95072		-0.577281	1.49203	1.36964	1.47136
	PT 100 10^-9 3	27.1498	34.3591	7.20925		-0.318747	1.24725
	PT 100 10^-9 3	27.0721	Undetermined	#VALUE!		#VALUE!	#VALUE!
	PT 100 10^-9 2	26.8103	33.5885	6.77829		-0.749709	1.68145	1.3906
	PT 100 10^-9 2	26.8041	35.2127	8.40852		0.880518	0.543172
	PT 100 10^-9 2	26.8	33.3666	6.56663		-0.961371	1.94716
	PT 100 10^-9 1	26.9952	33.9432	6.94794		-0.580057	1.49491	1.65384
	PT 100 10^-9 1	26.9181	34.5447	7.62653		0.098528	0.933985
	PT 100 10^-9 1	26.8696	33.057	6.18737		-1.34063	2.53261
	PT 100 5*10^-9 3	26.4937	33.4512	6.95756		-0.570442	1.48498	1.80527	1.45433
	PT 100 5*10^-9 3	26.5509	32.7884	6.23746		-1.29054	2.44619
	PT 100 5*10^-9 3	26.5043	33.4622	6.95788		-0.57012	1.48465
	PT 100 5*10^-9 2	26.5607	33.879	7.31832		-0.209679	1.15643	1.03851
	PT 100 5*10^-9 2	26.6623	33.7806	7.11835		-0.409647	1.32836
	PT 100 5*10^-9 2	26.665	34.8579	8.19289		0.66489	0.630737
	PT 100 5*10^-9 1	26.8676	33.4735	6.60596		-0.922041	1.89479	1.51921
	PT 100 5*10^-9 1	26.8119	34.2112	7.39935		-0.128647	1.09327
	PT 100 5*10^-9 1	26.9317	33.8094	6.87764		-0.650362	1.56956
	PT 100 10^-8 3	28.5193	Undetermined	#VALUE!		#VALUE!	#VALUE!	6.05084	1.93911
	PT 100 10^-8 3	28.4629	34.16	5.69702		-1.83098	3.55778
	PT 100 10^-8 3	28.535	32.9681	4.43311		-3.09489	8.5439
	PT 100 10^-8 2	26.7368	33.252	6.51519		-1.01281	2.01783	2.04933
	PT 100 10^-8 2	26.7622	33.1337	6.37152		-1.15648	2.22913
	PT 100 10^-8 2	26.707	33.3082	6.60122		-0.926777	1.90102
	PT 100 10^-8 1	26.9954	33.6512	6.65574		-0.872256	1.83052	1.82889
	PT 100 10^-8 1	27.1015	34.4277	7.32623		-0.201772	1.15011
	PT 100 10^-8 1	27.0788	33.2814	6.2026		-1.3254	2.50603
	PT 100 10^-7 3	25.8319	31.7113	5.87941		-1.64859	3.13528	2.30915	2.37066
	PT 100 10^-7 3	25.643	31.9705	6.32745		-1.20055	2.29827
	PT 100 10^-7 3	25.7394	32.6883	6.94892		-0.579077	1.49389
	PT 100 10^-7 2	25.423	31.5177	6.09475		-1.43325	2.70055	2.10106
	PT 100 10^-7 2	25.585	32.2261	6.64108		-0.886924	1.84923
	PT 100 10^-7 2	25.5378	32.2556	6.71786		-0.810144	1.75339
	PT 100 10^-7 1	25.6337	32.5951	6.96136		-0.566636	1.48107	2.70177
	PT 100 10^-7 1	25.6612	31.4387	5.77747		-1.75053	3.36482
	PT 100 10^-7 1	25.6467	31.4701	5.82338		-1.70462	3.25943
	PT 100 10^-6 3	25.5869	31.6314	6.04456		-1.48344	2.79615	2.26893	2.51639
	PT 100 10^-6 3	25.5988	31.7074	6.1086		-1.4194	2.67475
	PT 100 10^-6 3	25.4395	32.5497	7.11021		-0.417794	1.33588
	PT 100 10^-6 2	25.5309	31.2982	5.76729		-1.76071	3.38864	2.62595
	PT 100 10^-6 2	25.5602	32.2073	6.64705		-0.880947	1.84158
	PT 100 10^-6 2	25.6169	31.7402	6.12329		-1.40471	2.64764
	PT 100 10^-6 1	25.625	31.6168	5.99181		-1.53619	2.90027	2.6543
	PT 100 10^-6 1	25.3954	31.2038	5.80841		-1.71959	3.29343
	PT 100 10^-6 1	25.4629	32.1678	6.70491		-0.823086	1.76919
Case 4
PT25	Sample	TBP	C1	C2	C3			TDO2	C1	C2	C3
	V1	S1	26.1659	26.345	26.412	26.3077		S1	33.5159	32.892	33.5206	33.3095	7.00185	6.81911	0.182853	0.880959	1.00763
	V2	S2	26.2191	25.9526	26.2661	26.1459		S2	32.7581	32.9118	33.3974	33.0224	6.87648		0.057484	0.960938
	V3	S3	26.0853	26.4198	26.2404	26.2485		S3	32.8225	32.7715	32.8884	32.8275	6.57898		-0.240017	1.18101
	10-9 1	S4	26.0362	26.2911	26.22	26.1824		S4	33.1163	33.4548	33.6363	33.4025	7.22006		0.401056	0.757304	0.664479
	10-9 2	S5	26.037	26.343	26.3254	26.2351		S5	33.6347	34.1225	34.6103	34.1225	7.88738		1.06838	0.476853
	10-9 3	S6	26.103	26.3814	26.4264	26.3036		S6	34.3231	33.3967	34.0682	33.9294	7.62579		0.806788	0.571653
	5x10-9 1	S7	25.9473	26.5487	26.6651	26.387		S7	32.6637	32.5932	32.8446	32.7005	6.31349		-0.505513	1.41963	1.18455
	5x10-9 2	S8	26.1867	26.4289	26.4473	26.3543		S8	33.6548	33.3217	33.9879	33.6548	7.30053		0.48153	0.716218
	5x10-9 3	S9	26.3704	26.5007	26.5102	26.4604		S9	33.36	33.4238	33.279	33.3542	6.89382		0.0748177	0.949462
	10-8 1	S10	26.0829	26.2964	26.3856	26.2549		S10	32.551	32.6459	33.2888	32.8285	6.5736		-0.245399	1.18542	1.33518
	10-8 2	S11	26.0454	26.2786	26.3221	26.2154		S11	32.1993	31.9285	33.2641	32.464	6.2486		-0.570398	1.48493
	10-8 2	S12	26.1455	26.4585	26.441	26.3483		S12	33.5962	33.5962	33.1983	33.4635	7.11522		0.296223	0.814382
	10-7 1	S13	26.2003	26.465	26.4305	26.3652		S13	31.9156	31.7846	31.632	31.7774	5.41218		-1.40682	2.65152	3.06971
	10-7 2	S14	26.2122	26.6249	26.4826	26.4399		S14	31.5095	31.3565	31.2075	31.3578	4.91796		-1.90104	3.73482
	10-7 3	S15	26.1583	26.5298	26.5344	26.4075		S15	31.8774	31.988	31.3227	31.7294	5.32188		-1.49712	2.82279
	10-6 1	S16	26.4248	26.8521	26.7868	26.6879		S16	32.8182	32.1066	32.8434	32.5894	5.90153		-0.917469	1.8888	2.47095
	10-6 2	S17	26.4397	26.9597	26.7281	26.7091		S17	32.1237	32.6093	31.5653	32.0994	5.3903		-1.4287	2.69203
	10-6 3	S18	26.4118	26.7927	26.7185	26.641		S18	31.8214	32.1068	31.9462	31.9582	5.31718		-1.50182	2.832
PT 2		TBP_1	TBP_2	TBP_3	AV	TDO2_1	TDO2_2	TDO2_3	AV	delta ct			delta delta ct	Fold change	Av
veh_1	Sample 1	26.691	26.888	26.842	26.807	32.489	32.41	32.545	32.4813	-5.67433	-5.874	-5.874	-0.199667	1.14843	1.00514
veh_2	Sample 2	26.974	26.889	26.846	26.903	33.216	32.889	32.645	32.9167	-6.01367		-5.874	0.139667	0.907729
veh_3	Sample 3	26.953	26.964	26.847	26.9213	32.657	32.621	33.288	32.8553	-5.934		-5.874	0.0600001	0.959264
1nM_1	Sample 4	26.982	26.893	26.98	26.9517	32.635	32.722	32.487	32.6147	-5.663		-5.874	-0.211	1.15749	1.12317
1nM_2	Sample 5	27.018	27.055	27.041	27.038	32.867	32.755	33.048	32.89	-5.852		-5.874	-0.0219987	1.01537
1nM_3	Sample 6	26.969	27.102	27.085	27.052	32.323	33.128	32.55	32.667	-5.615		-5.874	-0.258999	1.19665
5nM_1	Sample 7	27.075	26.948	27.04	27.021	32.694	32.392	32.666	32.584	-5.563		-5.874	-0.311	1.24057	1.0039
5nM_2	Sample 8	27.029	26.953	27.076	27.0193	32.514	33.327	33.08	32.9737	-5.95433		-5.874	0.080335	0.945838
5nM_3	Sample 9	27.015	27.077	27.239	27.1103	33.06	33.09	33.634	33.2613	-6.151		-5.874	0.277001	0.825305
10nM_1	Sample 10	27.207	27.211	27.156	27.1913	32.854	33.053	32.29	32.7323	-5.541		-5.874	-0.332999	1.25963	1.09373
10nM_2	Sample 11	27.207	27.252	27.259	27.2393	33.26	33.129	32.796	33.0617	-5.82233		-5.874	-0.0516663	1.03646
10nM_3	Sample 12	27.121	27.182	27.031	27.1113	32.852	32.885	33.284	33.007	-5.89567		-5.874	0.0216675	0.985093
100nM_1	Sample 13	27.156	27.243	27.206	27.2017	33.173	32.603	32.509	32.556	-5.35433		-5.874	-0.519666	1.43362	1.29356
100nM_2	Sample 14	27.105	27.192	27.105	27.134	33.023	32.82	32.8	32.881	-5.747		-5.874	-0.127	1.09202
100nM_3	Sample 15	27.267	27.481	27.361	27.3697	32.752	32.693	32.971	32.8053	-5.43567		-5.874	-0.438333	1.35504
1000nM_1	Sample 16	27.324	27.334	27.285	27.3143	30.59	30.672	30.666	30.6427	-3.32833		-5.874	-2.54567	5.83877	5.4271
1000nM_2	Sample 17	27.121	27.14	27.241	27.1673	30.781	30.474	30.615	30.6233	-3.456		-5.874	-2.418	5.34429
1000nM_3	Sample 18	27.147	27.078	27.096	27.107	30.624	30.638	30.631	30.631	-3.524		-5.874	-2.35	5.09824
PT 8		TBP_1	TBP_2	TBP_3	AV	TDO2_1	TDO2_2	TDO2_3	AV	delta ct			delta delta ct	Fold change	Av
veh_1	Sample 1	26.75	26.813	26.811	26.7913	35.965	34.624	35.874	35.4877	-8.69633	-8.21833	-8.21833	0.478	0.717972	1.02734
veh_2	Sample 2	26.706	26.76	26.77	26.7453	35.053	34.336	35.027	34.8053	-8.06		-8.21833	-0.158333	1.116
veh_3	Sample 3	26.787	26.816	26.837	26.8133	34.122	35.016	34.998	34.712	-7.89867		-8.21833	-0.319667	1.24804
1nM_1	Sample 4	27.001	26.97	26.97	26.9803	34.286	33.953	35.751	34.6633	-7.683		-8.21833	-0.535334	1.44928	1.50085
1nM_2	Sample 5	27.004	26.825	26.8	26.8763	33.989	34.943	33.817	34.2497	-7.37333		-8.21833	-0.845	1.79626
1nM_3	Sample 6	26.858	26.74	26.897	26.8317	35.231	34.26	34.669	34.72	-7.88833		-8.21833	-0.330001	1.25701
5nM_1	Sample 7	26.861	26.792	26.822	26.825	33.519	33.978	33.529	33.6753	-6.85033		-8.21833	-1.368	2.58113	2.27923
5nM_2	Sample 8	26.731	26.796	26.822	26.783	33.776	33.982	34.001	33.9197	-7.13667		-8.21833	-1.08167	2.11648
5nM_3	Sample 9	26.999	26.958	26.965	26.974	33.611	34.34	34.333	34.0947	-7.12067		-8.21833	-1.09767	2.14008
10nM_1	Sample 10	26.819	26.792	26.784	26.7983	33.035	33.611	33.609	33.4183	-6.62		-8.21833	-1.59833	3.02793	2.72241
10nM_2	Sample 11	26.785	26.756	26.775	26.772	33.711	33.262	33.369	33.4473	-6.67533		-8.21833	-1.543	2.914
10nM_3	Sample 12	26.907	26.905	26.837	26.883	33.582	34.511	33.749	33.9473	-7.06433		-8.21833	-1.154	2.2253
100nM_1	Sample 13	26.997	26.993	26.995	26.995	33.387	33.325	33.598	33.4367	-6.44167		-8.21833	-1.77667	3.42634	5.02915
100nM_2	Sample 14	26.98	26.994	26.982	26.9853	32.245	33.242	33.19	32.8923	-5.907		-8.21833	-2.31133	4.96342
100nM_3	Sample 15	26.978	27.058	26.981	27.0057	32.303	33.004	32.134	32.4803	-5.47467		-8.21833	-2.74367	6.69771
1000nM_1	Sample 16	27.213	27.169	27.253	27.2117	33.106	32.92	32.792	32.9393	-5.72767		-8.21833	-2.49067	5.62038	6.02736
1000nM_2	Sample 17	27.078	27.085	27.189	27.1173	32.516	32.838	32.753	32.7023	-5.585		-8.21833	-2.63333	6.20458
1000nM_3	Sample 18	27.635	27.604	27.682	27.1645	32.923	32.897	32.392	32.7373	-5.57283		-8.21833	-2.6455	6.25713
PT11		TBP_1	TBP_2	TBP_3	AV	TDO2_1	TDO2_2	TDO2_3	AV	delta ct			delta delta ct	Fold change	Av
veh_1	Sample 1	26.6233	26.57	26.5606	26.5846	33.5219	33.2141	33.93	33.5554	-6.97072	-6.72698	-6.72698	0.243743	0.844552	1.013
veh_2	Sample 2	26.7587	26.6651	26.7535	26.7258	32.8335	33.1901	33.4103	33.1446	-6.41887		-6.72698	-0.308107	1.23808
veh_3	Sample 3	26.6643	26.8203	26.8531	26.7792	33.1361	32.8294	34.7462	33.5706	-6.79134		-6.72698	0.0643641	0.956367
1nM_1	Sample 4	26.625	26.6282	26.7564	26.6698	32.7415	32.7089	33.4696	32.9733	-6.30349		-6.72698	-0.423492	1.34117	1.1297
1nM_2	Sample 5	26.5862	26.6404	26.6655	26.6307	32.5969	33.7629	34.207	33.5222	-6.89154		-6.72698	0.164563	0.892199
1nM_3	Sample 6	26.8018	26.784	26.7696	26.7851	32.8427	33.4983	33.5687	33.3033	-6.51816		-6.72698	-0.20882	1.15574
5nM_1	Sample 7	26.6265	26.6458	26.7951	26.6891	34.4773	33.7021	32.7432	33.6409	-6.95175		-6.72698	0.224769	0.855732	0.903003
5nM_2	Sample 8	26.6955	26.6547	26.7422	26.6975	33.4272	34.0388	33.4437	33.6366	-6.93911		-6.72698	0.212131	0.863261
5nM_3	Sample 9	26.8585	26.7456	26.8594	26.8212	33.3184	34.596	32.7735	33.5626	-6.74145		-6.72698	0.0144749	0.990017
10nM_1	Sample 10	26.8618	26.775	26.8866	26.8412	34.221	34.4014	34.7081	34.4435	-7.60236		-6.72698	0.87538	0.54511	1.10046
10nM_2	Sample 11	26.8593	26.768	26.7166	26.7813	33.3465	33.0191	33.8191	33.3949	-6.61357		-6.72698	-0.11341	1.08178
10nM_3	Sample 12	26.88	27.0066	26.9256	26.9374	33.226	32.9575	32.5785	32.9207	-5.98327		-6.72698	-0.743712	1.67448
100nM_1	Sample 13	26.9402	26.9848	26.8872	26.9374	32.9463	32.9386	33.4261	33.1036	-6.16626		-6.72698	-0.560723	1.47501	1.1552
100nM_2	Sample 14	26.973	27.0253	26.9611	26.9865	33.2722	33.6213	33.9772	33.6236	-6.6371		-6.72698	-0.0898832	1.06428
100nM_3	Sample 15	26.873	26.9627	26.9334	26.923	33.5975	34.2325	33.4513	33.7604	-6.83743		-6.72698	0.11045	0.926299
1000nM_1	Sample 16	27.1216	27.0406	27.0116	27.0579	31.0388	30.9488	30.9703	30.986	-3.92808		-6.72698	-2.7989	6.95911	5.3951
1000nM_2	Sample 17	26.9961	26.9109	26.9747	26.9606	31.1084	31.0079	31.6324	31.2495	-4.28894		-6.72698	-2.43804	5.41904
1000nM_3	Sample 18	27.1981	27.1702	27.2739	27.0093	31.5238	31.5929	32.3058	31.8075	-4.79827		-6.72698	-1.92871	3.80715

## Sheet: Figure 4B.
		Figure 4B, Effects of CDK8 inhibitor treatment for 24 h on TDO2 mRNA levels in mut- and wt-MED12 LM cells.
		SEL120 effect on TDO2 expression in WT and MUT primary cells								with TBP
			PT118 WT-med12	Identity	Sample no	TBP	TDO2	Delta ct			Delta delts ct	Fold change	Av		delta ct fold change	Av
				Veh-1	Sample 10	28.643	34.01	-5.367	-5.74922	-5.749	-0.382001	1.30315	1.01109	1.038	0.0242311	0.0193009
				Veh-1	Sample 10	28.414	34.34	-5.926		-5.749	0.177001	0.88454			0.0164474							SEL120	WT							MUT
				Veh-1	Sample 10	28.403	34.394	-5.991		-5.749	0.242001	0.845572			0.0157228							0	0.0193009	0.0441735	0.0102767	0.0457849	0.155391	0.0258244	0.03258	0.136043	0.397342	0.342134	0.259971	0.175017	0.0917167
				Veh-2	Sample 11	28.683	35.281	-6.598		-5.749	0.848998	0.55517	1.00757		0.010323							10	0.0551167	0.0629201	0.0904399	0.0753522	0.181826	0.0858907	0.112514	0.139551	0.439381	0.365455	0.390524	0.250752	0.106983
				Veh-2	Sample 11	28.55	33.93	-5.38		-5.749	-0.368999	1.29146			0.0240137							100	0.0700793	0.0847402	0.597386	0.117431	0.25711	0.144943	0.144374	0.174152	0.553892	0.377839	0.330631	0.410506	0.107398
				Veh-2	Sample 11	28.608	34.123	-5.515		-5.749	-0.233999	1.17609			0.0218685
				Veh-3	Sample 12	28.684	34.571	-5.887		-5.749	0.137999	0.908779	1.09535		0.0168981
				Veh-3	Sample 12	28.791	33.99	-5.199		-5.749	-0.549999	1.46408			0.0272235
				Veh-3	Sample 12	28.665	34.545	-5.88		-5.749	0.130997	0.9132			0.0169803
				10nM-1	Sample 13	28.697	33.105	-4.408		-5.749	-1.341	2.53327	2.65414	2.96418	0.0471042	0.0551167
				10nM-1	Sample 13	28.742	32.944	-4.202		-5.749	-1.547	2.92209			0.054334
				10nM-1	Sample 13	28.717	33.14	-4.423		-5.749	-1.326	2.50707			0.046617
				10nM-2	Sample 14	28.796	33.132	-4.336		-5.749	-1.413	2.6629	3.22294		0.0495147
				10nM-2	Sample 14	28.849	32.576	-3.727		-5.749	-2.022	4.06147			0.0755199
				10nM-2	Sample 14	28.65	32.841	-4.191		-5.749	-1.558	2.94445			0.0547499
				10nM-3	Sample 15	28.723	32.889	-4.166		-5.749	-1.583	2.99592	3.01545		0.0557069
				10nM-3	Sample 15	28.821	32.747	-3.926		-5.749	-1.823	3.53816			0.0657893
				10nM-3	Sample 15	28.707	33.127	-4.42		-5.749	-1.329	2.51229			0.0467141
				100nM-1	Sample 16	28.89	32.836	-3.946		-5.749	-1.803	3.48945	3.71028	3.76887	0.0648837	0.0700793
				100nM-1	Sample 16	28.966	33.058	-4.092		-5.749	-1.657	3.1536			0.0586389
				100nM-1	Sample 16	28.84	32.423	-3.583		-5.749	-2.166	4.48777			0.0834468
				100nM-2	Sample 17	29.073	32.629	-3.556		-5.749	-2.193	4.57255	4.27445		0.0850231
				100nM-2	Sample 17	28.991	32.977	-3.986		-5.749	-1.763	3.39403			0.0631094
				100nM-2	Sample 17	28.952	32.421	-3.469		-5.749	-2.28	4.85677			0.090308
				100nM-3	Sample 18	28.883	33.047	-4.164		-5.749	-1.585	3.00007	3.32189		0.0557841
				100nM-3	Sample 18	28.954	32.844	-3.89		-5.749	-1.859	3.62756			0.0674517
				100nM-3	Sample 18	28.824	32.834	-4.01		-5.749	-1.739	3.33804			0.0620683
															1
															1
			PT1220 WT-med12	Identity	Sample no	TBP	TDO2	Delta ct			Delta delts ct	Fold change	Av		#VALUE!
				Veh-1	Sample 1	26.671	30.862	-4.191	-4.52222	-4.522	-0.331	1.25788	1.05209	1.01489	0.0547499	0.0441735
				Veh-1	Sample 1	26.772	31.561	-4.789		-4.522	0.267001	0.831045			0.0361715
				Veh-1	Sample 1	26.645	31.073	-4.428		-4.522	-0.0940005	1.06733			0.0464557
				Veh-2	Sample 2	26.976	31.734	-4.758		-4.522	0.235999	0.849097	0.885893		0.0369572
				Veh-2	Sample 2	26.821	31.201	-4.38		-4.522	-0.141999	1.10343			0.0480273
				Veh-2	Sample 2	26.772	31.798	-5.026		-4.522	0.504001	0.705149			0.0306918
				Veh-3	Sample 3	27.054	31.465	-4.411		-4.522	-0.111001	1.07998	1.1067		0.0470064
				Veh-3	Sample 3	27.06	31.404	-4.344		-4.522	-0.178	1.13131			0.0492409
				Veh-3	Sample 3	26.955	31.328	-4.373		-4.522	-0.149001	1.1088			0.048261
				10nM-1	Sample 4	27.106	31.005	-3.899		-4.522	-0.623002	1.54008	1.3465	1.4456	0.0670324	0.0629201
				10nM-1	Sample 4	26.968	30.897	-3.929		-4.522	-0.593001	1.50838			0.0656528
				10nM-1	Sample 4	27.116	31.651	-4.535		-4.522	0.0129998	0.99103			0.0431349
				10nM-2	Sample 5	27.057	31.021	-3.964		-4.522	-0.557999	1.47223	1.55712		0.0640792
				10nM-2	Sample 5	27.044	30.979	-3.935		-4.522	-0.587001	1.50212			0.0653803
				10nM-2	Sample 5	27.097	30.856	-3.759		-4.522	-0.762999	1.69701			0.0738632
				10nM-3	Sample 6	27.163	31.276	-4.113		-4.522	-0.409001	1.32777	1.43317		0.0577915
				10nM-3	Sample 6	27.006	30.81	-3.804		-4.522	-0.718001	1.6449			0.0715949
				10nM-3	Sample 6	26.962	31.076	-4.114		-4.522	-0.408	1.32684			0.0577514
				100nM-1	Sample 7	27.11	30.702	-3.592		-4.522	-0.930001	1.90528	1.98412	1.94692	0.0829279	0.0847402
				100nM-1	Sample 7	27.128	30.525	-3.397		-4.522	-1.125	2.18102			0.0949295
				100nM-1	Sample 7	27.024	30.646	-3.622		-4.522	-0.9	1.86607			0.0812212
				100nM-2	Sample 8	27.09	30.52	-3.43		-4.522	-1.092	2.13169	1.82451		0.0927827
				100nM-2	Sample 8	26.982	30.721	-3.739		-4.522	-0.783	1.7207			0.0748943
				100nM-2	Sample 8	27.008	30.833	-3.825		-4.522	-0.696999	1.62113			0.0705602
				100nM-3	Sample 9	27.212	30.709	-3.497		-4.522	-1.025	2.03496	2.03212		0.0885724
				100nM-3	Sample 9	27.045	30.41	-3.365		-4.522	-1.157	2.22993			0.0970586
				100nM-3	Sample 9	26.991	30.64	-3.649		-4.522	-0.873	1.83147			0.0797153
															1
															1
			PT20652 WT-med12	Identity	Sample no	TBP	TDO2	Delta ct			Delta delts ct	Fold change	Av		#VALUE!
				Veh-1	Sample 10	27.306	34.377	-7.071	-6.77244	-6.772	0.298999	0.812816	0.782861	1.12313	0.00743733	0.0102767
				Veh-1	Sample 10	27.197	33.74	-6.543		-6.772	-0.228999	1.17202			0.0107241
				Veh-1	Sample 10	27.215	35.446	-8.231		-6.772	1.459	0.363745			0.0033283
				Veh-2	Sample 11	27.373	33.315	-5.942		-6.772	-0.830001	1.77769	1.41216		0.016266
				Veh-2	Sample 11	27.384	34.056	-6.672		-6.772	-0.100001	1.07177			0.00980682
				Veh-2	Sample 11	27.445	33.745	-6.3		-6.772	-0.472001	1.38703			0.0126915
				Veh-3	Sample 12	27.584	34.568	-6.984		-6.772	0.212001	0.863339	1.17436		0.00789962
				Veh-3	Sample 12	27.525	34.992	-7.467		-6.772	0.695001	0.617709			0.00565209
				Veh-3	Sample 12	27.62	33.362	-5.742		-6.772	-1.03	2.04203			0.0186847
				10nM-1	Sample 13	27.128	30.958	-3.83		-6.772	-2.942	7.68476	7.72302	9.88405	0.0703162	0.0904399
				10nM-1	Sample 13	27.021	31.092	-4.071		-6.772	-2.701	6.50253			0.0594987
				10nM-1	Sample 13	27.161	30.766	-3.605		-6.772	-3.167	8.98176			0.0821838
				10nM-2	Sample 14	27.198	30.627	-3.429		-6.772	-3.343	10.1471	11.0589		0.092847
				10nM-2	Sample 14	27.071	30.482	-3.411		-6.772	-3.361	10.2745			0.0940127
				10nM-2	Sample 14	27.241	30.34	-3.099		-6.772	-3.673	12.7551			0.11671
				10nM-3	Sample 15	27.256	30.756	-3.5		-6.772	-3.272	9.65984	10.8702		0.0883883
				10nM-3	Sample 15	27.261	30.373	-3.112		-6.772	-3.66	12.6407			0.115663
				10nM-3	Sample 15	27.164	30.57	-3.406		-6.772	-3.366	10.3102			0.0943391
				100nM-1	Sample 16	27.257	27.745	-0.488001		-6.772	-6.284	77.9242	75.0665	65.2876	0.713012	0.597386
				100nM-1	Sample 16	27.345	27.843	-0.498001		-6.772	-6.274	77.3859			0.708087
				100nM-1	Sample 16	27.314	27.959	-0.645		-6.772	-6.127	69.8893			0.639493
				100nM-2	Sample 17	27.045	28.051	-1.006		-6.772	-5.766	54.4175	57.5179		0.497925
				100nM-2	Sample 17	27.049	28.078	-1.029		-6.772	-5.743	53.5569			0.49005
				100nM-2	Sample 17	27.219	27.978	-0.759001		-6.772	-6.013	64.5793			0.590905
				100nM-3	Sample 18	27.352	28.304	-0.952002		-6.772	-5.82	56.4929	63.2783		0.516915
				100nM-3	Sample 18	27.326	28.077	-0.750999		-6.772	-6.021	64.9384			0.594192
				100nM-3	Sample 18	27.33	28.006	-0.676001		-6.772	-6.096	68.4036			0.625898
															1
															1
			PT1432 WT-med12	Identity	Sample no	TBP	TDO2	Delta ct			Delta delts ct	Fold change	Av		#VALUE!
				Veh-1	Sample 10	27.985	32.307	-4.322	-4.49333	-4.493	-0.171001	1.12584	1.19902	1.03098	0.0499976	0.0457849
				Veh-1	Sample 10	27.903	32.231	-4.328		-4.493	-0.165001	1.12117			0.04979
				Veh-1	Sample 10	27.978	32.038	-4.06		-4.493	-0.433002	1.35004			0.0599541
				Veh-2	Sample 11	27.73	32.284	-4.554		-4.493	0.0610009	0.958599	1.02979		0.0425705
				Veh-2	Sample 11	27.752	31.958	-4.206		-4.493	-0.287001	1.2201			0.0541836
				Veh-2	Sample 11	27.776	32.404	-4.628		-4.493	0.135	0.91067			0.040442
				Veh-3	Sample 12	27.571	32.575	-5.004		-4.493	0.511002	0.701735	0.86413		0.0311634
				Veh-3	Sample 12	27.636	32.834	-5.198		-4.493	0.705	0.613443			0.0272424
				Veh-3	Sample 12	27.668	31.808	-4.14		-4.493	-0.352999	1.27721			0.0567199
				10nM-1	Sample 13	27.84	31.415	-3.575		-4.493	-0.917999	1.88949	1.74212	1.69677	0.0839107	0.0753522
				10nM-1	Sample 13	27.921	31.819	-3.898		-4.493	-0.594999	1.51047			0.0670787
				10nM-1	Sample 13	27.789	31.413	-3.624		-4.493	-0.868999	1.8264			0.0811086
				10nM-2	Sample 14	28.207	31.542	-3.335		-4.493	-1.158	2.23148	2.02714		0.0990981
				10nM-2	Sample 14	27.986	31.744	-3.758		-4.493	-0.735001	1.6644			0.0739145
				10nM-2	Sample 14	28.117	31.482	-3.365		-4.493	-1.128	2.18556			0.0970586
				10nM-3	Sample 15	27.924	31.825	-3.901		-4.493	-0.591999	1.50733	1.32106		0.0669394
				10nM-3	Sample 15	27.96	31.981	-4.021		-4.493	-0.471998	1.38703			0.0615968
				10nM-3	Sample 15	27.856	32.253	-4.397		-4.493	-0.0960025	1.06881			0.0474648
				100nM-1	Sample 16	28.283	31.236	-2.953		-4.493	-1.54	2.90795	2.79203	2.64429	0.129139	0.117431
				100nM-1	Sample 16	28.117	31.215	-3.098		-4.493	-1.395	2.62989			0.116791
				100nM-1	Sample 16	27.999	30.987	-2.988		-4.493	-1.505	2.83825			0.126044
				100nM-2	Sample 17	28.028	30.942	-2.914		-4.493	-1.579	2.98763	2.76661		0.132678
				100nM-2	Sample 17	28.087	31.201	-3.114		-4.493	-1.379	2.60088			0.115503
				100nM-2	Sample 17	28.076	31.13	-3.054		-4.493	-1.439	2.71133			0.120408
				100nM-3	Sample 18	28.027	31.496	-3.469		-4.493	-1.024	2.03355	2.37423		0.0903082
				100nM-3	Sample 18	28.02	31.231	-3.211		-4.493	-1.282	2.43176			0.107992
				100nM-3	Sample 18	28.013	31.096	-3.083		-4.493	-1.41	2.65737			0.118012
															1
															1
			PT1428 WT-med12	Identity	Sample no	TBP	TDO2	Delta ct			Delta delts ct	Fold change	Av		#VALUE!
				Veh-1	Sample 19	26.907	29.49	-2.583	-2.69167	-2.692	-0.109	1.07848	1.06554	1.00415	0.166894	0.155391
				Veh-1	Sample 19	26.814	29.539	-2.725		-2.692	0.0330004	0.977386			0.151249
				Veh-1	Sample 19	26.863	29.365	-2.502		-2.692	-0.190001	1.14076			0.176532
				Veh-2	Sample 20	26.824	29.483	-2.659		-2.692	-0.0329996	1.02314	0.943637		0.158329
				Veh-2	Sample 20	26.625	29.603	-2.978		-2.692	0.286001	0.820173			0.126921
				Veh-2	Sample 20	26.83	29.54	-2.71		-2.692	0.018001	0.9876			0.15283
				Veh-3	Sample 21	26.723	29.35	-2.627		-2.692	-0.0649992	1.04608	1.00326		0.16188
				Veh-3	Sample 21	26.713	29.511	-2.798		-2.692	0.106	0.92916			0.143786
				Veh-3	Sample 21	26.818	29.461	-2.643		-2.692	-0.0490004	1.03455			0.160095
				10nM-1	Sample 22	26.803	29.308	-2.505		-2.692	-0.186999	1.13839	1.03791	1.17497	0.176165	0.181826
				10nM-1	Sample 22	26.786	29.48	-2.694		-2.692	0.00200024	0.998614			0.154534
				10nM-1	Sample 22	26.806	29.532	-2.726		-2.692	0.0339998	0.976709			0.151144
				10nM-2	Sample 23	27.006	29.502	-2.496		-2.692	-0.196	1.14552	1.24966		0.177267
				10nM-2	Sample 23	27.05	29.227	-2.177		-2.692	-0.515	1.42899			0.221135
				10nM-2	Sample 23	27.004	29.464	-2.46		-2.692	-0.231999	1.17446			0.181746
				10nM-3	Sample 24	27.125	29.436	-2.311		-2.692	-0.380999	1.30224	1.23736		0.201521
				10nM-3	Sample 24	27.019	29.579	-2.56		-2.692	-0.131999	1.09581			0.169575
				10nM-3	Sample 24	27.081	29.379	-2.298		-2.692	-0.394	1.31403			0.203345
				100nM-1	Sample 25	26.842	28.834	-1.992		-2.692	-0.699999	1.6245	1.46964	1.66147	0.25139	0.25711
				100nM-1	Sample 25	26.75	28.998	-2.248		-2.692	-0.444001	1.36037			0.210516
				100nM-1	Sample 25	26.751	28.933	-2.182		-2.692	-0.509999	1.42405			0.22037
				100nM-2	Sample 26	27.226	29.129	-1.903		-2.692	-0.789	1.72788	1.75053		0.267387
				100nM-2	Sample 26	27.252	29.11	-1.858		-2.692	-0.834	1.78262			0.275858
				100nM-2	Sample 26	27.212	29.104	-1.892		-2.692	-0.8	1.7411			0.269433
				100nM-3	Sample 27	27.36	29.444	-2.084		-2.692	-0.608	1.52415	1.76423		0.23586
				100nM-3	Sample 27	27.166	28.941	-1.775		-2.692	-0.917	1.88819			0.292194
				100nM-3	Sample 27	27.293	29.074	-1.781		-2.692	-0.911	1.88035			0.290982
			PT1506 WT-med12		TBP_1	TBP_2	TBP_3	AV		TDO2_1	TDO2_2	TDO2_3	AV		Delta ct	DELTA ct FOLD CHANGE	AV
			Veh_1	Sample 10	25.509	25.591	25.446	25.5153		30.738	30.67	30.89	30.766		-5.25067	0.0262659	0.0258244
			Veh_2	Sample 11	25.302	25.384	25.424	25.37		30.935	30.674	30.683	30.764		-5.394	0.0237818
			Veh_3	Sample 12	25.26	25.288	25.316	25.288		30.452	30.513	30.464	30.4763		-5.18833	0.0274256
			10nM_1	Sample 13	25.326	25.389	25.31	25.3417		28.888	28.896	28.783	28.8557		-3.514	0.0875347	0.0858907
			10nM_2	Sample 14	25.549	25.483	25.556	25.5293		28.895	29.216	29.091	29.0673		-3.538	0.0860906
			10nM_3	Sample 15	25.417	25.736	25.488	25.547		28.867	28.986	29.506	29.1197		-3.57267	0.0840466
			100nM_1	Sample 16	25.888	25.73	25.819	25.8123		28.571	28.641	28.414	28.542		-2.72967	0.150761	0.144943
			100nM_2	Sample 17	25.714	25.783	25.778	25.7583		28.538	28.436	28.592	28.522		-2.76367	0.147249
			100nM_3	Sample 18	25.494	25.523	25.52	25.5123		28.258	28.426	28.462	28.382		-2.86967	0.136818
			PT1548 WT-med12
			Veh_1	Sample 19	25.865	25.879	25.854	25.866		30.952	30.814	31.114	30.96		-5.094	0.0292788	0.03258
			Veh_2	Sample 20	25.972	25.981	25.953	25.9687		30.722	30.78	30.844	30.782		-4.81333	0.0355666
			Veh_3	Sample 21	25.803	25.851	25.787	25.8137		30.716	30.636	30.867	30.7397		-4.926	0.0328947
			10nM_1	Sample 22	26.281	26.144	26.113	26.1793		29.26	29.368	29.492	29.3733		-3.194	0.109272	0.112514
			10nM_2	Sample 23	25.988	26.083	26.096	26.0557		29.324	29.372	29.336	29.344		-3.28833	0.102356
			10nM_3	Sample 24	26.183	26.182	27.492	26.1825		29.064	29.306	29.146	29.172		-2.9895	0.125913
			100nM_1	Sample 25	26.036	26.02	26.115	26.057		28.939	28.932	28.973	28.948		-2.891	0.13481	0.144374
			100nM_2	Sample 26	26.141	26.133	26.112	26.1287		28.979	29.045	29.058	29.0273		-2.89867	0.134096
			100nM_3	Sample 27	26.194	26.247	26.185	26.2087		28.995	29.014	28.436	28.815		-2.60633	0.164216
			PT48 Mut-med12	Identity	Sample no	TBP	TDO2	Delta ct			Delta delts ct	Fold change	Av		#VALUE!
				Veh-1	Sample 19	30.131	32.568	-2.437	-2.94011	-2.94	-0.503	1.41716	0.988359	1.04401	0.184667	0.136043
				Veh-1	Sample 19	30.138	33.595	-3.457		-2.94	0.517001	0.698823			0.0910624
				Veh-1	Sample 19	30.23	33.406	-3.176		-2.94	0.235999	0.849097			0.110644
				Veh-2	Sample 20	30.334	33.126	-2.792		-2.94	-0.148	1.10803	1.34448		0.144386
				Veh-2	Sample 20	30.078	32.489	-2.411		-2.94	-0.529001	1.44293			0.188026
				Veh-2	Sample 20	30.256	32.628	-2.372		-2.94	-0.568002	1.48247			0.193178
				Veh-3	Sample 21	30.202	33.357	-3.155		-2.94	0.214999	0.861547	0.799191		0.112267
				Veh-3	Sample 21	30.154	33.652	-3.498		-2.94	0.558001	0.679243			0.0885109
				Veh-3	Sample 21	30.041	33.204	-3.163		-2.94	0.222998	0.856783			0.111646
				10nM-1	Sample 22	29.93	32.734	-2.804		-2.94	-0.135999	1.09885	1.0628	1.07093	0.14319	0.139551
				10nM-1	Sample 22	29.761	32.759	-2.998		-2.94	0.0579992	0.960595			0.125173
				10nM-1	Sample 22	29.916	32.681	-2.765		-2.94	-0.175001	1.12896			0.147113
				10nM-2	Sample 23	30.172	33.704	-3.532		-2.94	0.591998	0.663424	0.782653		0.0864496
				10nM-2	Sample 23	30.209	33.134	-2.925		-2.94	-0.0150008	1.01045			0.13167
				10nM-2	Sample 23	30.135	33.644	-3.509		-2.94	0.569001	0.674084			0.0878386
				10nM-3	Sample 24	30.644	33.072	-2.428		-2.94	-0.512001	1.42603	1.36734		0.185823
				10nM-3	Sample 24	30.348	32.853	-2.505		-2.94	-0.434999	1.35191			0.176165
				10nM-3	Sample 24	30.455	32.99	-2.535		-2.94	-0.404998	1.32409			0.172539
				100nM-1	Sample 25	29.967	32.818	-2.851		-2.94	-0.0889983	1.06363	1.03447	1.33646	0.1386	0.174152
				100nM-1	Sample 25	29.891	32.752	-2.861		-2.94	-0.0790018	1.05629			0.137643
				100nM-1	Sample 25	30.004	32.968	-2.964		-2.94	0.0239988	0.983503			0.128159
				100nM-2	Sample 26	30.497	32.88	-2.383		-2.94	-0.556999	1.47121	1.44604		0.19171
				100nM-2	Sample 26	30.568	32.99	-2.422		-2.94	-0.517999	1.43197			0.186597
				100nM-2	Sample 26	30.283	32.702	-2.419		-2.94	-0.521001	1.43495			0.186986
				100nM-3	Sample 27	29.989	32.201	-2.212		-2.94	-0.728	1.65634	1.52887		0.215835
				100nM-3	Sample 27	29.936	32.463	-2.527		-2.94	-0.413	1.33145			0.173499
				100nM-3	Sample 27	29.97	32.233	-2.263		-2.94	-0.676998	1.59881			0.208338
															1
															1
			PT55213 Mut-med12	Identity	Sample no	TBP	TDO2	Delta ct			Delta delts ct	Fold change	Av		#VALUE!
				Veh-1	Sample 1	28.442	29.789	-1.347	-1.33733	-1.337	0.0100001	0.993092	0.99172	1.00379	0.393109	0.397342
				Veh-1	Sample 1	28.223	29.569	-1.346		-1.337	0.00900067	0.993781			0.393381
				Veh-1	Sample 1	28.399	29.753	-1.354		-1.337	0.0170001	0.988286			0.391206
				Veh-2	Sample 2	28.598	29.963	-1.365		-1.337	0.0279998	0.980779	0.970372		0.388234
				Veh-2	Sample 2	28.442	29.769	-1.327		-1.337	-0.0100003	1.00696			0.398596
				Veh-2	Sample 2	28.402	29.854	-1.452		-1.337	0.115	0.923383			0.365514
				Veh-3	Sample 3	28.533	29.741	-1.208		-1.337	-0.129002	1.09354	1.04927		0.432869
				Veh-3	Sample 3	28.615	29.692	-1.077		-1.337	-0.26	1.19748			0.474014
				Veh-3	Sample 3	28.617	30.177	-1.56		-1.337	0.222999	0.856782			0.339151
				10nM-1	Sample 4	28.748	29.782	-1.034		-1.337	-0.303	1.23371	1.21871	1.10999	0.488354	0.439381
				10nM-1	Sample 4	28.557	29.811	-1.254		-1.337	-0.0829984	1.05922			0.419284
				10nM-1	Sample 4	28.727	29.617	-0.890001		-1.337	-0.446999	1.3632			0.539614
				10nM-2	Sample 5	28.55	29.929	-1.379		-1.337	0.0420016	0.971306	0.957235		0.384485
				10nM-2	Sample 5	28.706	29.88	-1.174		-1.337	-0.163	1.11961			0.443191
				10nM-2	Sample 5	28.578	30.272	-1.694		-1.337	0.357	0.780786			0.309069
				10nM-3	Sample 6	28.615	29.785	-1.17		-1.337	-0.167	1.12272	1.15402		0.444421
				10nM-3	Sample 6	28.615	29.709	-1.094		-1.337	-0.243	1.18345			0.468461
				10nM-3	Sample 6	28.66	29.788	-1.128		-1.337	-0.209	1.15589			0.45755
				100nM-1	Sample 7	28.487	29.226	-0.739		-1.337	-0.598	1.51362	1.41903	1.39927	0.599154	0.553892
				100nM-1	Sample 7	28.569	29.397	-0.827999		-1.337	-0.509001	1.42306			0.56331
				100nM-1	Sample 7	28.509	29.445	-0.935999		-1.337	-0.401001	1.32042			0.52268
				100nM-2	Sample 8	28.6	29.586	-0.986		-1.337	-0.351	1.27544	1.48185		0.504876
				100nM-2	Sample 8	28.664	29.328	-0.664		-1.337	-0.673	1.59439			0.631126
				100nM-2	Sample 8	28.615	29.296	-0.681		-1.337	-0.656	1.57571			0.623733
				100nM-3	Sample 9	28.694	29.741	-1.047		-1.337	-0.290001	1.22264	1.29693		0.483974
				100nM-3	Sample 9	28.664	29.554	-0.890001		-1.337	-0.446999	1.3632			0.539614
				100nM-3	Sample 9	28.608	29.561	-0.953001		-1.337	-0.383999	1.30495			0.516557
			PT1400 Mut-med12	Identity	Sample no	TBP	TDO2	Delta ct			Delta delts ct	Fold change	Av		#VALUE!
				Veh-1	Sample 28	27.392	28.904	-1.512	-1.553	-1.553	-0.0410009	1.02883	0.998742	1.00391	0.350625	0.342134
				Veh-1	Sample 28	27.21	28.727	-1.517		-1.553	-0.0359998	1.02527			0.349412
				Veh-1	Sample 28	27.235	28.874	-1.639		-1.553	0.0859999	0.942131			0.321079
				Veh-2	Sample 29	27.457	28.816	-1.359		-1.553	-0.194001	1.14393	0.981818		0.389853
				Veh-2	Sample 29	27.237	28.916	-1.679		-1.553	0.126001	0.916368			0.312299
				Veh-2	Sample 29	27.234	28.963	-1.729		-1.553	0.176	0.885154			0.301661
				Veh-3	Sample 30	27.254	28.944	-1.69		-1.553	0.137001	0.909408	1.03118		0.309927
				Veh-3	Sample 30	27.446	28.859	-1.413		-1.553	-0.14	1.10191			0.37553
				Veh-3	Sample 30	27.533	28.972	-1.439		-1.553	-0.114001	1.08223			0.368823
				10nM-1	Sample 31	27.452	28.803	-1.351		-1.553	-0.202	1.15029	1.16396	1.07234	0.39202	0.365455
				10nM-1	Sample 31	27.339	28.719	-1.38		-1.553	-0.173001	1.1274			0.384219
				10nM-1	Sample 31	27.491	28.764	-1.273		-1.553	-0.279999	1.21419			0.413798
				10nM-2	Sample 32	27.5	28.959	-1.459		-1.553	-0.0940004	1.06733	1.08747		0.363745
				10nM-2	Sample 32	27.642	28.991	-1.349		-1.553	-0.204001	1.15189			0.392564
				10nM-2	Sample 32	27.365	28.857	-1.492		-1.553	-0.0609994	1.04319			0.355519
				10nM-3	Sample 33	27.433	29.165	-1.732		-1.553	0.179	0.883315	0.965598		0.301034
				10nM-3	Sample 33	27.438	29.005	-1.567		-1.553	0.0139994	0.990343			0.33751
				10nM-3	Sample 33	27.355	28.875	-1.52		-1.553	-0.0329995	1.02314			0.348686
				100nM-1	Sample 34	27.284	28.77	-1.486		-1.553	-0.0669999	1.04754	1.21025	1.10868	0.357001	0.377839
				100nM-1	Sample 34	27.427	28.589	-1.162		-1.553	-0.390999	1.3113			0.446892
				100nM-1	Sample 34	27.371	28.577	-1.206		-1.553	-0.347001	1.27191			0.433469
				100nM-2	Sample 35	27.483	29.042	-1.559		-1.553	0.00600002	0.99585	0.975162		0.339386
				100nM-2	Sample 35	27.278	28.967	-1.689		-1.553	0.135999	0.910039			0.310142
				100nM-2	Sample 35	27.332	28.857	-1.525		-1.553	-0.0280004	1.0196			0.34748
				100nM-3	Sample 36	27.294	28.627	-1.333		-1.553	-0.22	1.16473	1.14063		0.396942
				100nM-3	Sample 36	27.113	28.559	-1.446		-1.553	-0.107001	1.07699			0.367038
				100nM-3	Sample 36	27.23	28.544	-1.314		-1.553	-0.238999	1.18017			0.402204
			PT1528 Mut-med12		TBP_1	TBP_2	TBP_3	AV		TDO2_1	TDO2_2	TDO2_3	AV		Delta ct	DELTA ct FOLD CHANGE	AV
			Veh_1	Sample 19	25.418	25.465	25.36	25.4143		27.666	27.648	27.686	27.6667		-2.25233	0.209884	0.259971
			Veh_2	Sample 20	28.353	25.47	25.428	26.417		27.846	27.772	27.743	27.787		-1.37	0.386891
			Veh_3	Sample 21	25.298	25.407	25.443	25.3827		27.873	27.743	27.879	27.8317		-2.449	0.183138
			10nM_1	Sample 22	25.5	25.577	25.622	25.5663		27.037	27.041	27.136	27.0713		-1.505	0.35233	0.390524
			10nM_2	Sample 23	25.537	25.54	25.59	25.5557		27.111	27.266	27.21	27.1957		-1.64	0.320857
			10nM_3	Sample 24	25.404	25.397	26.94	25.9137		26.85	26.921	26.984	26.9183		-1.00467	0.498385
			100nM_1	Sample 25	25.581	25.647	25.667	25.6317		27.13	27.04	27.09	27.0867		-1.455	0.364755	0.330631
			100nM_2	Sample 26	25.41	25.432	25.518	25.4533		27.295	27.363	27.33	27.3293		-1.876	0.272438
			100nM_3	Sample 27	25.797	25.906	25.922	25.875		27.3	27.4	27.411	27.3703		-1.49533	0.354699
			PT1525 Mut-med12
			Veh_1	Sample 1	25.707	25.977	25.866	25.85		28.238	28.435	28.259	28.3107		-2.46067	0.181663	0.175017
			Veh_2	Sample 2	25.903	26.243	25.834	25.9933		28.35	28.346	28.521	28.4057		-2.41233	0.187852
			Veh_3	Sample 3	25.571	25.67	25.557	25.5993		28.178	28.281	28.393	28.284		-2.68467	0.155537
			10nM_1	Sample 4	25.866	25.941	25.991	25.9327		27.838	27.9	28.039	27.9257		-1.993	0.251216	0.250752
			10nM_2	Sample 5	26.024	26.046	26.044	26.038		27.929	28.041	28.134	28.0347		-1.99667	0.250578
			10nM_3	Sample 6	25.965	25.981	25.971	25.9723		27.985	27.898	28.026	27.9697		-1.99733	0.250463
			100nM_1	Sample 7	26.19	26.192	26.185	26.189		27.343	27.397	27.44	27.3933		-1.20433	0.43397	0.410506
			100nM_2	Sample 8	26.096	26.098	26.006	26.0667		27.381	27.396	27.672	27.483		-1.41633	0.374663
			100nM_3	Sample 9	26.109	26.103	26.095	26.1023		27.353	27.367	27.312	27.344		-1.24167	0.422884
			PT1533 Mut-med12
			Veh_1	Sample 10	26.001	26.101	26.034	26.0453		29.439	29.503	29.462	29.468		-3.42267	0.0932556	0.0917167
			Veh_2	Sample 11	26.124	26.049	26.062	26.0783		29.476	29.719	29.63	29.6083		-3.53	0.0865694
			Veh_3	Sample 12	26.023	25.974	25.974	25.9903		29.354	29.336	29.454	29.3813		-3.391	0.0953251
			10nM_1	Sample 13	26.145	26.252	26.11	26.169		29.257	29.289	29.316	29.2873		-3.11833	0.115156	0.106983
			10nM_2	Sample 14	26.12	26.074	26.15	26.1147		29.411	29.477	29.405	29.431		-3.31633	0.100389
			10nM_3	Sample 15	26.186	26.246	26.206	26.2127		29.395	29.492	29.489	29.4587		-3.246	0.105404
			100nM_1	Sample 16	26.289	26.323	26.288	26.3		29.445	29.559	29.557	29.5203		-3.22033	0.107296	0.107398
			100nM_2	Sample 17	26.251	26.283	26.236	26.2567		29.619	29.587	29.837	29.681		-3.42433	0.0931479
			100nM_3	Sample 18	26.087	26.052	26.025	26.0547		29.017	29.08	29.181	29.0927		-3.038	0.121751

## Sheet: Figure 4C.
Figure 4C, Quantification of band intensity (the effects of CDK8 inhibitor treatment on TDO2 protein levels)
BLOT-1										BLOT-1										Normalize to B-Actin									Normalize to100nM
			PT#1				PT#2						PT#1				PT#2				PT#1				PT#2				PT#1				PT#2
SEL120Concentration		Veh	10nM	100nM		Veh	10nM	100nM				Veh	10nM	100nM		Veh	10nM	100nM		Veh	10nM	100nM		Veh	10nM	100nM		Veh	10nM	100nM		Veh	10nM	100nM
TDO2	Mean	ND	41.38	197.81		90.09	113.47	170.92		B-actin	Mean	195.55	205.77	206.54		202.55	204.46	181.55
	Pixels		565	1497		387	495	864			Pixels	9453	16389	15799		12374	12909	14384
	Intensity	#VALUE!	23379.7	296122		34864.8	56167.7	147675			Intensity	1.84853e+06	3.37236e+06	3.26313e+06		2.50635e+06	2.63937e+06	2.61142e+06		#VALUE!	0.00693273	0.0907478		0.0139106	0.0212807	0.0565498		0	0.0763956	1		0.245988	0.376318	1
BLOT-2										BLOT-2
			PT#3				PT#4						PT#3				PT#4				PT#3				PT#4				PT#3				PT#4
		Veh	10nM	100nM		Veh	10nM	100nM				Veh	10nM	100nM		Veh	10nM	100nM		Veh	10nM	100nM		Veh	10nM	100nM		Veh	10nM	100nM		Veh	10nM	100nM
TDO2	Mean	ND	ND	25.06		76.4	119.37	152.35		B-actin	Mean	198.59	207.04	20031		190.79	181.88	200.37
	Pixels			508		328	518	1243			Pixels	11690	11970	12020		11208	13342	14571
	Intensity	#VALUE!	#VALUE!	12730.5		25059.2	61833.7	189371			Intensity	2.32152e+06	2.47827e+06	240772620		2.13837e+06	2.42664e+06	2.91959e+06		#VALUE!	#VALUE!	5.2873e-05		0.0117188	0.0254812	0.0648622		0	0	1		0.180672	0.392851	1
																													Veh	10nM	100nM
																												PT#1	0	0.0763956	1
																												PT#2	0.245988	0.376318	1
																												PT#3	0	0	1
																												PT#4	0.180672	0.392851	1

## Sheet: Figure 5A.
	Figure 5A, AHR nuclear localization (red) quantification by Image-J as nuclear mean fluorescent intensity
One set of experiment				AHR nuclear localization quantification
Vehicle												KYN treated
V1												K1
Particles	area	Mean	Int den	Raw int den		average of mean intensity						Particles	area	Mean	Int den	Raw int den		average of mean intensity
1	0.063	34.715	2.187	196869		34.6244						1	0.264	39.216	10.358	932205		38.9995
2	0.017	24.798	0.426	38337								2	0.085	34.989	2.974	267663
3	0.13	46.158	6.021	541848								3	0.021	34.987	0.745	67071
4	0.092	35.822	3.306	297534								4	0.103	44.074	4.52	406807
5	0.096	41.252	3.961	356455								5	0.129	46.766	6.053	544772
6	0.146	33.982	4.953	445782								6	0.133	48.089	6.412	577118
7	0.253	37.452	9.459	851324								7	0.072	37.869	2.732	245884
8	0.14	38.196	5.352	481655								8	0.251	55.921	14.03	1262701
9	0.119	35.566	4.218	379627								9	0.061	38.65	2.369	213193
10	0.276	36.949	10.216	919401								10	0.077	37.958	2.918	262596
11	0.111	30.96	3.436	309202								11	0.097	36.098	3.502	315139
12	0.111	30.186	3.336	300202								12	1.037	40.263	41.766	3758897
13	0.323	34.696	11.195	1007525								13	0.195	43.375	8.477	762887
14	0.121	44.701	5.404	486350								14	0.12	45.328	5.446	490176
15	0.085	36.387	3.077	276902								15	0.896	40.969	36.725	3305224
16	0.076	26.307	2.003	180310								16	0.033	43.747	1.431	128747
17	0.14	33.213	4.633	416994								17	0.232	42.19	9.774	879667
18	0.444	39.349	17.457	1571094								18	0.117	43.157	5.067	456000
19	0.101	42.624	4.325	389287								19	0.031	32.556	0.999	89886
20	0.119	37.65	4.49	404099								20	0.017	34.999	0.604	54389
21	0.205	31.977	6.547	589234								21	0.078	38.516	3.007	270615
22	0.073	31.177	2.262	203553								22	0.011	28.871	0.317	28525
23	0.099	31.184	3.086	277757								23	0.077	48.827	3.763	338663
24	0.236	31.395	7.412	667088								24	0.089	44.359	3.936	354203
25	0.094	31.009	2.921	262893								25	0.075	43.993	3.317	298490
26	0.064	30.622	1.946	175099								26	0.124	39.262	4.869	438248
27	0.053	26.532	1.406	126503								27	0.087	40.931	3.55	319505
												28	0.098	35.809	3.492	314263
V2												29	0.125	43.907	5.483	493425
1	0.127	39.676	5.027	452424		33.2042						30	0.238	39.27	9.335	840189
2	0.12	27.855	3.34	300611								31	0.093	48.592	4.518	406621
3	0.118	40.796	4.81	432886								32	0.38	45.775	17.399	1565868
4	0.211	35.28	7.435	669127								33	0.02	32.191	0.65	58459
5	0.157	31.98	5.019	451719								34	0.012	31.596	0.373	33555
6	0.189	35.077	6.631	596763								35	0.07	37.927	2.658	239208
7	0.147	32.001	4.718	424617								36	0.086	38.453	3.305	297433
8	0.134	28.593	3.818	343661								37	0.101	42.732	4.325	389290
9	0.181	31.561	5.705	513442								38	0.071	35.807	2.539	228518
10	0.151	32.561	4.924	443183								39	0.066	38.842	2.57	231340
11	0.126	35.64	4.5	405044								40	0.105	38.155	4.012	361063
12	0.224	29.221	6.552	589688								41	0.072	36.705	2.651	238622
13	0.277	29.375	8.141	732664								42	0.076	34.242	2.608	234760
14	0.116	35.234	4.077	366962								43	0.029	31.883	0.938	84459
15	0.098	33.213	3.256	293075								44	0.085	37.286	3.169	285165
												45	0.029	32.613	0.958	86229
V3												46	0.052	33.216	1.731	155783
1	0.118	56.073	6.597	593761		37.3275						47	0.041	31.973	1.322	119005
2	0.157	38.729	6.084	547551								48	0.023	31.46	0.713	64210
3	0.095	37.209	3.55	319515								49	0.094	37.28	3.489	314010
4	0.123	33.304	4.099	368944								50	0.081	36.403	2.942	264799
5	0.09	34.355	3.099	278932								51	0.025	30.899	0.758	68226
6	0.011	32.484	0.341	30697
7	0.081	34.631	2.819	253707
8	0.081	38.994	3.177	285901								K2
9	0.128	41.237	5.266	473935								1	0.082	37.559	3.066	275909		45.6734
10	0.291	42.553	12.372	1113482								2	0.047	34.327	1.625	146235
11	0.101	40.794	4.127	371472								3	0.091	53.63	4.868	438104
12	0.192	32.009	6.156	554005								4	0.137	38.546	5.264	473767
13	0.272	37.309	10.155	913957								5	0.109	41.951	4.559	410280
14	0.071	33.371	2.382	214341								6	0.191	43.108	8.223	740030
15	0.132	37.484	4.965	446846								7	0.08	48.016	3.858	347201
16	0.116	35.756	4.154	373863								8	0.102	53.518	5.445	490061
17	0.047	36.719	1.72	154771								9	0.315	63.032	19.862	1787583
18	0.101	33.417	3.372	303496								10	0.119	48.833	5.789	521044
19	0.022	32.941	0.736	66245								11	0.091	48.504	4.393	395403
20	0.122	34.873	4.257	383118								12	0.336	44.694	15.012	1351068
21	0.107	40.72	4.353	391767								13	0.105	53.584	5.643	507871
22	0.135	35.665	4.803	432227								14	0.095	50.1	4.774	429661
23	0.101	42.856	4.327	389434								15	0.13	57.8	7.513	676140
24	0.174	47.32	8.222	739997								16	0.018	33.563	0.612	55111
25	0.02	33.342	0.675	60782								17	0.082	37.418	3.069	276185
26	0.142	35.023	4.967	447068								18	0.021	33.776	0.694	62418
27	0.103	39.474	4.076	366828								19	0.15	43.911	6.582	592361
28	0.079	41.988	3.318	298577								20	0.077	46.534	3.583	322481
29	0.168	34.613	5.803	522243								21	0.081	46.738	3.775	339735
30	0.292	34.682	10.144	912944
31	0.086	37.935	3.257	293127								K3
32	0.016	30.339	0.473	42596								1	0.177	45.582	8.063	725627		49.0462
33	0.058	35.495	2.062	185604								2	0.053	40.205	2.147	193185
34	0.113	38.505	4.332	389906								3	0.113	56.994	6.428	578488
35	0.224	54.361	12.152	1093637								4	0.12	55.503	6.684	601537
36	0.075	32.803	2.469	222205								5	0.152	67.256	10.243	921881
37	0.012	29.622	0.355	31992								6	0.15	41.841	6.284	565562
38	0.015	29.461	0.437	39330								7	0.104	54.946	5.738	516384
												8	0.158	52.32	8.292	746294
V4												9	0.265	54.611	14.457	1301161
1	0.048	29.952	1.43	128735		34.6184						10	0.146	48.893	7.156	644072
2	0.117	42.004	4.934	444028								11	0.122	55.244	6.753	607794
3	0.093	32.804	3.045	274045								12	0.098	40.88	3.989	359052
4	0.012	36.321	0.419	37701								13	0.615	58.988	36.269	3264172
5	0.014	38.441	0.552	49666								14	0.094	41.432	3.895	350557
6	0.612	41.226	25.247	2272219								15	0.06	39.518	2.366	212921
7	0.104	39.745	4.135	372170								16	0.031	38.559	1.208	108698
8	0.101	30.459	3.073	276566								17	0.103	43.996	4.516	406478
9	0.1	34.561	3.465	311882								18	0.129	46.063	5.924	533138
10	0.149	40.894	6.104	549335
11	0.13	34.918	4.551	409620								K4
12	0.127	40.819	5.189	466974								1	0.014	42.695	0.585	52643		60.7246
13	0.29	35.888	10.41	936916								2	0.118	67.399	7.962	716586
14	0.136	46.249	6.284	565574								3	0.206	67.883	13.995	1259560
15	0.131	42.185	5.522	497019								4	0.105	53.641	5.621	505888
16	0.085	32.411	2.745	247037								5	0.35	67.014	23.484	2113562
17	0.128	33.227	4.264	383771								6	0.155	63.897	9.909	891813
18	0.177	37.322	6.621	595882								7	0.106	55.403	5.886	529764
19	0.091	30.028	2.722	244968								8	0.116	65.413	7.591	683176
20	0.201	40.12	8.073	726533								9	0.122	61.99	7.533	677985
21	0.022	30.711	0.676	60807								10	0.109	66.499	7.273	654613
22	0.01	26.439	0.276	24879								11	0.102	64.925	6.6	593996
23	0.129	28.703	3.713	334163								12	0.23	65.748	15.139	1362499
24	0.107	29.83	3.18	286218								13	0.307	65.716	20.146	1813178
25	0.123	29.861	3.67	330287								14	0.111	60.713	6.73	605734
26	0.077	28.926	2.217	199506								15	0.252	70.124	17.7	1593002
27	0.014	26.646	0.363	32668								16	0.103	46.319	4.773	429561
28	0.071	31.131	2.214	199300								17	0.112	46.939	5.258	473237
29	0.08	32.113	2.563	230669
												K5
V5												1	0.112	65.347	7.325	659284		61.7081
1	0.087	33.661	2.92	262823		35.5305						2	0.345	70.291	24.276	2184866
2	0.152	35.007	5.312	478059								3	0.124	55.747	6.892	620241
3	0.088	31.322	2.769	249200								4	0.151	62.787	9.46	851392
4	0.181	42.469	7.67	690326								5	0.101	65.838	6.618	595635
5	0.13	36.93	4.791	431195								6	0.168	63.458	10.669	960185
6	0.191	41.828	7.971	717351								7	0.132	67.077	8.835	795132
7	0.09	43.131	3.866	347935								8	0.165	63.256	10.441	939728
8	0.22	40.573	8.925	803217								9	0.14	70.581	9.857	887138
9	0.146	39.657	5.787	520852								10	0.151	63.5	9.584	862519
10	0.169	34.491	5.822	524018								11	0.109	60.836	6.609	594852
11	0.084	37.348	3.143	282871								12	0.121	68.525	8.294	746443
12	0.153	38.661	5.91	531933								13	0.123	62.966	7.733	695959
13	0.287	44.097	12.653	1138753								14	0.103	60.5	6.248	562350
14	0.179	43.751	7.813	703212								15	0.207	67.006	13.877	1248929
15	0.016	26.822	0.435	39133								16	0.115	53.33	6.155	553989
16	0.079	33.955	2.677	240947								17	0.098	72.422	7.09	638110
17	0.109	29.153	3.171	285352								18	0.133	69.333	9.232	830890
18	0.2	37.125	7.426	668332								19	0.115	52.629	6.075	546708
19	0.015	27.155	0.397	35709								20	0.076	72.563	5.513	496186
20	0.016	27.331	0.44	39630								21	0.194	52.099	10.112	910074
21	0.099	28.642	2.849	256430								22	0.078	44.112	3.43	308698
22	0.02	28.563	0.559	50300								23	0.092	49.824	4.593	413337
												24	0.093	46.967	4.373	393580
V6
1	0.138	48.623	6.734	606034		47.5777						K6
2	0.118	45.964	5.425	488272								1	0.102	57.563	5.859	527334		60.7972
3	0.281	49.225	13.828	1244506								2	0.092	63.686	5.832	524840
4	0.12	48.448	5.82	523770								3	0.093	52.879	4.906	441543
5	0.163	47.476	7.749	697420								4	0.128	68.528	8.753	787726
6	0.151	56.01	8.459	761344								5	0.114	51.539	5.854	526835
7	0.123	45.746	5.605	504440								6	0.162	61.253	9.937	894289
8	0.047	45.536	2.161	194483								7	0.188	56.952	10.711	963964
9	0.229	50.029	11.449	1030447								8	0.12	60.644	7.253	652771
10	0.124	46.462	5.77	519255								9	0.097	62.611	6.056	545028
11	0.182	60.887	11.059	995319								10	0.063	57.992	3.661	329509
12	0.157	42.028	6.613	595161								11	0.049	52.119	2.549	229377
13	0.11	55.352	6.114	550254								12	0.172	68.688	11.836	1065284
14	0.144	51.184	7.355	661908								13	0.099	60.593	5.983	538428
15	0.112	46.704	5.241	471707								14	0.159	65.051	10.314	928280
16	0.102	50.973	5.182	466402								15	0.137	69.693	9.576	861821
17	0.112	49.419	5.54	498639								16	0.13	68.003	8.873	798560
18	0.064	43.62	2.785	250638								17	0.102	50.003	5.107	459629
19	0.032	37.883	1.222	109974								18	0.132	60.133	7.915	712334
20	0.01	40.317	0.421	37898								19	0.098	66.862	6.583	592460
21	0.031	37.245	1.169	105180								20	0.175	52.845	9.25	832463
												21	0.167	69.105	11.544	1038927
V7
1	0.15	34.964	5.249	472428		38.4365						K7
2	0.117	46.371	5.412	487076								1	0.074	71.822	5.299	476898		52.5564
3	0.059	28.203	1.651	148546								2	0.495	59.561	29.509	2655824
4	0.091	36.627	3.316	298477								3	0.097	59.594	5.765	518828
5	0.161	39.357	6.326	569300								4	0.073	45.736	3.332	299893
6	0.076	37.376	2.828	254532								5	0.135	59.91	8.109	729769
7	0.192	36.81	7.056	635052								6	0.125	55.785	6.975	627746
8	0.067	31.522	2.119	190709								7	0.258	53.134	13.69	1232122
9	0.12	45.169	5.398	485797								8	0.108	54.882	5.942	534774
10	0.129	41.715	5.383	484435								9	0.435	67.879	29.542	2658742
11	0.115	51.186	5.889	529984								10	0.088	50.264	4.408	396684
12	0.172	49.843	8.596	773659								11	0.17	60.58	10.323	929054
13	0.106	48.652	5.166	464964								12	0.148	48.928	7.257	653138
14	0.146	36.981	5.401	486047								13	0.102	51.844	5.275	474737
15	0.17	44.585	7.563	680635								14	0.107	55.609	5.924	533128
16	0.118	42.475	5.015	451342								15	0.088	49.764	4.385	394627
17	0.195	35.431	6.921	622869								16	0.282	66.102	18.647	1678196
18	0.142	39.894	5.646	508166								17	0.106	45.874	4.855	436991
19	0.077	38.25	2.957	266144								18	0.072	42.213	3.047	274261
20	0.139	37.584	5.229	470627								19	0.038	38.618	1.47	132267
21	0.055	29.134	1.616	145464								20	0.092	54.738	5.028	452521
22	0.014	29.664	0.43	38682								21	0.016	37.529	0.617	55506
23	0.131	30.529	4	359967								22	0.112	50.333	5.661	509518
24	0.088	33.925	2.999	269939								23	0.108	52.702	5.677	510949
25	0.094	39.712	3.726	335364								24	0.063	57.951	3.659	329280
26	0.08	47.949	3.856	347010								25	0.142	46.846	6.63	596727
27	0.087	32.252	2.812	253114								26	0.011	38.641	0.407	36593
28	0.131	34.987	4.598	413787								27	0.091	42.183	3.856	347084
29	0.081	38.069	3.09	278092
30	0.106	34.642	3.683	331493
31	0.096	37.673	3.624	326176
V8
1	0.164	40.473	6.638	597384		41.9329
2	0.155	49.392	7.646	688126
3	0.01	30.643	0.315	28314
4	0.195	47.045	9.178	826057
5	0.142	48.852	6.952	625692
6	0.127	51.395	6.509	585804
7	0.136	37.015	5.035	453171
8	0.013	33.285	0.433	38977
9	0.569	54.363	30.927	2783462
10	0.119	41.493	4.929	443597
11	0.316	45.142	14.265	1283879
12	0.124	40.159	4.986	448734
13	0.046	40.479	1.858	167217
14	0.109	40.782	4.456	401013
15	0.019	33.955	0.65	58470
16	0.139	39.457	5.469	492230
17	0.114	38.929	4.451	400576
Second set of experiment
V1												K1
Particles	area	Mean	Int den	Raw int den		average of mean intensity						Particles	area	Mean	Int den	Raw int den		average of mean intensity
1	0.015	46.028	0.698	62828		47.2311						1	0.051	41.105	2.105	189410		51.7028
2	0.08	58.324	4.672	420459								2	0.076	57.93	4.407	396588
3	0.046	45.02	2.075	186789								3	0.095	41.621	3.972	357439
4	0.058	50.757	2.965	266828								4	0.082	45.415	3.721	334889
5	0.034	48.336	1.649	148390								5	0.149	46.549	6.921	622919
6	0.012	43.757	0.503	45288								6	0.068	50.974	3.479	313134
7	0.156	43.984	6.849	616396								7	0.079	59.681	4.702	423135
8	0.082	46.105	3.777	339930								8	0.26	69.751	18.103	1629302
9	0.051	46.311	2.349	211410								9	0.096	53.012	5.082	457384
10	0.019	44.446	0.858	77247								10	0.074	52.465	3.858	347211
11	0.011	46.46	0.518	46599								11	0.265	48.107	12.761	1148462
12	0.033	45.51	1.486	133709								12	0.084	59.332	4.959	446351
13	0.011	45.81	0.524	47139								13	0.078	54.183	4.241	381718
14	0.08	51.009	4.061	365530								14	0.116	60.868	7.086	637779
15	0.074	55.824	4.13	371675								15	0.044	42.414	1.883	169445
16	0.043	44.994	1.957	176108								16	0.122	46.749	5.708	513682
17	0.016	41.145	0.672	60483								17	0.063	49.826	3.157	284106
18	0.027	44.273	1.199	107893								18	0.063	50.669	3.21	288864
19	0.066	53.886	3.579	322079
20	0.033	45.938	1.502	135197								K2
21	0.163	60.737	9.914	892223								1	0.103	61.737	6.334	570019		60.8795
22	0.067	51.222	3.428	308562								2	0.116	72.289	8.381	754262
23	0.057	49.161	2.803	252292								3	0.29	64.781	18.771	1689430
24	0.021	43.846	0.902	81159								4	0.092	62.043	5.73	515698
25	0.014	42.74	0.593	53339								5	0.073	67.51	4.934	444015
26	0.017	43.992	0.765	68847								6	0.104	62.17	6.465	581850
27	0.018	42.189	0.767	69022								7	0.115	67.057	7.709	693838
28	0.048	42.516	2.06	185411								8	0.074	56.556	4.186	376722
29	0.023	45.383	1.049	94442								9	0.087	61.237	5.33	479667
V2												10	0.122	67.158	8.17	735312
1	0.07	50.283	3.538	318445		45.3167						11	0.068	57.486	3.909	351812
2	0.071	50.1	3.549	319439								12	0.083	58.024	4.816	433437
3	0.104	44.392	4.625	416222								13	0.053	53.966	2.863	257635
4	0.081	46.421	3.746	337153								14	0.085	53.708	4.578	412045
5	0.036	43.016	1.56	140403								15	0.073	47.471	3.488	313928
6	0.059	42.313	2.487	223838
7	0.016	41.543	0.676	60861
8	0.047	43.437	2.062	185562								K3
9	0.026	47.446	1.247	112209								1	0.151	47.824	7.24	651601		50.4943
10	0.017	42.861	0.738	66435								2	0.011	41.777	0.451	40607
11	0.051	47.673	2.449	220440								3	0.027	42.801	1.17	105334
12	0.021	44.194	0.915	82378								4	0.102	59.436	6.078	546989
13	0.019	45.098	0.847	76261								5	0.108	58.194	6.257	563087
14	0.051	46.181	2.374	213681								6	0.143	69.586	9.931	893831
15	0.034	44.793	1.512	136037								7	0.097	46.281	4.492	404314
												8	0.013	41.909	0.526	47357
V3												9	0.095	57.222	5.436	489247
1	0.082	52.875	4.345	391063		49.501						10	0.139	55.086	7.659	689349
2	0.011	46.093	0.502	45217								11	0.234	57.446	13.432	1208887
3	0.146	55.006	8.025	722279								12	0.128	51.119	6.561	590524
4	0.147	52.836	7.779	700072								13	0.108	58.273	6.312	568043
5	0.069	48.355	3.317	298495								14	0.016	41.993	0.67	60260
6	0.036	43.14	1.566	140982								15	0.048	46.766	2.223	200110
7	0.068	48.202	3.272	294466								16	0.554	61.836	34.261	3083463
												17	0.068	44.854	3.045	274058
V4												18	0.02	41.098	0.816	73401
1	0.067	52.465	3.519	316731		50.708						19	0.037	43.002	1.574	141690
2	0.028	44.342	1.225	110235								20	0.086	46.249	3.988	358936
3	0.064	46.668	3.005	270441								21	0.115	47.629	5.488	493909
4	0.06	48.623	2.893	260374
5	0.152	64.948	9.902	891218								K4
6	0.04	47.809	1.897	170773								1	0.051	41.105	2.105	189410		51.7028
7	0.028	47.352	1.33	119659								2	0.076	57.93	4.407	396588
8	0.067	54.328	3.64	327595								3	0.095	41.621	3.972	357439
9	0.046	46.288	2.12	190798								4	0.082	45.415	3.721	334889
10	0.079	49.095	3.861	347448								5	0.149	46.549	6.921	622919
11	0.029	45.577	1.331	119777								6	0.068	50.974	3.479	313134
12	0.068	53.452	3.626	326326								7	0.079	59.681	4.702	423135
13	0.086	56.729	4.902	441183								8	0.26	69.751	18.103	1629302
14	0.088	46.516	4.073	366547								9	0.096	53.012	5.082	457384
15	0.016	46.377	0.719	64742								10	0.074	52.465	3.858	347211
16	0.06	48.288	2.907	261624								11	0.265	48.107	12.761	1148462
17	0.026	49.26	1.278	115021								12	0.084	59.332	4.959	446351
18	0.026	45.905	1.191	107234								13	0.078	54.183	4.241	381718
19	0.024	57.514	1.395	125552								14	0.116	60.868	7.086	637779
20	0.05	62.519	3.129	281650								15	0.044	42.414	1.883	169445
21	0.011	50.813	0.553	49797								16	0.122	46.749	5.708	513682
												17	0.063	49.826	3.157	284106
												18	0.063	50.669	3.21	288864
V5
1	0.014	45.553	0.641	57670		48.876
2	0.016	44.558	0.72	64788
3	0.013	45.775	0.591	53145
4	0.045	46.245	2.091	188217
5	0.014	44.126	0.61	54937								K5
6	0.015	46.004	0.687	61829								1	0.015	42.19	0.618	55648		60.0505
7	0.034	49.404	1.662	149545								2	0.121	66.725	8.05	724501
8	0.065	57.858	3.775	339743								3	0.211	67.189	14.152	1273702
9	0.034	48.945	1.666	149968								4	0.108	53.052	5.74	516620
10	0.023	46.619	1.082	97388								5	0.358	66.314	23.759	2138301
11	0.051	52.244	2.675	240793								6	0.16	63.077	10.067	906036
12	0.084	56.661	4.776	429829								7	0.119	64.791	7.684	691578
13	0.112	52.797	5.924	533145								8	0.109	54.95	5.971	537360
14	0.088	47.346	4.18	376215								9	0.125	61.329	7.644	687933
15	0.025	45.531	1.144	102990								10	0.115	64.941	7.464	671754
16	0.035	50.975	1.802	162202								11	0.105	63.952	6.719	604734
17	0.027	45.645	1.251	112607								12	0.237	64.901	15.397	1385711
18	0.013	45.089	0.584	52529								13	0.315	64.906	20.453	1840744
19	0.213	49.436	10.511	946008								14	0.113	60.18	6.813	613169
20	0.049	56.367	2.738	246437								15	0.255	69.805	17.781	1600284
21	0.108	54.18	5.861	527496								16	0.106	45.951	4.887	439846
22	0.014	45.03	0.643	57864								17	0.115	46.605	5.375	483765
23	0.083	47.759	3.968	357096
												K6
												1	0.114	64.83	7.393	665414		60.1106
												2	0.353	69.539	24.54	2208629
												3	0.153	62.313	9.553	859794
V6												4	0.126	55.304	6.986	628752
1	0.122	51	6.211	559010		53.543						5	0.102	65.415	6.667	600049
2	0.091	50.312	4.584	412560								6	0.173	62.586	10.837	975341
3	0.242	52.207	12.645	1138061								7	0.135	66.282	8.952	805653
4	0.094	53.466	5.018	451577								8	0.169	62.672	10.563	950673
5	0.126	52.239	6.597	593751								9	0.143	69.728	9.989	899007
6	0.128	60.472	7.721	694885								10	0.152	63.206	9.638	867434
7	0.097	48.429	4.689	421965								11	0.112	60.112	6.713	604182
8	0.036	49.588	1.809	162847								12	0.129	66.668	8.586	772749
9	0.189	53.804	10.161	914508								13	0.346	64.079	22.194	1997477
10	0.045	48.658	2.204	198379								14	0.105	60.151	6.299	566925
11	0.049	53.867	2.665	239814								15	0.12	52.743	6.303	567256
12	0.14	69.467	9.729	875628								16	0.1	71.779	7.15	643502
13	0.13	44.551	5.776	519824								17	0.136	68.649	9.327	839434
14	0.091	60.311	5.502	495155								18	0.119	52.116	6.193	557377
15	0.123	54.576	6.703	603225								19	0.078	71.791	5.569	501245
16	0.08	53.771	4.3	386990								20	0.2	51.592	10.307	927633
17	0.081	56.07	4.555	409931								21	0.083	43.596	3.601	324133
18	0.09	53.678	4.856	437050								22	0.095	49.4	4.691	422225
19	0.034	50.851	1.752	157689								23	0.1	46.161	4.6	413969
												24	0.011	41.942	0.463	41690
V7												K7
1	0.013	43.486	0.561	50487		47.2298						1	0.102	57.563	5.859	527334		60.7972
2	0.055	42.638	2.35	211484								2	0.092	63.686	5.832	524840
3	0.092	51.217	4.691	422185								3	0.093	52.879	4.906	441543
4	0.101	45.62	4.601	414095								4	0.128	68.528	8.753	787726
5	0.046	43.118	1.971	177429								5	0.114	51.539	5.854	526835
6	0.039	45.918	1.768	159107								6	0.162	61.253	9.937	894289
7	0.095	44.536	4.225	380207								7	0.188	56.952	10.711	963964
8	0.084	52.064	4.375	393706								8	0.12	60.644	7.253	652771
9	0.089	47.663	4.26	383399								9	0.097	62.611	6.056	545028
10	0.079	61.655	4.849	436397								10	0.063	57.992	3.661	329509
11	0.122	58.656	7.138	642402								11	0.049	52.119	2.549	229377
12	0.078	55.96	4.367	393063								12	0.172	68.688	11.836	1065284
13	0.077	42.567	3.28	295242								13	0.099	60.593	5.983	538428
14	0.1	55.811	5.598	503809								14	0.159	65.051	10.314	928280
15	0.091	46.493	4.214	379240								15	0.137	69.693	9.576	861821
16	0.069	45.552	3.131	281831								16	0.13	68.003	8.873	798560
17	0.105	43.638	4.572	411506								17	0.102	50.003	5.107	459629
18	0.043	45.492	1.943	174870								18	0.132	60.133	7.915	712334
19	0.046	42.568	1.944	174998								19	0.098	66.862	6.583	592460
20	0.082	42.968	3.532	317836								20	0.175	52.845	9.25	832463
21	0.021	42.418	0.909	81825								21	0.167	69.105	11.544	1038927
22	0.06	45.471	2.721	244909
23	0.056	56.531	3.143	282827
24	0.012	44.972	0.545	49019
25	0.022	43.571	0.973	87578								K8
26	0.037	43.056	1.61	144883								1	0.065	59.591	3.861	347478		54.4674
27	0.044	45.587	1.989	179020								2	0.071	73.149	5.216	469471
28	0.051	45.639	2.323	209070								3	0.469	61.017	28.614	2575231
29	0.034	44.8	1.534	138029								4	0.088	62.028	5.469	492196
												5	0.069	46.5	3.191	287185
												6	0.12	63.225	7.579	682075
V8												7	0.114	57.838	6.584	592549
1	0.095	47.327	4.503	405263		50.2766						8	0.098	53.45	5.238	471430
2	0.121	54.305	6.577	591929								9	0.089	58.828	5.206	468569
3	0.15	52.134	7.795	701572								10	0.424	68.806	29.147	2623237
4	0.105	55.489	5.849	526423								11	0.08	51.976	4.155	373914
5	0.105	55.82	5.857	527161								12	0.162	62.018	10.025	902293
6	0.05	46.151	2.304	207402								13	0.142	55.326	7.858	707231
7	0.448	60.991	27.352	2461674								14	0.011	39.997	0.429	38637
8	0.076	46.459	3.521	316900								15	0.132	51.545	6.798	611787
9	0.21	52.625	11.047	994190								16	0.096	52.913	5.085	457642
10	0.072	47.44	3.402	306175								17	0.101	56.683	5.751	517631
11	0.069	47.184	3.233	290984								18	0.083	50.701	4.219	379697
12	0.025	48.533	1.209	108811								19	0.271	67.367	18.258	1643210
13	0.058	49.182	2.853	256728								20	0.1	46.661	4.644	417990
14	0.011	43.876	0.487	43788								21	0.063	43.115	2.711	243987
15	0.054	46.633	2.525	227289								22	0.025	40.389	1.01	90875
												23	0.089	55.435	4.929	443587
												24	0.01	39.576	0.405	36410
												25	0.102	52.284	5.35	481484
												26	0.103	53.613	5.514	496294
												27	0.06	59.096	3.564	320774
												28	0.123	49.032	6.043	543865
												29	0.052	47.396	2.481	223282
									veh	kyn		Veh	Kyn	Normalizing them with lowest value ie 45.316					Normalizing them with veh value
									45.3167	60.8795		1	1.34342						1.34342
									49.501	50.4943		1.09233	1.11425						1.02007
									50.708	51.7028		1.11897	1.14092						1.01962
									48.876	60.0505		1.07854	1.32513						1.22863
									53.543	60.1106		1.18153	1.32645						1.12266
									47.2298	60.7972		1.04222	1.34161						1.28726
									50.2766	54.4674		1.10945	1.20193						1.08336
														Normalizing them with lowest value ie 33.2
									34.62	38.99		1.04277	1.1744						1.12623
									33.2	45.67		1	1.3756						1.3756
									37.32	49.04		1.1241	1.47711						1.31404
									34.61	60.72		1.04247	1.82892						1.75441
									35.53	61.7		1.07018	1.85843						1.73656
									38.43	60.79		1.15753	1.83102						1.58184
									41.93	52.55		1.26295	1.58283						1.25328

## Sheet: Figure 5B.
	ChIP-RT-PCR
	Figure 5B, ChIP-qPCR assay result of AHR binding to the enhancer regions of CYP1A1 and CYP1B1 genes in LM cells treated with Kyn (200 µM) for 90 min (n=5). IP, immunoprecipitation.
				INPUT Av ct-5.6
		CYP1A1
			input	av	IP	av	IgG	av		percent input method				fold enrichment method
	veh	Sample 1	26.722	26.764	29.452	29.487	Undetermined	33.894			IP		IgG
		Sample 1	26.718	21.164	29.576	29.48	33.894	33.89		0.313787	1	0.0147602	0.047039	-4.407	21.2099	1
		Sample 1	26.852		29.434		Undetermined
	kyn	Sample 2	26.053	26.143	29.655	29.696	31.479	32.1333																PT1342	PT1323	PT1287	PT1388
		Sample 2	26.234	20.543	29.685	29.696	32.131	32.133		0.175619	0.559677	0.0324311	0.103354	-2.437	5.4164	0.255371							veh IP	1	1	1	1
		Sample 2	26.141		29.748		32.79																Kyn IP	20.1681	29.5482	9.00671	8.43858
	veh	Sample 3	27.08	26.562	35.053	32.614	33.647	33.353															veh IgG	0.600402	0.746389	1.00208	0.138408
		Sample 3	26.394	20.962	31.862	32.614	33.896	33.35		0.0310669	1	0.0186526	0.600402	-0.739	1.6694	1							Kyn IgG	0.0956561	1.0196	0.445038	0.141905
		Sample 3	26.211		30.926		32.516
	kyn	Sample 4	26.037	26.062	27.762	27.78	37.533	35.502
		Sample 4	26.017	20.462	27.474	27.78	34.369	35.5		0.626559	20.1681	0.00297174	0.0956561	-7.722	211.181	126.501
		Sample 4	26.131		28.103		34.604
	veh	Sample 5	25.221	25.273	32.835	33.858	Undetermined	34.2835
		Sample 5	25.32	19.673	35.153	33.858	34.839	34.28		0.00537019	1	0.00400825	0.746389	-0.426	1.34304	1
		Sample 5	25.279		33.586		33.728
	kyn	Sample 6	25.109	25.163	28.795	28.863	33.028	33.7203
		Sample 6	25.211	19.563	28.902	28.863	34.032	33.72		0.15868	29.5482	0.00547544	1.0196	-4.857	28.987	21.5831
		Sample 6	25.17		28.892		34.101
	veh	Sample 7	25.935	25.96	31.728	31.493	31.311	31.499
		Sample 7	26.01	20.36	31.614	31.493	31.815	31.49		0.0445177	1	0.0446104	1.00208	-0.006	1.00417	1
		Sample 7	25.934		31.137		31.371
	kyn	Sample 8	25.599	25.649	28.01	28.011	32.321	32.36
		Sample 8	25.615	20.049	28.017	28.011	32.946	32.35		0.400958	9.00671	0.0198121	0.445038	-4.349	20.3835	20.2989
		Sample 8	25.732		28.005		31.813
	veh	Sample 9	26.66	26.663	31.384	32.357	34.681	35.2167
		Sample 9	26.786	21.063	33.155	32.357	35.834	35.21		0.0398353	1	0.00551352	0.138408	-2.86	7.26015	1
		Sample 9	26.544		32.531		35.135
	kyn	Sample 10	26.953	27.009	31.205	29.626	35.561	35.525
		Sample 10	27.034	21.409	28.913	29.626	Undetermined	35.52		0.336153	8.43858	0.00565283	0.141905	-5.899	59.6589	8.21731
		Sample 10	27.041		28.761		35.489
		CYP1B1																						PT1391	PT1342	PT1323	PT1287	PT1388
			input	av	IP	av	IgG	av		percent input method				fold enrichment method									veh IP	1	1	1	1	1
	veh	Sample 1	25.941	25.847	26.378	26.493	Undetermined	30.976			IP		IgG										Kyn IP	0.618852	3.88703	9.11978	9.08404	4.23394
		Sample 1	25.945	20.247	26.518		Undetermined	30.97		1.31694	1	0.05915	0.0449148	-4.483	22.3572	1							veh IgG	0.0449148	0.0202117	0.126336	0.0770889	0.0311131
		Sample 1	25.654		26.584		30.976																Kyn IgG	0.0901831	7.85697e-05	0.248273	0.620857	0.0413587
	kyn	Sample 2	27.478	25.862	27.198	27.201	29.738	29.9833
		Sample 2	25.271	20.262	26.699		30.138	29.98		0.814991	0.618852	0.118766	0.0901831	-2.782	6.87805	0.307644
		Sample 2	24.838		27.707		30.074
	veh	Sample 3	25.426	25.464	26.629	26.631	30.404	32.264
		Sample 3	25.393	19.864	26.835		32.987	32.26		0.917973	1	0.0185538	0.0202117	-5.633	49.6137	1
		Sample 3	25.573		26.43		33.401
	kyn	Sample 4	25.24	25.197	24.355	24.406	40	40
		Sample 4	25.246	19.597	24.39		40	40		3.56818	3.88703	7.21249e-05	7.85697e-05	-15.594	49472.3	997.15
		Sample 4	25.105		24.472		40
	veh	Sample 5	24.156	23.769	29.909	29.635	32.418	32.6233
		Sample 5	23.495	18.169	29.684		33.117	32.62		0.0353501	1	0.00446597	0.126336	-2.988	7.93373	1
		Sample 5	23.657		29.313		32.335
	kyn	Sample 6	24.112	24.145	27.549	26.822	33.581	32.0217
		Sample 6	24.106	18.545	26.468		31.542	32.021		0.322385	9.11978	0.00877647	0.248273	-5.2	36.7499	4.6321
		Sample 6	24.217		26.449		30.942
	veh	Sample 7	23.871	23.883	29.338	28.928	30.986	32.6253
		Sample 7	23.91	18.283	28.78		30.151	32.625		0.0624793	1	0.00481646	0.0770889	-3.698	12.975	1
		Sample 7	23.869		28.665		36.739
	kyn	Sample 8	24.132	24.258	26.097	26.119	29.905	29.9907
		Sample 8	23.99	18.658	26.192		30.167	29.99		0.567564	9.08404	0.0387907	0.620857	-3.872	14.6382	1.12818
		Sample 8	24.652		26.068		29.9
	veh	Sample 9	25.228	25.298	28.494	28.634	Undetermined	33.64
		Sample 9	25.267	19.698	28.794		32.303	33.64		0.204219	1	0.00635389	0.0311131	-5.006	32.1408	1
		Sample 9	25.399		28.613		34.977
	kyn	Sample 10	26.463	26.386	27.628	27.639	34.003	34.318
		Sample 10	26.34	20.786	27.532		Undetermined	34.317		0.864651	4.23394	0.00844623	0.0413587	-6.679	102.442	3.18729
		Sample 10	26.354		27.758		34.633

[truncated: 18 more sheets: Figure 5C., Figure 5D., Figure 5E., Figure 5F., Figure 5G., Figure 6A., Figure 6B., Figure 6C., Figure 6D., Fgire 6E., Figure 6F., Figure 7B., Figure 8., Supplemental_Fig2C., Supplemental_Fig3., Supplemental_Fig4., Supplemental_Fig5., Supplemental_Fig6.]
